# Supplementary material for: Rapid Proteome Changes in Plasma and Cerebrospinal Fluid Following Bacterial Infection in Preterm Newborn Pigs
Source: Front Immunol. 2019 Nov 15;10:2651. doi: 10.3389/fimmu.2019.02651 (PMC6873289; doi:10.3389/fimmu.2019.02651)
Supplement: Data Sheets S1 and S2 — Proteomics information for identification. [file Data_Sheet_1.CSV]

	6_	6_	6_	6_	6_	6_	6_	6_	6_	6_	6_	6_	6_	6_	6_	6_	6_	6_	6_	6_	6_	6_	6_	6_	6_	6_	6_	6_	6_	6_	6_	6_	6_	6_	6_	6_	6_	6_	24	24	24	24	24	24	24	24	24	24	24
	#!{Type}E	E	E	E	E	E	E	E	E	E	E	E	E	E	E	E	E	E	E	E	E	E	E	E	E	E	E	E	E	E	E	E	E	E	E	E	E	E	E	E	E	E	E	E	E	E	E	E	E
	6_hours	6_hours	6_hours	6_hours	6_hours	6_hours	6_hours	6_hours	6_hours	6_hours	6_hours	6_hours	6_hours	6_hours	6_hours	6_hours	6_hours	6_hours	6_hours	6_hours	6_hours	6_hours	6_hours	6_hours	6_hours	6_hours	6_hours	6_hours	6_hours	6_hours	6_hours	6_hours	6_hours	6_hours	6_hours	6_hours	6_hours	6_hours	24_hours	24_hours	24_hours	24_hours	24_hours	24_hours	24_hours	24_hours	24_hours	24_hours	24_hours
	400	401	402	403	404	405	406	407	408	409	410	411	412	413	414	415	416	417	449	450	451	452	453	454	455	456	457	458	459	460	461	463	464	465	466	467	468	469	NA	401	402	403	404	405	406	407	408	409	410
	SE	SE	SE	CTRL	SE	BC	CTRL	BC	CTRL	BC	CTRL	BC	CTRL	SE	BC	CTRL	SE	BC	SE	SE	CTRL	SE	BC	SE	CTRL	BC	SE	BC	CTRL	BC	SE	CTRL	SE	BC	SE	BC	CTRL	SE	SE	SE	SE	CTRL	SE	BC	CTRL	BC	CTRL	BC	CTRL
protein code	#!{C:LC_run}40006	40106	40206	40306	40406	40506	40606	40706	40806	40906	41006	41106	41206	41306	41406	41506	41606	41706	44906	45006	45106	45206	45306	45406	45506	45606	45706	10	45906	46006	2	12	46406	46506	46606	46706	46806	46906	40024	40124	40224	40324	40424	1	40624	40724	40824	40924	41024
1	21.71825	0	0	0	0	0	19.41856	0	19.50653	0	0	0	0	0	19.88809	20.22376	0	0	0	0	0	0	19.36384	19.48795	0	0	0	0	0	0	0	0	0	0	0	19.77184	0	0	20.55815	0	0	0	0	0	0	0	0	0	0
2	27.02813	25.01882	26.23299	24.47698	25.67465	25.70852	26.45289	26.55805	25.86384	25.59898	25.63243	26.45136	26.29153	24.82576	26.25609	25.73107	25.18816	24.90228	23.76324	25.05924	24.53023	24.71188	25.13254	25.19517	24.4023	24.81039	0	25.78212	24.35104	25.55368	25.49124	24.94235	24.85162	26.08331	25.17927	25.9459	25.63403	25.36232	26.52482	25.31396	26.23555	24.42265	25.26974	25.06398	26.2219	22.19713	25.96895	25.91063	24.15283
3	35.25149	34.8185	34.61435	34.28057	35.36773	34.86374	34.84193	34.93161	35.23314	34.9134	35.07547	34.76243	34.93974	35.25817	34.52443	35.20649	35.05257	35.10314	35.30222	35.28454	34.86351	34.57266	35.17649	35.09534	35.24215	34.9032	35.5079	34.83112	34.74575	35.08544	34.58469	34.82416	34.87216	34.97323	34.88604	35.39209	34.86254	34.65277	34.46909	34.38664	33.94672	34.12947	34.8279	33.66405	34.60416	34.32837	34.91126	34.26619	34.60797
4	21.53488	22.49651	0	22.55838	0	21.95287	22.58247	21.87	0	22.89	0	21.96533	0	0	22.55682	0	22.66796	21.69158	22.7043	0	21.95851	0	0	22.47667	22.3653	0	22.97125	0	0	0	0	0	22.73948	22.7354	23.0723	21.90731	22.84787	22.6522	22.30408	22.71896	25.51102	21.98137	0	0	0	23.30034	22.38503	0	0
5	31.40527	31.95203	31.8898	31.94234	31.12362	31.21066	31.80182	31.23529	30.81704	31.72143	31.18618	32.11294	31.51371	30.68194	32.07147	30.74503	31.50356	30.88932	30.3434	31.79715	31.00531	32.19296	31.48352	31.47513	30.86445	30.91392	32.01009	31.94813	31.80878	31.38515	31.32458	31.40213	31.38895	31.36411	32.78801	30.80394	32.09459	31.85668	30.9506	32.05534	31.34657	31.2945	30.72021	30.90577	31.89193	31.52398	30.56329	31.41206	31.91851
6	24.31264	23.83393	24.44784	24.32313	24.5764	24.40763	24.75908	24.97014	24.57848	24.33156	24.36586	24.35259	24.26249	23.63378	24.39793	24.6071	25.19528	23.62277	0	25.27714	24.99615	25.21568	24.21667	24.31948	24.94802	23.7452	24.64647	24.61628	23.56314	23.4197	24.35555	24.20903	0	24.87652	25.11362	0	23.63378	24.97736	24.01793	24.18457	23.92814	24.77595	24.79223	24.14024	24.38634	23.06479	25.13363	24.04818	23.73335
7	26.06782	26.12743	25.00535	25.55388	25.97384	25.76936	24.94494	26.68833	25.3505	26.66506	25.70461	25.14437	25.56982	26.01327	25.45309	25.39979	26.59092	26.38691	26.55691	25.5699	25.62581	25.30483	25.66511	26.01052	25.62293	27.03811	25.42185	26.22878	26.16519	26.32552	25.2781	25.43559	26.32064	25.98544	24.75893	25.65829	25.41551	25.42582	26.29597	25.96543	27.09043	24.97692	25.70617	25.33252	25.71269	25.99187	26.06883	26.69975	25.68961
8	0	0	0	0	0	0	0	0	0	0	0	0	0	0	0	0	0	0	0	0	0	0	0	0	0	0	0	0	0	0	0	0	0	0	0	0	0	24.42111	0	0	0	0	0	0	0	0	0	0	0
9	28.05077	28.20313	28.19263	28.3244	27.72631	28.39207	27.7105	28.03994	27.98707	28.64678	28.23503	28.5136	27.58964	27.93101	28.64038	27.91194	28.17474	28.32719	27.96571	28.45403	27.50074	28.08121	27.70174	28.04312	27.38936	28.16973	28.403	28.15209	28.00244	28.08952	27.48016	27.43865	27.7239	27.92326	28.73082	28.23151	27.98207	27.65806	27.87514	28.25899	27.83165	27.92031	28.0748	28.17269	28.29885	28.31652	28.18792	28.51533	28.2294
10	20.43155	0	19.5502	0	21.68368	0	20.75222	21.89249	20.66848	0	22.23643	0	0	20.56728	0	21.65018	21.71255	21.91013	0	0	20.83214	0	20.8871	20.39414	0	0	0	0	0	0	0	0	0	21.20096	0	21.6313	22.11591	0	21.14985	21.62444	24.41693	21.68278	21.24261	0	22.11283	19.82387	21.55075	20.82065	0
11	27.11297	27.43277	25.95465	27.43754	26.47035	26.11122	26.65185	26.92298	25.96662	26.07572	26.05856	26.11971	26.14361	26.54467	26.13936	25.56197	25.69307	25.62235	26.87408	26.99647	25.83079	26.05184	26.3559	26.51253	25.86835	26.50558	26.79104	25.60989	27.20041	26.91821	25.50782	25.09652	26.8846	26.62115	26.65622	25.00624	26.33674	26.77002	26.02473	26.27824	25.34763	26.10197	25.31717	24.29712	26.39728	25.58944	25.56218	25.21152	25.56512
12	0	0	0	0	0	0	0	0	0	0	0	0	0	0	0	0	0	0	0	0	0	0	0	0	0	0	0	0	0	0	0	0	0	0	0	0	0	0	0	0	0	0	0	0	0	0	0	0	0
13	0	0	0	0	0	0	0	0	0	20.45543	0	0	0	0	0	0	0	0	0	0	20.40166	0	0	0	0	0	0	0	0	0	0	0	0	0	0	0	0	0	0	0	23.48308	0	0	0	0	0	0	0	0
14	0	0	0	0	0	0	0	0	0	0	0	0	0	0	0	0	0	0	0	0	0	0	0	0	0	0	0	0	0	0	0	0	0	0	0	0	0	0	0	0	23.84489	0	23.26313	0	0	0	0	0	0
15	0	0	0	0	17.68243	0	0	0	0	0	0	0	0	0	0	0	0	0	18.50452	0	0	0	0	0	17.28717	0	0	0	0	0	0	0	0	17.9568	0	0	0	23.86656	0	0	18.12576	0	0	0	0	0	0	0	0
16	0	0	0	0	0	0	19.76613	20.93531	0	0	0	0	0	0	0	0	0	20.5198	20.53079	0	0	20.84797	21.21685	0	0	0	0	0	0	20.83738	0	0	20.91028	21.30341	0	0	20.93697	21.07673	0	0	0	0	20.91364	0	21.11687	21.34852	21.03986	20.91364	0
17	0	0	0	0	0	0	0	0	0	0	0	0	0	0	0	0	0	0	22.79042	0	0	0	0	0	0	22.77046	0	0	0	0	0	0	0	0	0	0	0	0	0	0	0	0	0	0	0	0	0	0	0
18	0	0	0	0	0	0	0	0	0	0	0	0	0	21.21365	0	0	0	0	0	0	0	0	0	0	0	0	0	0	0	0	0	20.63183	0	0	0	0	0	0	0	0	0	0	0	0	0	0	0	0	0
19	0	21.88043	21.78692	22.10958	21.75996	0	0	22.32163	21.92354	22.09433	21.53369	0	21.98548	20.78668	22.49575	21.67891	21.19946	21.86808	0	22.05507	22.03557	0	22.45317	21.8252	0	22.02486	21.44526	22.03103	0	22.30591	0	0	21.7739	0	0	22.40567	0	0	21.65097	0	25.07296	20.86348	0	22.51648	21.64165	22.83888	22.18734	21.85441	21.26316
20	0	0	0	0	0	0	0	0	0	0	0	0	0	0	0	0	0	0	0	0	0	0	0	0	0	0	0	0	0	0	0	0	0	0	0	0	0	0	0	0	0	0	0	0	0	0	0	0	0
21	34.08718	34.14437	34.24884	34.05262	33.79614	33.9167	34.05391	34.04686	34.20077	34.10992	34.27225	34.10743	34.13346	34.38811	34.25188	34.09773	34.42342	34.45501	34.00353	34.71763	33.72243	34.3385	34.00169	34.14201	34.02342	33.4174	34.39579	33.73085	34.44591	34.1427	34.33298	34.36496	34.11977	34.28209	34.86406	34.61911	34.43558	34.31122	33.7079	34.00018	34.02705	33.62451	33.92513	33.51688	34.37477	33.53357	33.8561	33.87069	34.28423
22	24.08667	23.62567	22.7599	23.59263	0	21.90511	23.21898	22.76527	0	23.59605	22.25859	0	0	0	0	21.99469	22.63702	22.56204	0	22.76154	22.05966	0	0	0	21.97705	0	23.05611	0	22.72263	23.27128	23.40458	0	22.86648	23.01929	23.2019	21.79225	0	23.21857	23.34962	23.8992	0	22.91512	21.70193	0	22.14299	22.59384	22.56071	23.07969	22.89887
23	23.6634	0	22.54729	0	0	22.8164	20.92789	0	23.82347	0	0	21.91075	22.39556	23.45714	22.13602	23.95305	0	0	0	0	23.22535	22.93483	23.25152	23.25883	23.55508	0	0	0	0	0	23.49167	22.27946	0	21.36105	0	23.03914	23.86797	0	23.79094	0	0	20.993	21.32003	22.47714	0	0	0	0	0
24	19.6453	20.5882	0	0	0	0	0	19.75506	0	0	19.13426	0	0	0	19.71572	20.67297	0	0	19.51863	20.12805	0	0	0	0	0	0	19.93503	0	0	20.05815	0	0	20.16938	0	0	0	0	21.8304	20.16913	0	21.96067	20.12994	0	0	19.91231	0	0	20.13383	0
25	0	0	0	0	0	0	0	0	0	0	0	0	0	0	0	0	0	0	0	0	0	0	0	0	0	0	0	0	21.12818	0	0	0	0	0	0	0	0	23.33252	0	0	0	0	0	0	0	0	0	0	0
26	23.68464	23.62845	23.2863	23.41777	25.45359	23.43606	22.76871	22.96265	23.42637	24.13712	23.60093	22.97218	23.16524	24.24561	24.27313	25.43965	25.86995	24.05325	24.78995	20.78636	24.07537	23.35461	23.90784	24.04768	22.76505	24.18208	25.05718	24.08853	24.53813	25.96034	22.46745	22.6756	24.90793	23.95438	25.14332	23.23424	23.64735	26.79984	25.29221	23.13771	27.06435	24.37259	22.96651	22.77953	22.83214	22.8546	26.21002	23.62745	23.79788
27	0	0	0	21.21134	0	0	0	0	0	0	0	0	0	0	0	0	0	0	0	0	0	0	0	0	0	0	0	0	0	0	0	0	0	0	0	0	20.71599	0	0	0	0	20.41018	0	0	0	0	0	0	0
28	0	0	0	0	0	0	0	0	0	0	0	0	0	0	0	0	0	0	0	0	0	0	0	0	0	0	0	0	0	0	0	0	0	0	0	0	0	0	0	0	0	0	0	0	0	0	0	20.96536	0
29	21.94342	16.93928	21.16411	22.96823	0	0	21.88926	21.78995	0	22.52738	0	21.53578	0	21.28777	22.2376	20.71599	0	0	0	22.93853	0	0	22.2912	17.06192	0	22.73851	0	0	20.41596	23.17728	0	0	22.80231	22.7424	22.26382	21.24939	22.06352	22.59553	22.52609	21.90987	21.06927	23.37053	0	0	22.9453	22.37188	0	22.52358	22.87164
30	22.78823	23.3306	0	22.62279	22.54863	21.88722	22.55412	23.00731	22.72157	23.14166	22.73223	22.22673	0	23.03243	22.0488	21.89197	23.05066	22.77074	22.38087	0	22.56428	23.06469	22.57752	22.4868	22.21163	22.54898	0	0	23.26155	23.06383	0	0	22.15835	21.9431	0	22.23251	22.08631	22.48944	23.86467	22.31606	24.04618	22.45556	21.98562	0	23.03881	22.79189	22.37515	22.19439	22.86072
31	30.95581	30.9346	30.77368	30.66178	31.53445	30.66102	30.95795	31.66873	31.1351	31.29581	31.65412	30.61026	31.60832	31.29148	30.90598	31.09541	31.14376	31.42252	31.76549	31.66072	31.74799	31.2415	31.21477	30.61149	31.52417	31.66915	31.46022	31.38859	30.4898	31.0768	31.11923	31.31062	31.01172	30.6314	31.98722	30.92408	30.59584	31.09245	31.99897	28.71158	31.39514	31.45988	31.26646	31.6234	32.1973	31.69133	31.54015	32.30943	32.29343
32	0	0	0	22.22814	22.0488	20.38795	0	21.78668	0	0	22.18586	0	21.3849	22.15013	0	21.96183	22.82505	0	0	0	0	0	0	21.21252	0	0	0	0	22.24766	0	0	22.18041	0	0	22.65384	0	22.36877	0	0	21.44985	0	0	21.51764	0	0	0	0	0	22.22853
33	0	0	0	0	0	0	0	0	0	0	0	0	0	0	0	0	0	0	0	0	0	0	0	0	0	21.32482	0	0	0	21.41189	20.4914	0	0	0	0	0	0	0	0	0	0	20.36314	0	20.94592	0	0	0	0	0
34	0	0	0	0	0	0	0	0	0	18.9774	0	0	0	0	0	0	0	0	0	0	0	0	19.83104	0	0	20.44385	0	0	0	19.8728	0	0	0	0	0	20.31285	0	0	0	0	0	0	0	20.02445	0	20.05351	0	20.48503	0
35	22.21969	24.26578	22.70597	23.9604	0	0	22.99203	0	0	22.76947	0	23.86684	0	0	22.99257	0	0	0	0	20.81096	0	22.39456	0	0	0	0	0	23.52648	23.53931	0	24.08902	22.88974	0	0	23.7599	0	23.53718	23.02727	0	22.5106	22.94685	0	0	22.58882	0	0	0	0	22.61477
36	0	0	0	0	0	0	0	0	0	0	0	27.50127	0	0	28.35934	20.05709	0	22.48545	0	0	0	0	29.26219	19.23692	0	24.0296	0	21.66999	0	24.4272	19.62171	0	0	28.89588	0	29.41163	0	0	0	0	0	0	0	30.78869	0	25.50158	0	24.51003	0
37	0	0	0	0	0	0	0	0	0	21.57759	0	0	0	0	0	0	0	0	0	0	0	0	0	0	0	0	0	0	0	0	0	0	0	0	0	0	0	0	0	0	0	0	0	0	0	0	0	20.54708	0
38	23.78257	21.64667	0	0	25.86486	25.6389	0	25.51259	25.37265	22.92955	25.42422	0	23.40536	25.5773	23.2489	25.13269	25.23564	26.09069	26.03389	25.19069	24.29109	0	24.65196	24.85029	24.7574	25.66812	25.68225	0	0	24.63832	0	0	24.9411	24.04768	0	25.41548	21.75731	0	23.77946	0	21.53136	22.85323	24.87145	0	23.09915	0	25.49454	0	0
39	28.10079	29.62772	28.15812	28.11197	30.2056	30.30965	27.45136	29.36455	28.90191	29.69752	29.64475	27.57362	29.69049	28.62146	29.58382	30.25541	29.03199	29.21928	29.85313	29.84447	30.27531	28.78147	29.57255	29.68987	30.5495	30.07202	30.72314	29.47615	28.88821	29.86485	29.32307	29.2714	30.19108	29.43143	30.07941	29.41331	29.01507	28.93115	28.86293	28.61761	29.24039	28.18645	29.8161	29.7621	28.86927	28.1534	28.4549	29.46221	29.7108
40	0	0	0	0	0	0	0	0	0	25.88353	0	24.75715	0	0	26.36675	0	0	25.87509	0	0	0	0	27.75945	0	0	28.39901	0	26.66017	0	28.68428	0	0	0	26.98577	0	27.69949	0	0	0	0	0	0	0	28.83213	0	27.8864	0	28.88559	0
41	0	0	0	0	0	0	0	0	0	27.17284	0	26.24583	0	0	28.18485	22.24235	19.67225	25.82898	0	0	0	0	28.51972	20.39979	0	29.08388	0	27.24291	0	28.94643	0	0	0	27.74612	0	27.81225	0	0	0	0	0	0	0	29.0759	0	28.0591	21.05986	29.59162	0
42	0	0	0	0	0	0	0	0	0	0	0	20.59177	0	0	22.89999	0	0	0	0	0	0	0	24.40581	0	0	23.03006	0	0	0	23.13292	0	0	0	23.93832	0	24.5254	0	0	0	0	0	0	0	26.42248	0	22.7686	0	23.21635	0
43	0	0	0	0	0	0	0	0	0	0	0	0	0	0	0	0	0	0	0	0	0	0	0	0	0	0	0	0	0	0	0	0	0	0	0	0	0	0	0	0	0	0	0	0	0	0	0	0	0
44	0	0	0	0	0	0	0	0	0	0	0	0	0	0	0	0	0	0	0	0	0	0	0	0	0	0	0	24.79526	0	22.68821	23.18574	0	0	0	0	0	0	23.93012	0	0	0	0	0	0	0	0	0	0	0
45	0	0	0	0	0	0	0	0	0	0	0	0	0	0	0	0	0	0	0	0	0	0	24.42156	0	0	26.33812	0	24.99852	0	26.27394	0	0	0	23.69859	0	0	0	0	0	0	0	0	0	27.2999	0	0	0	26.30869	0
46	0	0	0	0	0	0	0	0	0	25.99884	0	24.75231	0	0	25.28965	0	0	0	0	0	0	0	26.58921	0	0	26.30344	0	24.98824	0	26.42972	0	0	0	25.22527	0	25.8412	0	0	0	0	0	0	0	26.67182	0	25.38988	0	24.11243	0
47	23.65622	25.34361	24.1757	25.49097	24.55374	24.04177	24.06702	23.72567	23.75786	23.7062	24.76208	24.18124	27.16806	24.0611	24.17729	26.74574	24.63578	24.06266	23.90967	24.11561	26.41361	24.96433	24.51455	24.25839	24.76208	24.56999	23.60184	24.22854	24.85239	24.77223	29.08998	24.35824	24.93504	23.85491	25.15178	24.43186	24.7306	25.10725	24.65289	25.06423	24.05994	27.36745	24.32519	33.07946	24.54869	25.30044	24.11664	24.72988	23.88437
48	24.96512	25.8889	24.31417	25.85151	26.00058	25.9027	24.70219	24.82498	25.00817	25.94706	25.00307	24.27327	24.68057	25.02255	24.80671	24.79739	24.71743	23.28122	25.74386	0	24.40801	24.90816	24.63068	24.84656	24.94195	25.31648	0	25.10542	25.1563	25.16641	0	23.50482	25.37093	25.00183	0	25.20669	25.46939	25.30483	25.27633	25.30173	25.02449	25.74407	26.25861	25.60927	24.47035	25.36122	25.99617	25.59878	25.97697
49	27.07561	0	27.07898	0	0	27.21317	26.88029	0	26.70345	0	0	26.91399	26.85958	26.28921	26.65772	26.89655	0	0	0	0	26.86112	26.84014	27.09969	27.38072	27.40803	0	0	0	0	0	26.56152	26.20141	0	27.0661	0	27.31588	26.71607	0	27.22775	25.92676	22.91685	26.83087	27.1035	0	0	0	22.26003	23.71513	0
50	22.79231	0	0	18.64815	17.81478	0	0	0	27.17997	20.32893	18.88148	22.98059	0	16.62013	0	22.62774	16.34816	0	0	0	0	0	0	0	0	0	0	0	28.78091	0	0	0	0	0	0	0	0	29.91399	18.80445	20.18459	19.1835	19.06639	20.61459	0	0	0	0	18.22562	0
51	0	0	0	0	0	0	0	0	23.49192	0	0	0	0	0	0	0	0	0	0	0	0	0	0	0	0	0	0	0	22.93898	0	0	0	0	0	0	0	0	26.2751	0	0	0	0	0	0	0	0	0	0	0
52	23.04687	0	0	0	0	0	22.43252	0	0	0	0	0	0	0	0	0	0	0	0	0	0	0	0	0	0	0	0	0	0	0	0	0	0	0	0	0	0	0	0	0	0	0	0	0	0	0	0	0	0
53	19.5778	0	0	0	0	0	0	18.49826	0	0	0	0	0	0	0	0	0	0	0	0	0	0	0	0	0	0	0	0	0	0	0	0	0	0	0	0	0	0	0	0	0	0	0	0	0	0	0	0	0
54	0	0	0	0	0	0	19.45161	0	0	31.13724	0	30.13565	0	0	29.99577	18.40561	0	27.8305	0	19.61018	0	0	29.94698	0	0	27.76383	0	28.53419	0	29.48349	0	0	0	28.04568	0	31.18813	0	0	0	0	0	19.27749	20.22506	29.07546	0	30.07584	19.59736	29.05069	23.74479
55	26.01099	0	26.23149	0	0	26.00346	23.66036	23.47457	28.66	23.22629	23.3806	23.35353	29.39346	24.58026	22.83754	29.58504	0	0	0	18.73443	27.70649	26.95382	22.07028	24.83836	27.8828	0	0	0	27.58075	0	26.28651	26.49149	0	0	18.59645	0	24.98468	30.09811	27.63208	0	0	27.94592	27.32277	27.82463	0	0	0	26.17261	0
56	16.7268	0	0	0	16.07056	0	17.6875	0	14.69908	27.85323	0	26.82614	16.36333	0	27.98587	16.66747	18.81528	23.93535	17.6622	17.63304	15.04503	15.36584	29.89966	18.29194	16.97746	30.77203	17.93151	28.09537	13.97594	30.33596	0	19.58419	16.74859	28.33044	0	28.7128	21.19051	14.41191	16.19762	0	14.13819	0	16.22598	29.31272	0	29.0661	15.56727	29.51085	21.36938
57	0	0	0	0	0	0	0	0	0	0	0	0	0	0	0	0	0	0	0	0	0	0	0	0	0	0	0	0	0	0	0	0	0	0	0	0	0	0	0	0	0	0	0	0	0	0	0	0	0
58	28.82563	25.47361	25.70802	26.92434	27.00121	26.87068	26.41022	26.77077	29.23144	28.03449	27.60985	25.65034	26.77718	27.8411	27.20797	27.97929	27.91199	27.46115	24.51593	25.24467	25.73665	26.57421	24.60473	25.6698	26.34665	25.46036	26.29025	26.29192	30.37119	26.06417	26.21499	27.022	25.94476	25.56831	26.36873	24.94015	24.16077	28.91866	27.41643	27.71378	27.22205	28.44127	28.09763	27.28921	25.47751	27.17931	26.43748	24.87	26.42389
59	15.76339	0	0	0	0	0	0	0	27.29964	17.46092	0	0	18.80467	16.78379	0	24.58291	0	0	0	0	0	0	0	0	0	0	0	0	29.03462	0	0	0	0	0	0	0	0	28.69744	0	15.25255	0	16.60439	17.67927	19.64444	0	16.27228	0	0	0
60	0	0	0	0	0	0	0	0	21.10463	0	0	0	0	0	0	0	0	0	0	0	0	0	0	0	0	0	0	0	0	0	0	0	0	0	0	0	0	0	0	0	0	0	0	0	0	0	0	0	0
61	0	0	0	24.86212	0	0	21.35536	0	0	20.92223	0	20.40031	0	0	22.59982	22.75075	0	0	0	0	0	0	22.1404	0	0	22.59994	0	21.80743	20.85536	21.62752	21.10993	22.44705	0	22.01407	24.97079	0	0	25.00457	23.06702	22.45297	22.9783	20.95901	0	22.7536	0	22.87807	0	21.66687	21.78513
62	27.47869	20.42737	23.65753	24.95505	25.17455	26.95826	26.43527	24.69418	28.29881	27.57203	26.55097	24.46258	25.29084	26.93865	25.76312	26.48376	25.80759	25.58474	19.86171	18.37407	25.08184	24.28961	23.45337	23.92904	25.15619	24.71665	20.73107	0	30.14054	23.02793	25.28884	25.52746	24.77806	25.00885	22.3009	21.91105	20.36399	29.78418	26.59974	25.30775	24.11609	27.88029	26.79228	26.49746	23.58497	24.69748	23.55462	22.66884	20.33854
63	21.92027	0	22.57323	0	0	22.42168	0	22.10613	24.11609	0	0	0	0	21.27031	0	21.40406	0	0	0	0	0	0	0	0	0	0	0	0	0	0	0	0	0	22.65901	0	0	0	0	22.77274	0	0	21.37369	21.49341	0	0	0	0	0	0
64	28.36736	0	28.01781	0	24.24764	27.48585	28.27191	26.16156	27.30452	0	26.5648	28.09164	28.05636	27.1813	28.14565	26.98131	24.79605	0	0	0	29.05538	28.1985	27.52455	27.60265	27.83461	0	0	24.4168	20.45924	0	28.00105	28.98487	0	27.27462	0	26.66058	27.5386	0	28.05181	28.07413	27.87988	29.31814	27.69471	28.69544	27.15576	21.05993	26.95216	28.45234	25.0269
65	0	0	21.6297	0	0	0	21.89527	0	0	0	0	0	0	0	0	0	0	0	0	0	0	0	22.39631	0	0	23.51569	0	22.57346	0	22.85704	0	0	0	0	0	0	0	0	0	0	0	0	0	22.78017	0	22.73343	0	22.78449	0
66	26.91787	24.37955	22.15502	24.70123	22.47182	23.63123	22.55455	24.96468	28.23927	25.40334	26.2775	0	24.83499	27.10879	25.59901	27.06897	26.77241	24.46831	23.78586	23.64262	23.15619	25.08168	0	23.13924	23.91853	24.02437	24.365	22.989	27.54097	24.01385	25.04352	24.60682	25.06956	22.42762	22.64913	0	22.71722	24.98216	25.51527	25.83875	24.49838	26.40587	27.16173	26.24751	24.56192	25.64086	24.77158	23.68955	25.21531
67	26.21299	22.70309	23.08816	23.72817	24.5794	25.01602	25.38739	23.76233	26.16848	26.18209	25.27629	24.07284	24.09555	25.53558	23.90445	25.17885	24.7755	24.77218	22.22864	22.32141	22.81843	23.59651	21.76571	23.01019	21.43048	23.39637	23.79392	0	27.86047	23.03122	24.09619	25.15538	22.44299	23.98755	24.66963	20.34267	21.11648	24.12597	24.73247	24.52856	24.19663	25.36266	25.04702	24.21082	22.81853	24.27952	22.77989	22.69328	25.39165
68	0	0	0	0	0	0	0	0	0	0	0	0	0	0	0	0	0	0	0	0	0	0	20.71045	0	0	22.7176	0	0	0	22.67373	0	0	0	18.62952	0	19.40697	0	0	0	0	0	0	0	20.72376	0	0	0	0	0
69	0	0	0	0	0	0	0	0	23.10082	0	0	0	0	0	0	0	0	0	0	0	0	0	0	0	0	0	0	0	23.91561	0	0	0	0	0	0	0	0	27.76307	0	0	0	0	0	0	0	0	0	0	0
70	0	0	0	0	0	0	0	0	0	27.15151	0	27.10069	0	27.76793	28.18589	0	0	26.31363	0	0	0	0	28.96108	0	0	30.26696	0	28.26244	0	29.98169	0	0	0	28.43054	0	28.80541	0	0	0	0	0	0	0	30.45601	0	29.20613	0	30.16039	21.96183
71	25.10009	26.24134	26.48173	27.21753	25.53249	24.99925	27.33603	25.20501	26.26171	24.69816	26.81421	26.46128	25.76853	25.6868	23.68089	26.63603	25.436	26.19822	25.77407	26.6238	23.83499	27.39615	25.96036	25.59414	25.30156	25.8953	27.44024	26.33569	27.93944	25.60679	26.1518	26.62798	26.09919	25.0916	27.71267	25.73286	26.71843	28.1155	24.07806	25.12593	24.78616	23.27867	24.82012	25.93609	25.06837	24.25104	25.04352	26.02013	26.43054
72	0	0	0	0	0	0	0	0	0	0	0	0	0	0	0	0	0	0	0	0	0	0	0	0	0	0	0	0	0	0	0	0	0	0	0	0	0	0	0	0	0	0	0	0	0	0	0	0	0
73	0	0	0	18.23655	0	0	0	0	0	26.39875	0	24.85105	19.94407	16.40096	27.38796	22.1452	0	25.37637	0	0	17.27812	0	29.32781	0	0	31.32978	16.74215	27.20853	0	29.77961	0	0	0	28.67485	0	27.75519	0	0	0	0	0	0	18.8531	31.87096	0	29.22207	20.06092	30.75023	0
74	0	20.50978	20.38785	0	0	19.31546	0	0	0	28.6181	0	24.06225	0	0	29.66036	21.25009	21.17846	28.30165	20.80207	0	0	20.66388	30.48001	20.59805	0	31.10693	0	28.75551	0	30.62122	20.91911	0	0	29.4071	0	30.6727	20.3014	0	0	19.3152	0	0	20.48542	31.90821	0	30.47837	23.40484	31.96478	19.27619
75	23.66568	24.66622	24.50978	24.78636	0	22.92448	24.2839	0	22.25888	24.02842	22.36826	24.2015	23.46986	21.97393	23.51364	22.88248	22.86537	0	0	22.70354	0	24.18041	23.26556	23.53208	0	22.21857	0	25.32704	24.97583	23.22729	24.44714	25.64273	23.41442	22.95736	24.97421	0	24.86018	24.63356	19.5718	24.41815	23.86013	23.0078	0	22.88885	21.98659	24.42976	0	23.49802	21.29804
76	0	0	0	0	0	0	0	0	0	21.471	19.72627	20.60332	0	0	22.3618	0	0	0	0	0	0	0	24.93643	0	0	25.5291	0	22.23073	0	25.55523	0	0	0	22.61257	0	24.47302	0	0	0	0	0	0	0	24.89851	0	23.60772	0	24.64631	0
77	27.87173	0	27.99556	0	0	28.08218	27.95249	22.73535	27.94743	22.88217	24.97723	26.97268	28.07465	28.51348	27.39542	28.12381	24.96601	21.68855	0	0	27.53185	28.40937	27.60865	28.58237	28.53178	27.59626	0	24.8931	0	27.58075	26.43903	28.38883	0	27.54067	0	27.72553	28.06291	0	28.05253	21.27173	0	27.58864	28.05372	28.37592	0	25.49137	26.17064	27.01137	0
78	26.45825	27.28392	29.35595	28.77634	25.74527	26.79613	27.98169	26.67479	25.59189	25.51563	25.86693	26.47201	26.67492	25.9919	26.97902	26.41675	24.94842	26.30288	29.62801	28.38932	27.47692	28.74612	29.08507	28.28233	26.29435	29.74626	27.48853	26.79464	28.44553	28.15711	24.38238	24.81553	28.16552	28.6763	28.464	25.38004	27.32414	27.92632	26.04843	25.30838	24.68966	23.63611	24.09426	20.24795	25.95507	26.52012	24.06899	24.44853	24.75216
79	0	0	0	0	0	22.56767	0	0	0	0	21.09565	0	0	0	0	21.42578	21.55581	21.9884	0	0	21.40265	0	0	0	21.89796	0	0	0	0	0	0	0	0	21.42639	0	0	0	0	0	0	0	0	21.50203	0	0	0	21.32196	0	0
80	24.39748	0	0	0	0	0	0	0	0	25.41316	0	0	0	0	23.75929	0	0	0	0	0	0	0	25.42082	0	0	26.63132	0	23.48431	0	25.85935	0	0	0	23.84728	0	24.07627	0	0	26.41976	0	0	0	25.57491	26.09517	0	23.93724	25.27711	25.05747	25.97812
81	0	0	0	0	0	0	0	0	0	21.05318	0	20.40208	0	0	21.50795	0	0	0	0	0	0	0	0	0	0	23.82833	0	0	0	22.93456	0	0	0	20.77032	0	21.24592	0	0	0	0	0	0	0	22.08307	0	22.48444	0	21.9417	0
82	24.24343	26.55688	24.93418	24.61583	25.42902	25.52671	25.66115	26.28613	26.05428	25.20695	26.10617	25.91814	25.47411	25.77693	26.21076	25.83514	25.5291	26.26188	25.12353	26.75124	23.59969	25.22953	26.45048	24.93382	25.11862	27.35876	26.29104	25.1979	25.07218	25.62402	25.30532	24.60637	26.3233	25.88232	26.49963	25.51572	25.74901	24.82556	25.2021	26.23991	25.1842	24.61656	26.11197	25.234	27.00453	24.42573	26.43721	24.45613	26.79501
83	0	0	0	0	0	0	0	0	0	0	0	0	0	0	0	0	0	0	0	0	0	0	18.47445	0	0	0	0	0	23.07058	0	0	0	0	0	0	0	0	22.77866	0	0	0	0	0	0	0	0	0	0	0
84	0	0	0	0	0	0	0	0	0	0	0	0	0	0	0	0	0	0	0	0	0	0	0	0	0	0	0	0	19.80831	0	0	0	0	0	0	0	0	22.02415	0	0	0	0	0	0	0	0	0	0	0
85	0	0	0	18.15635	0	0	18.23397	0	0	0	0	0	0	0	0	0	0	0	0	0	0	0	0	0	0	0	0	0	19.62549	0	0	0	0	0	0	0	0	23.21393	0	0	0	0	0	0	0	0	0	0	0
86	25.27994	25.33023	24.45933	25.84728	25.81758	23.97797	25.49155	25.63796	24.89296	24.84283	25.52088	23.89671	24.01767	24.88967	24.90591	24.73449	25.03103	0	25.50024	26.18633	24.87047	25.23535	25.01776	24.53202	24.62137	25.87558	25.64691	25.73019	26.08564	25.33698	25.0341	25.18196	24.86901	24.6615	25.28662	24.18223	25.65614	25.06562	25.11347	23.62745	24.40484	24.92904	24.02488	25.43924	25.50154	24.44133	24.31617	24.55696	24.31583
87	26.61274	27.22729	26.2827	27.06805	26.89076	26.46375	26.51486	27.44277	26.66669	27.1211	26.93247	26.83159	26.86903	26.17347	27.09204	26.49774	26.62923	27.04333	27.05517	27.90856	26.90793	26.8992	26.86821	26.879	27.17541	27.36403	27.68612	27.26249	26.97093	27.12248	26.43713	26.79191	27.32655	26.88495	27.66133	26.90185	26.78681	26.80427	27.68217	26.77693	26.72871	26.89897	26.93876	25.87704	27.35624	27.29579	27.08649	26.76421	27.06435
88	26.63381	0	26.26333	0	25.90594	25.32495	26.81665	25.92212	24.95925	0	25.27306	26.88565	25.69877	0	26.21812	24.52211	25.73712	25.40831	0	0	25.66362	26.6277	25.71403	25.67922	25.3656	0	26.2706	25.60806	0	0	25.79848	26.46579	0	26.03154	0	24.73474	26.5273	0	26.15037	26.23738	26.20262	25.76177	25.21712	25.11024	24.65513	25.41819	24.46258	25.88227	23.80568
89	0	0	0	0	0	0	0	0	0	0	0	0	0	0	0	0	0	0	0	0	0	0	0	0	0	0	0	0	0	0	0	0	0	0	0	0	0	0	0	0	0	0	0	0	0	0	0	0	0
90	0	0	0	0	0	0	0	0	0	0	0	0	0	0	21.83977	0	0	19.53349	0	0	0	0	23.86806	0	0	22.4939	0	0	0	24.26614	0	0	0	21.53891	0	24.07366	0	0	0	0	0	0	0	23.93535	0	22.99246	0	24.18699	0
91	24.92945	23.88855	22.75267	24.77339	23.99861	25.08107	23.06771	23.74263	24.74638	23.30117	23.33919	23.11675	23.26227	23.37265	23.48161	24.52355	24.31852	22.81092	24.13821	25.20438	24.73304	22.83339	24.57196	24.49381	21.997	24.77811	23.33661	24.37338	24.33252	24.80961	22.9964	24.49259	24.33224	24.40158	25.74632	23.49387	25.5636	25.9432	23.94762	22.60524	27.63748	23.71471	22.18837	22.368	23.00283	23.3843	25.71866	22.24487	23.35124
92	26.56245	27.0425	26.73363	25.30407	25.60433	27.22159	26.54771	27.11307	27.60788	27.13242	26.01646	26.63672	26.68579	26.09031	26.66628	26.12825	25.50694	26.74175	26.48085	0	26.8136	26.71162	25.88024	26.01721	25.92981	26.0435	23.00328	24.94168	25.04839	25.4567	27.31631	25.29744	25.08748	25.39093	0	26.23592	26.54456	24.84101	26.44938	26.20786	26.3939	25.41025	25.28083	25.76514	25.28961	26.2057	25.57161	25.67603	23.58348
93	26.6513	26.349	26.51713	25.89961	27.50036	25.894	27.07551	25.60761	26.87982	26.04402	26.64815	26.23327	26.58635	26.4494	25.72062	28.19601	26.93292	26.95271	27.67909	0	27.26678	27.39338	26.27332	26.95859	27.16997	27.78974	0	26.90081	27.33901	26.47842	26.87877	27.45607	26.68966	26.6618	22.94314	26.74727	26.4232	27.47445	27.80962	26.66112	26.36418	28.13931	27.29833	28.27755	28.30138	27.63796	28.19225	27.5947	27.86838
94	0	0	22.22767	0	0	22.41369	0	0	0	0	0	0	0	23.1672	0	0	0	0	0	0	0	0	0	0	0	0	0	0	0	0	0	0	0	0	0	0	0	0	23.50118	0	0	0	23.48542	23.1049	0	0	0	0	0
95	0	0	0	0	0	0	0	0	0	0	0	0	0	0	0	0	0	0	0	0	0	0	0	0	0	0	0	0	0	0	0	0	0	0	0	0	0	0	0	0	0	0	0	0	0	0	0	0	0
96	21.49174	21.57177	21.5383	22.47378	20.69234	0	22.09565	22.22064	0	0	20.88494	21.42122	0	19.79904	20.78117	0	20.94314	0	0	20.40447	0	0	0	0	19.85505	0	21.1128	0	21.77664	0	0	21.56862	0	0	22.21187	19.69193	21.51359	22.28382	20.35369	20.90117	20.85825	21.68179	20.19629	0	20.27253	20.29905	0	20.36592	0
97	23.76537	22.49989	23.7189	24.14281	22.89423	23.54357	22.45826	23.13521	22.39866	22.64238	22.95791	22.74127	22.87673	23.14029	23.5093	21.61239	21.78907	23.28546	22.83519	23.23153	22.1695	22.11984	22.79362	22.87318	23.47383	23.00203	22.67928	23.47271	22.78885	22.19445	22.70407	23.55356	22.7382	23.24441	23.112	21.5657	21.60991	22.66464	22.26388	23.31327	23.79124	23.26499	23.48886	0	23.23327	22.8482	22.4066	22.69275	21.46668
98	24.05796	22.9369	24.0089	24.35984	23.51003	23.18168	23.44342	24.32237	23.87427	23.59229	22.1808	21.66353	22.95457	22.58795	22.95449	0	0	0	24.90311	25.20851	24.37345	23.13524	24.75124	24.09418	22.43133	24.32766	24.3912	24.16231	24.08627	24.27427	24.17196	23.72848	24.46644	24.79452	25.73681	23.51617	23.70778	23.5134	24.73567	22.47946	26.13942	21.20532	22.12789	23.61133	23.0456	23.87436	23.68067	22.83503	22.74076
99	22.55852	22.11617	21.09539	21.46732	21.22853	21.99486	0	25.05159	21.40634	24.66926	21.42951	21.98857	0	0	21.62738	0	21.40987	24.03557	0	0	21.59742	0	22.52731	22.16051	0	0	0	0	21.05086	25.10209	0	0	0	21.23952	0	22.48618	20.58765	19.56188	21.91401	0	26.02162	0	21.18519	0	0	22.25225	21.40862	22.29056	0
100	0	20.76547	20.00388	20.66986	20.64192	20.36954	0	20.81018	20.79875	0	21.30524	20.19844	0	0	0	20.90264	20.83507	21.34354	20.88562	21.38047	20.97246	0	20.47526	20.55356	20.95461	0	21.1374	0	20.74632	20.87793	0	0	20.32915	20.23374	0	20.87455	20.75898	21.13283	20.60982	20.6753	22.8157	20.7666	20.91474	20.35057	0	0	21.15326	0	0
101	0	0	0	0	0	0	0	0	0	0	0	0	0	0	0	0	0	0	0	0	24.07316	0	0	0	0	0	0	0	0	0	0	0	0	0	0	0	0	0	0	0	0	23.21792	0	23.60456	0	0	0	0	0
102	0	0	0	0	0	0	0	0	0	0	0	0	20.70134	0	0	20.50611	0	0	0	0	20.37241	0	0	0	0	0	0	0	0	0	0	0	0	0	0	0	0	0	0	0	0	19.9247	0	0	0	0	0	0	0
103	22.64247	24.58072	22.58026	24.69179	23.51701	23.46812	22.53317	23.0524	22.70683	23.55508	24.98559	23.49424	23.84307	23.97893	24.27249	24.62884	24.28503	23.52993	23.37716	24.71335	0	23.46675	24.31105	23.45864	22.25963	24.89013	24.54315	24.41854	23.88054	24.65338	23.79025	0	24.35602	24.35306	24.5794	23.46638	23.86618	24.02943	21.97656	23.31327	23.06787	23.94592	24.23725	23.89495	23.5464	23.60241	24.84494	23.70345	24.17646
104	0	0	0	0	0	18.22157	0	0	0	0	0	0	0	0	0	0	0	0	0	0	18.18001	0	0	0	0	0	0	0	18.70347	0	0	0	0	0	0	0	0	0	0	0	21.80554	0	0	0	0	0	0	0	0
105	23.19964	23.02068	0	23.13671	22.78391	0	0	0	22.3384	22.83748	22.44332	0	22.40953	0	22.83225	0	0	22.56095	0	0	22.05996	0	22.1672	0	0	0	0	0	0	0	0	0	22.77078	0	0	0	22.66025	0	22.42578	22.80729	22.45395	22.91183	0	0	0	0	22.22412	22.16276	0
106	27.83762	28.09607	27.38476	28.09078	27.04281	26.56151	27.70649	26.8411	27.03674	27.2129	27.05072	27.74053	27.07194	27.52731	27.75232	27.51307	27.14812	26.77919	25.64801	27.50491	26.2661	26.67533	26.88285	27.15557	25.95216	26.99281	25.76157	27.6476	28.09999	27.27213	27.71601	27.95887	27.1378	27.20881	27.39362	26.77906	27.84984	27.80434	27.61583	27.36978	27.14453	27.39999	26.94893	26.06443	27.33935	26.14936	26.90173	26.1983	27.41635
107	25.32924	25.70102	24.57016	26.37123	25.44714	25.00719	25.16626	25.25292	24.83726	25.6782	25.45663	24.73164	25.07883	25.1055	25.37627	25.5418	24.74894	24.95992	25.14961	25.79399	25.62031	24.66926	25.27629	25.24445	24.35548	25.49262	25.92511	25.48173	25.31157	25.16573	25.19046	24.8768	25.4763	25.45901	25.58196	24.79347	25.34479	25.54044	26.11084	25.27757	25.21623	25.16477	24.94994	24.24016	25.50206	24.3577	25.25379	25.30473	25.53136
108	23.68239	23.72515	22.92125	24.23462	23.4188	23.76699	22.99952	25.22166	24.02555	23.5464	22.56328	22.51992	23.32072	22.33946	23.18136	24.10422	22.92973	23.02891	23.04387	24.12621	24.71403	22.37745	23.53896	24.09981	21.98905	22.73566	23.31686	22.87558	22.18991	23.49753	22.74324	23.00691	23.30633	23.13033	23.71649	23.39833	23.90784	23.77435	25.53638	23.09555	27.41377	22.75603	22.74288	0	22.97993	23.58818	25.55142	0	0
109	23.98859	25.29246	0	0	25.38156	25.31396	24.22383	25.5103	24.23892	23.63799	25.65649	24.17828	24.6863	23.60264	23.53422	23.3652	0	25.39139	25.64235	0	25.4188	0	24.90834	23.96385	24.98967	24.57819	0	25.1896	25.13559	25.25785	0	0	0	24.579	0	25.53451	25.88019	0	24.15213	0	27.1278	23.54851	24.39643	23.64977	23.21282	0	25.68549	0	0
110	30.67624	30.99786	30.69536	31.35977	31.06875	30.76026	30.87921	31.85623	31.04068	31.36567	31.29849	31.09547	31.07705	31.16555	31.16009	30.92245	31.17164	31.18547	31.01259	31.26595	31.22349	30.97651	31.11768	30.9381	30.84348	31.46495	31.65728	30.46529	31.25378	30.74037	30.72972	30.62078	30.74855	30.80494	31.21518	30.91214	30.52131	31.02861	30.82707	31.02973	30.76327	30.60426	30.75907	30.56856	31.09899	31.16111	31.36328	31.52188	31.01112
111	0	0	20.98468	0	0	0	0	0	0	0	0	20.06197	21.58971	20.35724	0	0	0	0	0	0	0	22.41457	0	0	0	0	0	0	0	0	0	0	0	0	0	19.82958	21.862	0	0	0	0	21.28844	20.35208	0	0	0	0	0	0
112	0	0	0	0	0	18.2976	0	19.30975	0	0	0	0	0	0	0	0	0	0	0	0	0	0	0	18.12818	0	0	0	0	0	0	0	0	0	0	0	0	18.17899	0	19.24512	0	23.86788	0	0	0	0	0	19.24623	0	0
113	0	0	0	0	0	0	0	0	21.05762	0	0	0	21.07398	21.07117	21.15437	22.9996	0	0	0	0	21.00498	0	0	20.98071	0	0	0	0	0	0	0	21.5173	0	22.54835	0	20.65071	21.19634	0	0	0	0	21.54425	21.11267	20.85125	0	0	0	0	0
114	22.13151	21.94453	25.32196	0	22.91483	23.99412	23.50337	23.58233	24.69051	20.71741	22.86335	22.39723	24.62984	23.7319	21.48802	24.26885	23.16547	23.86797	23.8468	21.66579	25.06538	23.81685	23.79372	22.44035	24.39428	24.90435	20.87905	23.80302	21.74275	23.72318	24.308	22.17767	23.34381	25.34706	21.30663	24.05515	22.55321	21.67775	21.55679	21.02844	22.62727	25.22784	22.07186	0	21.30869	22.17127	0	0	22.00251
115	20.56691	0	20.16717	21.83588	20.69166	0	21.23081	0	21.09042	20.4715	0	0	0	0	0	0	21.54246	20.05059	22.38076	0	0	0	0	21.14183	0	0	20.05563	0	0	0	0	0	0	20.28184	0	0	0	21.00881	21.28534	21.32064	21.18453	20.76004	0	0	0	0	0	21.21116	0
116	23.35488	24.42867	22.51034	24.14507	23.41687	22.39147	23.06907	23.18229	22.9908	23.61997	23.60037	22.14557	23.04006	24.09265	24.01682	23.80568	23.59001	22.7228	0	25.2989	22.55885	23.23201	23.64812	23.22573	22.57367	25.15116	24.2166	0	23.46762	24.09523	23.13957	0	23.77133	23.58909	23.76537	22.30416	0	23.56987	23.50543	22.82349	23.35448	23.80006	23.09075	22.02283	23.57184	23.01738	24.16492	23.40354	22.96418
117	0	0	0	0	0	0	21.30658	0	21.17255	0	0	0	0	20.39519	0	0	0	0	0	0	0	0	0	21.0745	0	0	0	0	20.72725	0	0	0	0	0	0	0	0	0	0	0	0	21.11908	0	0	21.33691	0	23.74273	0	0
118	0	22.19677	0	0	0	0	20.63432	0	22.46286	22.08489	0	21.11598	0	0	22.75587	22.76697	20.57385	20.52066	0	20.65979	0	21.71507	0	0	0	0	0	0	22.08151	21.51263	0	0	0	0	22.56149	0	22.63878	23.2267	21.88789	22.30469	21.67176	22.63777	0	0	23.08609	0	24.17813	22.95775	0
119	0	0	0	0	0	0	0	0	0	0	0	0	0	0	0	0	0	0	0	0	20.79773	0	0	0	0	0	0	0	0	0	0	0	0	0	0	0	0	0	0	0	25.7016	0	0	0	0	0	0	0	0
120	0	0	0	0	0	0	0	0	0	0	0	0	0	0	0	0	0	0	0	0	0	0	0	0	0	0	0	0	0	0	21.3463	0	0	0	0	0	0	0	0	0	0	0	0	0	0	0	0	0	0
121	0	0	0	0	0	0	0	0	0	0	0	0	21.20753	0	0	0	0	0	0	0	0	0	0	0	20.52898	0	0	0	0	0	0	0	0	0	0	0	0	23.3672	0	0	23.35743	21.53863	0	20.54227	0	0	0	0	0
122	20.82478	0	19.16435	21.23327	0	0	0	21.13264	20.90146	21.18942	0	0	0	0	20.27253	0	0	0	0	19.28566	20.91116	19.92849	20.10661	0	0	19.6263	0	0	0	0	0	19.47116	18.87984	0	0	19.65251	19.93101	19.73958	21.97243	22.35176	25.43466	0	19.87763	23.93247	19.07642	25.48105	24.45061	24.54781	0
123	20.878	20.54736	20.20598	21.04547	20.61657	20.58197	0	20.9113	20.87897	0	18.49728	19.88005	21.45171	20.66544	0	20.79058	18.6466	0	19.42487	20.74263	0	18.8077	0	19.196	20.10649	18.94149	0	0	20.58582	20.78812	20.29804	0	20.92274	19.01337	19.44257	18.64206	21.02052	19.43221	20.96325	20.79828	26.14558	20.82275	20.59286	0	19.28859	21.35224	21.11534	19.29259	19.56646
124	0	21.47155	21.26825	21.3257	21.46014	20.89637	0	21.04019	21.0256	20.9507	21.73422	20.45433	0	0	20.97973	20.69515	21.70809	21.65665	0	0	21.5745	21.0347	20.99092	21.45428	20.91867	21.19286	22.0353	0	21.53754	22.55974	21.50393	21.4246	21.90775	21.31457	22.45262	21.10764	20.53069	21.83465	21.33527	21.02472	21.82225	0	0	20.77088	21.22382	20.38374	21.3019	21.60449	21.44197
125	0	0	0	0	22.49697	21.19604	0	0	0	0	0	0	22.12852	0	0	0	0	0	0	0	22.36525	0	22.45904	0	0	0	0	0	0	0	0	0	22.13173	0	0	0	0	0	22.15823	0	25.1723	0	0	21.84295	0	0	22.7131	0	0
126	26.23701	0	27.2632	0	0	26.50382	27.21836	0	25.62765	0	0	25.45898	27.67963	24.61257	25.22336	25.54778	0	0	0	0	26.67842	26.3102	27.09003	26.60682	26.36005	0	0	0	0	0	26.84529	27.27204	0	25.71544	0	25.62673	25.15538	0	25.39842	0	0	23.66763	24.42175	23.87633	0	0	0	0	0
127	32.74128	32.28794	33.13176	33.72791	33.10514	33.03931	32.5873	32.29535	31.69391	31.05808	32.26939	31.88747	31.41755	30.67565	31.65902	31.92765	32.18166	32.57486	33.70151	26.25151	32.68675	32.08958	33.39573	32.99191	32.49874	33.05067	27.12741	32.81025	32.95695	32.8624	32.49145	33.28099	33.36424	33.33777	27.19582	32.5977	31.54236	32.56905	31.92949	30.27431	32.29425	29.74721	31.09792	29.70306	30.26024	30.35982	31.56193	30.00651	31.58145
128	20.47931	21.28195	21.13352	0	0	22.01529	20.47833	0	23.48198	21.27963	0	20.65709	20.13044	21.18398	20.7455	21.55009	21.48964	0	0	0	0	0	18.99187	19.63817	0	0	0	0	0	0	0	0	0	0	0	20.58985	20.82299	20.80499	24.61347	0	21.34906	0	20.83792	20.60567	0	0	0	20.74139	0
129	28.87135	30.3869	28.42678	30.54232	28.12455	27.34832	30.3593	28.24762	27.19235	30.09207	28.31566	30.59085	29.06966	26.94949	28.89348	26.06205	27.02707	26.42867	27.38327	21.57662	26.03559	24.45914	28.55388	27.71017	28.7162	28.6676	21.05285	30.66518	29.28822	29.10936	28.37285	29.02897	29.15487	27.69392	23.72442	27.66885	29.69518	30.72542	28.79098	29.55523	30.45415	28.32517	26.95005	28.41208	30.08284	28.90799	24.1712	28.95834	29.61052
130	0	0	0	0	0	21.58242	0	0	0	0	0	0	0	23.1372	0	0	20.85764	0	0	0	0	0	0	0	0	22.45779	22.0415	0	0	0	0	0	0	0	0	0	0	0	20.29334	22.13659	0	0	21.22406	22.01086	0	22.79329	0	22.48974	0
131	22.49277	22.4462	0	0	22.62992	21.58362	20.55084	21.1967	0	0	0	0	21.92172	0	0	0	21.57496	0	0	0	0	0	0	20.63582	0	0	0	0	23.44796	21.71921	0	0	0	0	0	0	0	23.88418	21.75878	0	24.86764	0	0	0	0	20.31174	23.16189	0	0
132	0	0	0	0	0	0	0	0	0	0	0	0	0	0	0	0	0	0	0	0	0	0	0	0	0	0	0	0	0	0	0	0	0	0	0	0	0	0	0	0	0	0	0	0	0	0	0	0	0
133	29.2367	29.52176	29.14409	28.6637	29.34604	28.9543	29.4897	29.28586	29.15473	29.43149	29.13357	29.46525	29.018	28.89203	29.15564	29.02992	29.27022	29.33302	29.23893	29.88357	29.2038	29.2348	29.50201	29.40973	29.35601	29.40945	30.04401	29.32567	29.28721	29.25588	28.90472	29.40402	29.38451	29.06679	29.42318	29.0747	28.97577	29.32273	28.84595	29.16161	28.62115	28.63914	29.16679	28.92187	29.48727	28.79144	29.43102	29.12979	28.81244
134	23.12223	23.33047	22.48844	23.22492	23.79689	23.21503	22.21217	23.69062	23.56442	23.17747	22.99143	23.38073	23.01779	23.5484	23.07925	23.7685	22.86537	23.51304	23.2594	23.70578	23.17133	23.3664	23.25681	23.2946	22.5813	23.19641	23.17121	0	22.18958	23.60953	0	22.51526	23.37053	23.1582	24.57259	23.51208	23.88437	24.53095	23.366	23.05765	24.43454	22.83341	24.0648	23.36145	23.00472	23.82697	23.99179	23.33334	23.1979
135	23.05157	22.63901	0	22.67713	22.88286	22.78231	22.59104	22.90375	0	22.3108	0	21.83873	21.74571	21.40919	22.15233	22.37629	22.33107	22.53131	0	22.62861	22.40935	0	23.02327	22.70085	0	0	22.54503	22.26095	22.37557	0	0	0	22.82608	0	23.28433	0	22.50206	23.00681	23.16219	0	26.26596	0	21.93182	0	0	0	25.32265	0	21.95816
136	0	0	0	0	0	0	0	0	0	0	0	0	0	0	0	0	0	0	22.8506	22.74768	0	0	0	0	0	0	21.89818	0	0	0	0	0	0	0	0	0	0	0	0	0	23.99964	0	0	0	0	0	0	0	0
137	22.92051	0	23.46476	0	0	0	23.06955	0	0	22.85933	0	23.32567	0	0	0	0	0	0	0	0	0	0	0	0	0	0	0	22.98202	23.89828	0	0	23.72567	0	0	0	0	23.09541	23.20093	0	23.71492	0	0	0	0	21.99862	0	0	0	0
138	0	0	0	0	0	0	0	19.57522	0	18.55832	0	0	0	0	0	17.98787	0	0	0	0	19.09084	17.60877	0	0	0	0	0	0	0	0	0	0	0	0	18.36376	0	17.9991	17.78072	18.21157	0	26.45881	0	0	0	0	18.10789	22.01089	0	0
139	29.46933	29.58579	29.45018	29.18011	30.32496	29.70522	29.55433	30.01425	30.00624	29.89555	29.90311	29.3585	29.82517	29.69092	29.3307	29.66223	29.98346	29.25296	30.63262	30.26629	30.37431	29.87596	30.06265	30.28107	30.51117	30.38833	30.2856	29.6731	30.29505	30.20396	29.91428	29.98482	30.45699	29.75762	29.92408	29.94698	29.52077	29.79338	29.29706	29.32646	28.9445	29.36563	30.05077	28.93571	30.16722	29.64471	30.31765	29.63327	29.80908
140	0	0	0	0	0	0	0	0	0	0	0	0	0	0	0	0	0	0	0	0	0	0	0	0	0	0	0	0	0	0	0	0	0	0	0	0	0	0	0	0	24.5798	0	0	0	0	0	0	0	0
141	26.59577	26.74047	26.08064	27.88116	26.90919	26.24323	26.35254	26.80587	26.12432	26.42933	26.82796	26.084	26.17448	25.922	26.13784	25.70293	26.44152	26.85994	27.03842	27.35506	26.26787	25.90134	26.99302	26.31162	25.99608	26.8918	27.67613	26.95881	26.5131	26.32536	25.74378	25.69689	26.89539	26.11811	26.90104	26.01018	26.69166	26.1612	26.28676	26.35917	26.30845	27.1776	26.05318	25.95165	26.58405	26.13692	25.97889	25.99899	26.30501
142	24.64757	24.45563	23.71597	24.80489	23.98529	24.15012	24.23374	25.15364	24.59929	24.88376	24.11775	23.86098	24.24808	23.71209	24.59041	24.49656	24.34557	24.07757	24.33422	0	24.44991	24.65911	24.57658	24.32924	23.80154	24.42707	0	25.21264	24.94673	24.3571	23.83132	24.61745	24.75032	24.14981	0	24.13132	24.62662	24.86505	25.6729	24.81968	26.36376	24.19355	24.30751	24.50888	24.92252	24.59696	24.82546	24.56837	24.31057
143	22.59101	22.20228	21.48626	0	0	0	0	0	0	22.82831	0	21.64218	0	0	0	0	21.74669	22.11687	0	0	0	0	0	0	0	0	0	0	0	0	21.09938	20.05338	0	0	0	0	0	21.74024	23.76355	22.7009	23.88101	0	21.5031	21.92524	0	0	21.90701	0	0
144	0	0	0	0	0	0	0	0	0	0	0	0	0	0	0	0	0	0	0	0	0	0	0	0	0	0	0	19.60018	0	0	0	0	0	0	0	0	0	0	0	0	0	0	0	21.95692	0	0	0	0	0
145	30.58127	30.80463	30.31279	30.42001	31.80309	31.33899	30.90949	30.95782	31.2968	31.3091	31.51413	30.79862	31.799	31.82741	30.83349	31.84472	31.46402	31.37968	32.11185	32.563	31.0782	30.97001	32.01628	31.93902	31.36719	32.25932	32.75736	31.49605	31.40487	32.19672	31.76379	31.86445	31.99799	31.82745	31.88707	31.88784	31.77655	31.67224	30.83115	31.36958	30.46927	31.59597	32.27559	30.97439	32.22929	31.49095	32.31468	31.21558	32.51601
146	20.87313	0	21.11401	0	0	21.6805	21.81037	0	0	0	0	21.37353	0	0	21.33391	0	0	0	0	0	0	20.36784	0	0	0	0	0	0	0	0	0	0	0	21.42624	0	22.17934	0	0	20.85681	20.69888	0	21.80802	21.97712	21.72721	22.51819	0	22.30137	0	0
147	25.51587	26.55063	26.09503	26.95582	25.94253	25.46048	25.87725	25.93024	25.56372	26.03175	26.16046	25.41864	25.50227	26.13373	26.03693	25.57095	25.82328	26.40988	26.73944	26.83352	25.03019	26.1043	25.77593	25.69192	25.68424	26.0394	26.58449	25.62255	26.3468	26.32174	25.56999	25.8321	26.28205	26.12319	26.41529	25.62109	26.41658	26.47161	25.62751	26.10318	25.80003	26.24222	25.366	24.45243	25.72972	24.85353	25.42288	25.50237	24.79283
148	20.46503	0	0	0	0	19.59162	19.82353	0	20.22694	0	0	20.01427	0	0	20.02958	0	0	0	0	0	0	0	20.38574	20.52879	19.8633	0	0	0	0	0	0	0	0	20.50339	0	20.61764	0	0	0	0	0	0	20.3657	0	0	0	0	0	0
149	0	0	0	0	0	0	0	0	0	0	0	0	0	0	0	0	0	0	0	0	23.19757	0	0	0	0	0	0	0	0	0	0	0	0	0	0	0	0	0	0	0	0	0	0	22.54312	0	0	0	0	0
150	0	0	0	21.91907	0	21.05623	21.97656	22.98909	22.33227	0	22.04737	22.26459	0	0	21.70434	21.60544	0	22.61968	0	22.53015	21.68821	21.10853	21.93733	21.69523	20.90294	22.39352	0	0	23.02678	0	21.14905	0	0	21.48193	22.13918	0	22.17597	0	22.13702	0	22.24138	0	0	0	21.8066	21.16632	22.39997	21.55046	0
151	0	22.15122	22.21511	0	21.37082	0	0	22.15116	22.25402	0	22.3314	22.13192	0	0	21.90514	22.07199	22.09045	21.94521	22.78632	0	0	0	0	0	22.26089	22.16938	0	0	23.54734	22.56009	0	0	22.46518	22.13587	0	22.36589	0	22.00809	0	0	22.41429	0	21.96965	0	22.34792	22.594	22.39388	22.48222	0
152	26.01757	28.20536	27.73944	26.45815	26.13854	26.51516	27.05579	25.06172	25.46787	27.28683	27.0151	26.78032	25.90035	25.76035	26.77367	26.67101	27.32732	26.81164	25.66297	27.94665	26.3911	27.43165	26.76218	25.91022	26.31843	26.63768	26.88227	27.13946	27.57824	26.37997	26.66546	26.65663	26.84278	26.70833	28.30143	26.77819	27.28445	27.08101	25.51659	28.27453	26.84446	26.17348	26.92637	28.17812	27.36728	28.32577	25.66508	28.26575	27.6502
153	20.9417	20.99569	0	20.84276	20.67994	0	0	0	0	20.63989	21.02877	0	20.30106	20.91218	20.65692	0	20.50601	0	20.89911	21.30368	20.17439	0	0	0	20.05099	20.48227	22.43599	20.685	21.22811	0	0	0	20.45974	20.51326	0	0	20.60576	0	20.75271	20.17121	20.59996	20.03725	20.36858	0	0	0	0	20.42091	0
154	26.87068	27.06774	27.09003	27.38261	27.36878	26.81641	27.34062	27.34655	26.9069	27.24799	26.93775	26.84793	27.19976	27.70859	26.91399	27.00453	27.43595	27.56194	27.7313	27.07531	27.78	27.37542	27.0134	27.70048	27.58011	27.61119	27.89701	27.16863	27.64828	27.2479	27.09848	27.42502	27.21521	27.15103	27.57715	27.17255	27.26892	27.28762	27.03118	27.21919	26.27423	27.26338	27.54576	27.467	27.32843	27.84888	27.39256	27.54185	26.57615
155	23.51364	24.87895	23.25624	24.54262	23.63511	23.63931	23.13044	24.22288	23.38377	23.70356	24.02234	23.64592	23.47358	23.23061	23.72765	0	0	23.05593	24.30536	24.57934	23.65764	0	24.8754	23.91169	0	24.55309	25.03309	23.94922	23.50591	23.91925	23.63578	23.30841	22.87132	24.40561	24.5643	23.91022	0	23.81372	23.57992	23.9004	23.55298	24.12502	23.99127	0	24.65992	0	24.24583	23.50227	24.73185
156	0	0	0	0	0	0	0	0	0	0	0	0	0	0	18.78925	0	0	0	0	0	0	0	0	0	0	0	0	0	22.22355	0	0	0	0	0	0	0	0	24.23338	0	0	24.19888	0	0	0	0	0	0	0	0
157	25.59089	26.44891	25.91429	26.48537	25.67681	26.06649	25.67987	26.64471	25.20075	25.1922	26.22713	25.7747	25.63073	26.21825	25.29372	25.5198	24.79377	23.95819	23.33715	26.88821	26.44028	25.80946	25.78801	26.30819	26.34868	24.28489	27.0748	0	27.39583	23.96305	25.14336	25.94309	24.59668	25.73846	27.15923	25.88681	26.45689	26.97836	25.82997	25.45886	25.94206	26.11595	26.41246	24.6174	26.11841	25.38805	26.53896	26.29924	25.37908
158	0	0	0	0	0	0	0	0	0	0	0	0	0	0	0	0	0	0	0	0	0	0	22.97067	0	0	0	0	0	0	0	0	0	0	0	0	0	0	0	0	0	0	0	0	24.27711	0	0	0	0	0
159	21.75344	21.96272	21.72197	0	21.8987	21.58178	21.57815	21.85217	22.11959	21.30936	21.57948	21.7536	21.07038	0	22.00902	21.23397	21.70498	21.80644	22.21945	22.64372	20.93769	0	0	21.63719	21.32042	22.21795	22.45033	22.12537	22.00659	21.64759	22.36244	0	22.29695	21.49843	21.2916	0	21.42844	21.08122	21.97362	21.85783	22.13546	21.80629	21.35337	0	0	0	21.86729	21.49258	20.95497
160	24.8633	24.12613	21.65766	24.4872	21.9782	22.99941	22.74608	24.34327	23.95056	21.31678	0	23.19278	22.78524	21.65539	23.48505	24.2438	21.30123	0	23.84747	24.56034	24.64042	22.29013	24.63367	23.84843	23.17097	23.41416	21.08531	23.73014	20.94985	22.5522	20.32499	23.28475	23.13162	23.75256	24.53178	23.4256	24.64515	23.71219	23.92243	21.05033	26.17676	24.88697	22.28147	0	20.89741	0	25.22313	0	0
161	21.60598	0	0	0	21.56997	0	20.59587	21.98815	21.84953	0	21.31573	20.94192	21.60748	0	21.05927	22.45222	20.92274	21.2554	0	0	22.18395	0	0	21.17493	0	0	0	0	0	0	0	0	0	0	0	22.01652	21.54722	0	21.6906	21.48557	22.89482	21.50799	21.72075	22.42173	21.64306	20.78572	24.53083	21.73595	21.47427
162	0	0	0	0	0	0	0	0	0	0	0	0	0	0	0	0	0	0	0	0	0	0	0	0	0	0	0	0	0	0	0	0	0	0	0	0	0	24.0158	0	0	23.60975	0	0	0	0	0	0	0	0
163	0	0	0	0	0	0	0	0	0	0	0	0	0	0	0	0	0	0	0	0	0	0	0	0	0	0	0	0	0	0	0	0	0	0	0	0	0	0	0	0	0	0	0	24.87694	0	0	0	0	0
164	23.74561	23.74704	22.65264	24.68266	23.46998	22.15909	22.38002	24.53677	23.71502	24.27767	21.72159	22.09388	0	20.90338	23.44354	23.24019	21.74452	21.95989	24.61723	24.47178	23.87615	22.90349	24.01274	23.41119	21.70919	23.86938	22.85702	21.85468	23.82677	23.80114	21.95784	0	22.15178	23.67077	24.1206	0	23.81705	23.74735	24.00041	22.01458	27.06219	22.02002	21.70261	21.18289	22.04063	23.05434	24.81592	22.46996	22.01845
165	0	0	0	0	0	0	0	0	0	0	0	0	0	0	0	0	0	0	0	0	0	0	0	0	0	0	0	0	23.08481	0	0	0	0	0	0	0	0	24.99736	0	0	0	0	0	0	0	0	0	0	0
166	24.72468	25.86091	24.06784	24.61352	25.01631	25.07034	24.89698	25.74165	24.78816	25.44913	25.46737	24.50069	24.61745	25.47497	24.46401	24.70636	24.88479	25.391	25.21074	26.4679	24.90219	25.71848	26.02743	25.81529	24.37981	26.38933	25.52004	25.67992	24.62823	25.48373	25.93719	25.31548	25.29519	25.19419	25.47655	24.4792	24.43314	25.83892	25.08396	25.38969	24.17478	24.90793	24.69269	22.5069	25.93335	24.50972	24.54504	24.72411	25.51461
167	0	0	0	0	0	0	0	0	0	0	0	0	0	0	0	0	0	0	0	0	0	0	0	0	0	0	0	0	0	0	0	0	0	0	0	0	0	24.54799	0	0	0	0	0	0	0	0	0	0	0
168	22.18329	22.13386	21.42992	0	22.00789	21.94385	22.20613	22.23479	22.57168	22.15521	22.69073	22.39671	22.02012	0	21.61935	22.22614	22.41036	22.53452	0	0	22.62585	21.64161	22.0309	22.35936	21.95823	21.37018	0	22.12622	0	0	0	0	21.64557	22.02364	0	22.25793	21.79499	0	22.52337	22.06286	24.93085	20.91539	22.44882	21.86121	22.18517	22.14746	22.77561	21.73624	22.42465
169	27.41409	26.70028	26.76674	27.27044	27.69146	27.49052	27.43682	27.65806	27.09336	27.23608	28.13261	26.20967	27.35372	27.3119	26.56651	26.49832	27.40487	28.3841	28.18182	27.55545	27.12485	26.61203	26.89793	27.17064	27.53475	27.60229	27.80937	27.41361	27.40332	27.35498	26.85686	27.04385	27.39428	26.96246	27.13536	27.43547	26.75124	26.57701	26.91205	26.68766	26.51028	26.86856	27.38829	27.39133	27.78563	27.00228	28.07291	26.92728	28.31302
170	21.1369	23.22263	23.00638	0	23.44253	0	22.30151	23.42329	22.81004	0	23.22751	0	23.25393	21.67098	23.14085	22.66499	21.81449	0	0	23.69339	0	23.199	0	0	23.49228	0	23.55145	23.58463	22.59332	22.9949	0	23.11336	23.44114	23.15601	0	23.20951	0	25.16795	23.16088	23.18565	25.2299	23.16543	23.24569	23.74499	23.43033	23.2894	23.55964	23.20477	23.35891
171	24.31693	23.59525	25.04268	0	0	23.12315	25.42332	0	22.40445	0	0	23.44834	24.97285	0	0	0	23.14911	23.13442	0	0	24.06612	24.90426	23.44291	22.62765	23.43606	0	0	0	23.97797	0	25.23089	24.10374	23.34719	0	25.31209	0	0	0	24.08861	23.81783	24.4474	23.44468	22.67118	24.45638	24.17843	0	0	24.52349	0
172	23.05629	0	24.62394	0	0	22.49568	24.32787	0	0	0	0	23.46949	22.93132	0	23.60162	0	0	0	0	0	0	26.05798	23.20136	21.30251	0	0	0	0	0	0	0	21.71465	0	22.80617	0	23.37372	24.06011	0	24.11148	0	0	25.06842	0	25.29099	0	0	0	0	0
173	0	0	0	0	0	0	19.47973	0	0	0	0	20.40478	21.65888	0	0	22.57207	0	0	0	0	21.69277	0	0	0	0	0	0	0	0	0	0	0	0	0	0	0	0	0	0	0	0	0	0	0	0	0	0	0	0
174	0	0	0	0	19.48357	0	0	0	0	0	0	19.5764	0	0	0	0	20.01903	0	0	0	18.87102	0	19.39144	0	0	0	0	0	0	0	0	0	0	0	0	0	0	0	0	0	26.08545	0	0	0	0	0	0	0	0
175	30.19917	30.73973	30.22745	30.81153	30.45885	30.46012	30.48001	30.53408	30.38237	30.31668	30.7378	30.16651	30.27775	30.37586	30.49543	30.3004	30.37793	30.47875	30.7527	31.31073	30.11222	30.38123	30.39131	30.56584	30.46149	30.74343	31.05543	30.49762	30.64779	30.55865	30.30845	30.22043	30.73925	30.35479	30.93417	30.45709	30.6441	30.61535	30.03131	30.88642	30.27475	30.6847	30.69802	30.3551	30.87555	30.51709	30.70347	30.60638	30.41084
176	32.17828	32.14422	32.25555	32.18686	31.72992	32.13023	31.8418	32.02509	31.81108	32.44243	31.73388	32.03587	31.75215	31.80074	32.10967	31.41317	31.82904	32.04908	32.42104	32.1612	31.63387	32.11306	31.56429	32.16549	31.79475	31.80686	32.48082	32.07339	32.23227	32.1391	31.72627	31.77843	32.2104	31.88813	32.32558	31.9354	31.87537	31.988	31.98424	32.25132	32.15921	31.74471	31.48424	31.64324	31.75573	32.29507	31.88526	32.12426	31.98824
177	23.01274	21.62992	21.2127	21.40276	0	0	22.22205	0	19.24442	20.38901	0	19.76464	22.61207	0	21.00888	19.73536	21.98364	20.63901	0	20.30341	19.70371	0	21.06901	23.93832	19.22901	20.21015	0	0	20.21193	19.66086	0	23.05398	19.92111	0	21.12616	22.76355	21.51369	20.5745	23.51087	23.51557	22.66171	20.5827	22.69008	20.86959	19.95773	22.30449	21.81425	23.82445	20.0084
178	22.47274	23.25796	22.98265	25.14461	20.76109	22.92111	23.3306	0	20.22929	21.15635	21.0082	22.69768	0	23.43987	22.7067	21.84992	23.20665	22.59165	24.90113	24.00015	22.87673	24.17035	23.48886	23.99291	0	24.90238	22.75195	23.94485	23.79263	24.0639	23.31893	24.06981	23.21707	23.54793	23.12849	22.82036	22.82456	23.77816	22.1614	22.78163	24.3978	21.70371	19.89668	21.41689	21.24928	0	21.79899	20.99404	22.75574
179	23.30591	23.54097	22.54692	23.77304	23.66145	23.14224	22.3637	24.37186	24.34069	22.76052	0	22.65735	23.55859	22.96116	23.6726	22.84948	23.59582	23.96102	23.70841	0	0	23.27867	23.09618	23.02237	0	24.12668	0	23.51099	23.72837	23.88101	21.6189	23.06783	23.11704	22.39655	0	23.30814	23.4095	23.36185	23.17924	23.22161	22.40281	23.48505	23.83567	22.1909	23.13931	0	24.19708	23.22037	0
180	22.97379	24.11593	22.09584	23.51965	23.37093	22.19665	22.09433	22.47818	22.16315	22.08349	22.85449	22.00683	0	23.34611	23.24627	22.87489	23.27156	0	23.45073	22.89672	22.33153	22.60329	0	23.52409	22.91211	23.30883	23.41364	22.52912	22.70229	22.36236	22.12089	20.91649	23.38535	0	22.44864	23.61347	23.05768	22.59837	22.47922	22.58155	23.07017	23.02957	23.22904	21.97593	23.05596	21.87511	22.56658	0	23.25897
181	23.87089	25.319	24.35622	25.47249	24.19099	24.17972	24.1798	24.12518	24.37093	24.26642	24.26249	24.50094	24.19272	24.96521	24.58319	25.20045	24.13884	24.2637	24.46139	25.53472	23.84508	23.38745	24.44563	24.56221	23.85177	25.07668	25.12392	24.58675	25.02022	24.82133	23.33919	23.09028	24.62282	24.67718	24.42278	23.23462	24.60925	24.85614	24.1526	24.73283	23.50712	23.99291	24.05292	22.38303	24.43154	24.2446	23.66828	23.94467	24.33504
182	22.50087	23.36626	23.53528	24.29817	22.26012	23.55555	23.58761	22.86229	23.43873	22.85861	22.74565	22.03214	23.19209	24.03607	0	0	23.83065	23.62979	24.39021	23.57554	22.50608	24.36112	24.08934	23.54757	23.07917	24.58503	24.84297	24.11593	23.92832	23.80262	23.83103	22.86227	23.87051	22.40785	22.85285	23.07227	22.95401	0	22.9732	22.70708	22.77625	23.86543	21.8792	0	22.9895	23.63887	22.77421	21.95724	22.16285
183	26.23885	26.56856	26.07879	27.20713	26.83509	26.59335	26.39527	26.82165	26.57917	26.43333	26.56327	25.60105	26.18946	26.39244	26.1791	26.24989	26.09204	26.61737	26.78394	27.1333	25.82806	25.82934	26.70359	26.63132	26.28489	26.81274	27.18092	26.84158	26.68646	26.78307	26.51886	26.3469	26.61442	26.05546	26.75302	26.35291	26.35389	26.55488	26.10773	26.30876	26.15184	26.39891	26.1751	26.22186	26.29104	26.21176	26.42474	26.11914	26.29786
184	22.16852	20.79281	0	0	0	0	0	21.51147	21.3399	22.34188	0	0	0	23.56535	0	20.95269	22.29541	22.90097	22.93256	21.90511	20.68046	0	0	0	21.18253	22.48812	21.50455	22.5316	0	0	0	21.41359	0	0	21.10265	0	0	0	25.12313	24.17972	24.74679	20.32674	20.77579	22.52934	22.13352	22.29819	23.11291	23.08278	20.36528
185	0	0	0	0	0	0	0	0	0	0	0	0	0	0	0	0	0	0	0	0	0	0	0	0	0	0	0	0	0	0	0	0	0	0	0	0	0	23.87249	0	0	0	0	0	0	0	0	0	0	0
186	22.51	23.34638	23.07698	23.30952	23.50809	22.84867	22.80337	23.3073	22.9722	22.78796	23.01929	22.92245	23.10422	23.07164	23.42111	22.87791	23.1291	23.72213	23.56871	24.23863	23.466	23.56384	23.59309	22.97216	23.39702	25.32752	23.59696	23.27597	23.79739	23.61964	22.98605	0	23.10982	23.33183	23.72161	23.10864	0	26.17955	23.0053	23.59594	25.30069	23.29278	22.46383	23.03711	0	23.15261	23.46737	23.3476	0
187	24.676	26.80403	23.07534	25.53905	25.02373	24.57785	23.62333	24.64785	24.45945	24.15306	25.6177	24.19663	24.45237	25.67713	27.29745	25.56961	27.70761	25.14888	23.42201	0	24.92334	24.39054	24.86896	24.99903	0	26.32596	0	25.98737	25.95598	25.05528	23.21488	23.84355	26.68539	25.66289	0	22.74948	25.46435	24.365	25.63442	25.03284	26.35884	24.86018	26.61681	26.8496	26.58992	0	26.22685	25.56895	27.41933
188	25.3115	24.50851	25.18684	25.78299	24.99964	24.9664	25.37687	25.30131	24.97246	24.47141	25.29768	24.94436	25.91878	24.898	25.44149	24.92307	24.85243	25.27888	25.51476	25.19411	25.43743	24.72135	25.18454	25.26839	24.43033	24.79164	25.22328	25.32334	23.39008	25.32536	24.89245	25.60371	24.84642	24.65409	24.97334	23.21089	0	24.91579	25.43259	25.16645	25.11358	24.90807	25.33977	25.41706	25.54156	23.73231	25.26589	24.83287	25.45067
189	21.059	0	20.55703	21.80223	19.92389	0	19.87697	21.49565	0	0	0	20.33854	0	20.10764	20.54444	18.32948	0	0	0	21.381	0	0	0	0	0	0	0	0	0	0	0	0	20.39655	0	0	19.87116	0	20.25868	21.28495	20.3263	21.0476	21.18004	0	0	0	0	0	0	0
190	24.80823	24.83239	23.39532	24.09071	25.85856	24.39486	23.8797	25.98318	24.31997	24.66622	25.20859	23.93301	24.46812	24.34685	24.74026	24.57704	25.53175	25.57216	24.64587	24.16315	24.51917	23.20005	25.05548	24.82571	24.55274	24.33559	0	23.3688	24.32265	25.0549	23.9453	23.77425	24.93477	25.44354	0	25.38611	24.46893	22.5004	25.27217	25.17919	25.15379	24.25169	25.10677	23.37358	25.10149	24.21275	25.96451	25.15758	25.39369
191	0	0	0	0	0	0	0	0	0	0	0	0	0	0	0	0	0	0	0	0	0	0	0	0	0	0	0	0	0	0	0	0	0	0	21.76943	0	0	0	0	0	0	0	0	0	0	0	0	0	0
192	23.69232	24.53843	24.51587	24.71267	0	0	24.23637	24.00153	24.30543	24.367	23.65622	24.48001	24.48536	25.59149	24.47327	24.10789	23.57773	0	0	0	24.41435	24.10893	24.51268	24.46351	24.13579	23.91607	0	24.27519	25.44547	23.64064	23.56697	23.82376	0	21.64509	0	24.1512	0	23.81978	24.34807	23.89791	24.1798	24.72972	24.0694	24.40477	24.54816	24.14001	24.61476	23.53848	24.62979
193	0	22.08278	0	21.99686	0	0	20.89984	21.57713	21.42106	0	20.94828	20.33189	0	21.57607	21.05907	22.68337	0	21.55215	0	21.6844	20.66145	20.19832	21.29972	20.91028	0	0	0	20.46314	21.55239	22.58192	0	20.56737	21.39535	0	21.63883	21.21169	23.56349	24.2398	21.93135	0	22.79027	22.2114	20.77491	0	0	0	22.41553	0	0
194	0	22.151	22.14573	23.66525	23.88837	0	22.27036	22.44286	23.3843	22.35264	21.91528	22.00278	22.2878	22.89419	21.70628	23.23911	0	23.28996	22.34889	0	0	0	22.91086	22.61117	23.12652	22.4148	0	0	22.71181	23.64427	22.21172	0	22.26193	22.9443	0	22.05894	23.10982	0	22.88887	21.85768	0	22.59892	22.57184	0	21.96448	21.53189	23.03034	0	0
195	24.9457	24.77314	23.91105	24.52091	24.23352	23.58302	24.42272	25.15526	24.79412	24.08197	24.55016	23.02781	21.85905	24.15097	22.70373	23.65283	24.68298	23.41635	24.37146	24.4688	23.75705	22.81345	23.48984	24.01818	22.91964	24.33593	24.96899	24.21512	24.28933	23.95881	23.39532	23.09179	24.41138	23.89708	24.13751	23.77113	24.14608	0	25.34381	23.17171	24.19588	22.3263	22.74567	21.26996	23.85034	0	24.6299	0	0
196	23.70556	24.19895	22.09777	0	21.69939	0	23.43733	22.52834	22.0022	23.57577	22.43135	23.35461	22.12663	20.40177	0	0	23.03941	21.83638	0	0	22.97097	0	23.28193	22.7313	21.83588	0	22.283	23.18427	0	21.5976	0	22.64132	22.82549	21.60078	23.52229	0	0	22.58238	23.71848	22.52691	24.90513	22.64584	21.91521	22.98106	23.13938	23.0792	22.27159	22.48827	22.25445
197	0	0	0	0	0	0	0	0	0	0	0	0	0	0	0	0	0	0	0	0	0	0	0	0	0	0	0	0	0	0	0	0	0	0	0	0	0	0	0	0	0	0	0	0	0	0	0	0	0
198	25.3996	25.79362	26.00305	25.15093	26.18507	25.97869	25.64612	26.13416	26.18056	25.67732	25.99884	26.01274	24.43822	23.19543	25.74489	26.01941	25.9558	24.88702	25.94374	26.9729	25.47692	25.28026	25.64979	25.15314	25.3888	25.663	27.03936	24.76198	25.4797	25.74671	25.853	24.89832	26.09575	25.10085	27.42694	25.7098	25.56578	24.80494	25.37557	24.90523	25.85253	25.74242	25.77568	25.23951	25.59283	24.84465	26.09619	24.85086	23.85519
199	21.38437	23.16037	20.8271	22.52148	21.26631	0	0	22.80235	21.19424	20.81237	0	0	0	0	21.15314	21.50077	0	0	21.53464	0	22.43278	0	21.94742	21.23327	20.70269	21.84249	0	0	21.38874	21.38116	21.62676	20.55796	21.61693	21.75099	0	20.44152	21.45689	23.36346	21.41524	20.92064	24.53148	21.12383	0	0	20.81018	0	21.80341	0	0
200	19.62433	0	0	25.43485	20.7455	20.81964	19.79465	0	0	0	0	0	0	0	0	0	0	19.53689	20.61953	0	0	20.23409	20.69404	22.70508	0	0	0	0	19.85998	0	20.51297	0	20.92056	0	0	0	0	20.3014	21.24557	18.83507	24.15198	19.84873	0	0	20.09481	0	27.7661	0	27.86626
201	29.59443	30.25867	29.76397	29.57058	30.11098	29.68209	29.58932	29.53725	29.82642	29.64561	30.09773	29.5847	29.52845	30.19119	29.71745	29.63374	29.79609	30.08347	30.23638	30.56982	29.07854	29.76915	29.89148	29.14092	29.5206	30.06304	30.12374	29.95629	29.79967	29.75535	29.72329	29.71645	30.02921	29.76883	30.24479	30.02115	29.92153	29.97035	29.48026	29.95961	29.35517	28.99763	29.57398	29.03787	29.63965	29.10729	29.90913	29.07258	29.63824
202	33.81517	35.01009	34.90907	34.30008	33.56683	34.52659	34.28761	34.0078	34.14938	34.57655	34.64549	34.82506	34.39222	34.24912	34.85234	34.26115	34.80217	34.48093	32.87324	35.07615	32.90081	34.48832	33.91536	32.98785	33.29666	33.30267	34.4669	34.49774	33.99167	34.2742	34.31169	34.26207	34.51065	34.12494	35.70102	33.93614	34.62848	34.94746	33.63103	34.65165	34.91834	33.59912	33.98278	34.29385	34.83991	34.23063	34.2594	34.35008	34.85485
203	22.95267	23.65992	22.746	22.98704	23.70872	22.58433	22.32006	23.77425	23.35582	23.15176	23.22375	22.60016	23.51653	23.46014	23.21184	23.58646	23.19262	23.52289	23.33101	0	23.36506	23.08957	23.23621	23.63157	22.69865	23.1628	0	22.60307	23.76182	23.81558	0	22.82993	23.7963	23.11607	0	23.19331	23.40808	0	22.62901	23.56918	23.09558	23.05699	23.29922	22.87198	23.61122	21.97911	23.5813	22.67842	22.17255
204	21.6219	22.03701	21.3186	22.38993	22.09568	21.01543	21.74074	22.34727	21.84667	22.50172	21.77527	21.33963	0	21.74283	21.62524	21.66053	21.48134	21.77443	22.27569	22.49485	20.68714	21.75548	21.76875	21.62279	22.23664	22.5869	22.86337	22.73275	21.80349	21.59418	0	0	22.62422	21.77808	21.57649	20.99962	22.37289	22.24708	21.73925	22.06039	22.22855	21.64386	21.63843	0	22.19797	21.14314	22.17017	22.02992	0
205	24.36753	25.6071	24.86472	25.77291	24.01648	24.38621	24.5418	25.58849	24.7688	24.98163	24.63473	23.66449	24.00573	24.69732	24.79823	24.84871	23.90656	24.39408	26.05654	26.02128	24.9461	24.81167	26.05132	24.87089	24.51893	24.93979	24.8912	24.9222	24.76608	25.38604	24.31748	23.36172	25.04831	24.85614	25.25086	24.37564	25.22376	24.87282	24.04918	25.2217	24.47364	24.29256	24.67244	0	24.43543	24.06809	25.02496	23.62355	24.51713
206	23.81665	24.296	23.17527	23.70145	23.38034	22.97313	23.75042	24.38739	23.50942	23.88026	24.06258	23.91415	22.34158	23.20459	23.9436	23.03797	22.51044	23.60433	23.77052	23.57346	23.59229	22.97065	22.35539	22.08826	22.44806	22.94969	23.14222	24.4724	23.5518	22.06197	22.74281	22.66733	22.10946	22.51331	23.59491	24.09901	23.95695	22.37491	24.99187	24.46893	24.29278	23.1969	23.53338	22.58279	24.26899	23.851	24.66666	23.79729	23.55215
207	21.16864	23.70398	23.95766	0	22.16475	0	0	21.10463	0	21.92358	22.17252	0	0	0	22.89761	22.12417	25.17326	0	0	0	0	21.25442	21.88431	0	0	22.89356	0	0	0	24.03128	0	0	22.87431	21.97173	24.12991	24.00076	0	0	23.09054	21.90279	23.03699	0	23.41326	24.39696	22.43797	0	24.19768	21.81554	22.69558
208	24.75389	26.16077	24.00436	26.70213	25.11223	24.57952	24.47785	25.17207	25.6335	24.75918	26.06155	23.20494	22.85686	24.83899	25.33565	23.38548	25.715	25.25339	26.24813	26.74983	25.93242	24.13297	24.29292	26.00802	25.93139	26.23696	24.72187	25.33637	26.29076	25.37634	25.87739	24.61392	25.29639	24.85224	25.84637	25.14981	24.80514	24.96252	23.86609	23.91525	24.47364	23.89245	23.12101	23.26657	24.07243	23.86985	25.84587	23.19764	24.55485
209	22.04627	21.68325	20.81605	21.32427	21.36672	21.36688	21.29261	22.10827	21.62533	22.09446	21.5708	0	0	0	0	21.12332	21.4501	21.20807	0	0	0	21.47907	0	0	20.9307	21.72272	0	0	21.01951	20.63085	0	0	21.34846	0	0	20.59003	21.17931	0	22.45093	20.94156	24.37431	21.58971	21.81828	21.73814	23.05947	0	22.45124	21.75662	21.15906
210	0	0	0	0	0	0	0	0	22.23853	0	22.8374	0	0	0	0	0	0	0	0	0	0	0	0	0	0	0	0	22.42322	22.92111	0	0	0	0	0	22.77808	0	0	26.80673	0	0	0	0	20.92919	0	0	0	0	23.88744	0
211	23.46026	23.24906	23.2932	22.63116	23.11674	22.03093	22.16063	22.30483	21.68851	23.01974	21.89615	23.36319	22.22526	23.38271	22.59798	21.40395	23.26957	22.28684	23.86363	23.69901	21.91692	23.1929	0	0	21.56132	23.67368	24.07871	0	23.83219	22.55649	0	22.16567	22.9034	22.38638	24.21267	22.97476	22.59582	22.80715	22.89554	23.45287	23.89338	22.25399	21.93204	22.28232	22.81995	22.64884	21.90279	22.7685	22.64141
212	21.18162	21.75809	0	21.58578	0	0	20.48168	21.74993	0	21.86151	0	0	0	0	0	0	0	0	21.06276	0	0	0	0	0	0	0	0	0	0	0	0	0	0	0	0	0	0	0	0	20.99804	20.98878	20.29603	20.83492	0	20.77499	0	0	0	0
213	24.30682	25.81123	23.36933	25.91912	22.90714	22.45729	25.00466	23.63079	22.13301	24.66047	22.41039	24.66639	23.46076	0	23.39598	0	23.74653	21.96659	21.52621	0	22.33	23.9402	22.6888	22.29086	0	0	22.61713	24.63511	25.91385	24.28968	26.2795	21.99597	24.16185	22.7487	24.58932	21.52578	25.2009	25.93836	23.60298	25.55347	24.4231	23.91369	22.26511	23.59923	24.99014	0	21.63998	0	24.17524
214	21.46807	22.54284	0	0	21.32158	0	0	24.40315	21.57598	21.92944	21.414	21.19568	0	0	22.78017	22.29145	0	0	21.65849	0	20.80884	0	0	0	0	22.19307	0	22.3199	0	0	0	0	0	21.33123	0	0	21.89323	20.82384	23.58955	23.89097	23.23517	21.01073	0	21.73339	21.98635	22.2058	0	0	0
215	0	0	0	20.91284	20.42152	0	0	0	0	0	0	0	0	0	0	0	20.0155	0	0	0	0	21.43634	20.15252	0	0	0	0	0	0	0	0	0	0	20.5032	0	0	0	0	20.75711	0	21.2429	0	0	0	0	0	0	0	0
216	0	0	0	0	0	0	0	0	0	0	0	0	0	0	0	0	0	0	0	0	17.59987	0	0	0	0	18.45567	17.40141	0	0	0	0	0	0	0	0	0	0	0	0	0	28.75659	0	0	0	17.37135	0	18.17971	0	0
217	32.33687	32.45261	32.48896	30.74511	32.66886	33.0915	32.01737	29.63668	32.23449	32.87243	32.46716	32.83682	32.2296	33.10309	32.46007	32.22665	32.98351	32.972	32.83049	32.92098	32.31189	32.17337	32.18101	32.54966	32.46663	32.67419	32.97055	32.3828	32.24598	32.55561	32.45672	32.31435	32.58118	32.63705	32.93789	33.06505	32.27833	32.51899	32.9351	33.44283	32.70728	32.27717	33.41513	33.89573	32.87153	34.174	29.51068	34.26801	32.6049
218	32.54655	32.28755	32.83038	30.56683	32.6001	33.02426	32.22748	29.48541	32.33671	32.80761	32.6436	32.83978	32.35854	33.22691	32.57718	32.33884	32.98159	33.05767	33.12099	32.78768	32.3707	32.12614	32.40533	32.57513	32.52328	32.63703	32.91008	32.30802	32.53202	32.53115	32.38564	32.01239	32.60324	32.70685	33.43589	33.04742	32.30201	32.44764	32.65495	33.1529	32.29762	32.1328	33.35416	33.47786	32.99243	34.45022	29.17088	34.07479	32.4924
219	33.05706	33.1978	33.35888	31.09855	33.33777	33.73024	32.78205	30.22493	32.8561	33.72049	33.14622	33.36997	32.98529	33.77038	33.04052	32.90802	33.74915	33.65704	33.4588	33.5197	32.90726	32.76797	32.76571	33.17337	33.26221	33.50758	33.7079	33.0655	33.11699	33.24303	32.82428	32.95567	33.49786	33.25547	33.85527	33.71283	32.96477	33.24771	33.38265	34.07511	33.40578	32.90295	33.99791	34.10727	33.56138	35.10361	29.95213	34.71615	33.37943
220	0	18.41361	0	19.0323	0	0	0	0	0	0	0	19.63964	0	0	0	0	0	0	0	0	0	19.16815	0	0	0	18.569	0	0	0	0	0	0	0	0	0	0	0	23.3889	0	0	23.17618	0	0	0	0	0	20.08005	0	0
221	26.42542	25.99172	26.30241	26.4317	27.19112	26.48587	26.13367	26.8546	25.71798	26.74034	26.67721	25.94873	26.51446	26.81531	26.08529	26.43593	27.02844	27.03831	26.99636	26.58821	26.33026	26.32951	26.37958	25.94782	26.91194	27.05434	20.11502	26.43911	25.84529	26.82808	26.22997	26.04568	26.70345	25.75705	21.06032	26.40748	25.9788	26.25841	27.65908	23.4188	27.31933	26.64265	26.50644	26.3281	26.86891	27.16997	26.6599	27.74265	27.36052
222	25.8148	25.86434	25.93146	26.75583	26.70359	26.26535	25.78109	26.44646	25.94217	26.13542	26.57233	25.53255	23.59707	25.54934	25.71093	26.11132	26.00011	26.42323	27.03086	24.15754	26.03267	25.79769	26.16221	26.12548	26.19333	26.91319	25.9215	24.94024	25.32711	25.75926	23.59662	25.82811	25.74006	26.28351	26.02073	26.48378	26.0826	25.45133	26.59904	23.56186	27.29815	25.68067	25.5985	26.34575	25.97741	25.73959	26.37811	26.59263	26.52594
223	21.29777	21.4	22.34283	21.88088	0	0	21.07627	21.15857	22.00172	0	0	21.1054	20.36848	20.97113	20.66388	0	0	0	0	0	0	0	0	0	0	0	0	0	0	0	0	0	0	0	0	20.4957	0	0	20.5148	20.51644	23.317	0	0	0	0	0	0	0	0
224	0	0	19.23447	19.8577	0	0	0	0	0	0	0	0	0	0	0	0	0	0	0	0	0	0	19.47532	0	0	0	0	0	0	0	0	0	0	0	0	0	0	20.14021	0	0	23.20914	0	0	0	0	0	0	0	0
225	23.73707	24.56581	23.31216	25.15511	23.93822	23.87089	23.30382	23.81792	24.4472	23.06074	24.99524	24.37617	24.10709	24.94297	24.8424	25.25447	25.52346	20.20717	23.87558	24.99615	24.70282	24.63456	24.87455	24.78392	24.38949	25.23436	0	25.49759	24.93832	23.70483	24.60088	24.87089	24.79144	24.93935	24.04394	24.70018	25.42015	24.0296	24.67433	23.36786	24.59292	25.78269	24.63434	24.18442	25.31538	24.53617	24.71968	24.48757	26.18882
226	21.80908	0	0	0	0	20.91138	22.43125	0	0	22.46675	21.50451	0	0	0	23.12062	0	0	0	21.58774	21.97523	0	0	0	0	20.82236	0	22.79871	0	0	0	0	21.46109	21.33358	0	22.15675	0	0	21.93186	22.30605	0	21.06894	0	20.98294	0	0	22.82941	0	22.02948	24.35568
227	24.09281	24.37948	23.11694	25.37113	25.08716	23.96834	23.39284	24.10645	23.88883	23.66481	24.63622	25.00033	24.21897	24.65595	24.17028	24.56895	24.65239	23.98893	24.20217	25.47451	23.63854	23.18587	24.51171	24.90017	23.39676	24.90899	25.44221	25.08635	24.33006	24.87051	24.55655	25.06928	24.19016	24.22744	25.17684	24.50064	24.32347	23.61975	23.39807	23.8259	22.58694	23.85538	24.36993	23.89689	24.02166	23.80813	24.68319	23.51449	25.01402
228	25.34733	26.3677	27.21188	27.39885	27.29833	26.40115	27.28145	0	0	25.18033	26.73815	25.70575	27.09517	25.18514	0	25.75251	0	0	27.13006	0	26.52746	25.55882	27.19789	25.38169	26.82007	0	0	0	26.23182	0	0	0	25.43081	0	0	0	24.82847	0	27.92722	26.62115	26.8521	27.63478	26.57542	26.9546	0	0	0	0	0
229	19.70241	21.08932	20.45774	21.45056	0	19.43648	18.58266	19.72322	18.4754	21.0486	18.91914	19.30376	0	18.82668	0	18.36487	19.10121	19.51536	0	0	0	20.70083	0	19.82642	0	19.08579	20.40665	0	19.99645	19.67941	0	0	20.21656	19.87893	20.97043	19.0158	21.40192	0	19.50564	20.67029	22.40458	20.24795	19.13896	0	0	20.48001	0	21.35348	0
230	24.7452	24.25314	23.92379	24.63738	25.24739	24.90449	23.78925	24.68191	24.34571	24.79536	25.09756	24.5932	23.95793	24.41577	24.08869	24.30737	24.64113	24.31084	24.07944	25.57589	23.88036	24.55701	25.097	24.67869	24.38278	25.29046	25.39113	24.59969	24.70033	24.95203	24.37862	24.71078	24.61796	24.23841	24.84527	23.58417	24.55526	24.7637	24.6979	23.84508	23.58692	23.92007	24.87699	23.84364	24.44253	24.02132	24.31306	24.47686	25.04034
231	0	0	0	0	0	0	0	0	0	0	0	0	0	0	0	0	0	0	0	0	0	0	0	0	0	0	0	0	0	0	0	0	0	0	0	0	0	0	0	0	22.13605	0	0	0	0	0	0	0	0
232	0	0	0	0	0	0	0	0	0	0	0	0	0	0	0	0	0	0	0	0	0	0	0	0	0	0	0	0	0	0	0	0	0	0	0	0	0	0	0	0	0	0	0	0	0	0	0	0	0
233	22.54475	23.03478	22.0124	23.39441	22.35614	21.75483	22.19964	22.58994	22.84936	22.95863	21.97432	22.02543	21.30385	22.65714	21.69808	21.25868	21.4894	20.92187	22.1305	23.66709	0	0	22.03587	21.92539	21.85449	0	22.55614	22.60625	22.85622	22.54232	22.60779	0	21.73335	22.34329	23.20244	0	22.44362	22.61243	0	22.71835	22.6904	22.27375	22.59714	22.36578	22.47432	22.38898	22.22582	22.02283	22.54002
234	26.55593	27.47189	26.9157	26.58219	27.33526	26.84709	26.78942	26.75022	27.42358	27.11048	27.34164	26.66044	27.05755	27.08274	26.98642	27.121	27.46147	27.29859	27.57167	27.22122	26.94369	26.88099	27.06425	27.41094	27.35641	27.21808	27.71057	27.74695	27.42974	27.2553	27.14365	27.28145	27.15325	27.06466	27.37724	27.16317	27.26517	26.90461	26.8662	27.03946	26.64691	26.95815	27.02612	26.06166	27.09848	26.94871	27.51518	26.60187	27.11565
235	25.30709	25.15178	25.31544	26.06946	25.47831	25.19776	25.39699	25.63181	24.79437	25.45234	24.93791	25.09909	25.30337	25.05689	25.28577	24.74627	24.42752	24.79521	25.12167	25.57167	24.6335	24.72692	25.0678	24.99727	24.75522	25.52761	25.64273	25.43374	25.14129	25.16978	25.17539	24.82673	24.88544	24.87732	25.37829	24.87774	24.65289	24.97701	25.18003	24.86938	25.43879	25.37557	24.60992	24.95939	25.50203	25.10713	25.28982	25.34875	24.65567
236	26.99938	26.50482	25.4438	27.05466	26.72559	26.17687	25.97467	27.05507	27.27835	26.83798	26.89804	25.80686	26.31183	26.87397	26.66682	26.72806	26.67061	26.96301	26.63034	26.89018	26.54231	25.92359	26.34245	26.88809	26.08426	26.91525	26.88681	26.01463	27.0805	27.26204	26.96466	25.86384	27.09325	27.1947	26.50774	26.73867	26.72871	26.1312	27.68565	25.82568	27.22232	26.05432	26.41987	24.9619	26.90185	25.33241	27.48968	25.56732	26.24646
237	0	0	0	0	0	0	0	0	0	0	0	0	0	0	0	0	0	0	0	0	0	0	0	0	0	0	0	0	19.79659	0	0	0	0	0	0	0	0	27.24127	0	0	0	0	0	0	0	0	0	0	0
238	22.50067	23.59958	23.40665	23.78237	23.9004	23.35636	23.85728	23.67347	23.06827	23.37677	23.34571	23.19117	23.37968	23.59514	22.30466	23.11567	23.27085	23.85424	23.42982	22.90962	23.46862	23.31271	23.41442	23.83065	23.68891	0	24.00488	0	0	23.19242	22.85948	0	23.21465	22.83268	23.49314	22.77284	0	0	23.13798	22.72983	22.90001	23.18438	23.35488	23.09342	22.94167	22.8486	23.72775	22.50494	22.59616
239	0	0	0	0	0	0	0	21.97442	0	0	0	0	0	0	0	0	0	0	0	0	0	21.38648	21.75242	21.90555	21.2715	0	0	0	0	0	0	21.86774	0	0	0	0	0	0	0	0	0	0	0	0	0	0	0	0	0
240	24.37332	25.2743	24.62115	24.26449	25.61768	24.52402	24.72036	24.75016	25.3414	24.94499	24.83543	24.84824	25.33882	24.28863	24.57057	24.94338	24.73304	25.45227	25.48465	25.81304	24.04852	25.16856	23.73211	24.48265	24.50882	24.50064	25.52256	25.03082	25.40886	25.08809	24.49869	24.7434	24.13798	23.92089	24.39898	24.80617	24.17371	24.42265	24.97242	24.84292	24.26642	24.77465	25.53822	25.50879	24.09515	26.13677	25.42069	24.90642	24.45356
241	0	21.9441	21.7149	21.9549	0	0	0	0	0	22.35923	0	0	21.10668	0	22.04487	0	21.57339	0	0	0	21.78497	22.31069	0	0	21.68393	0	0	0	22.09484	0	22.53803	22.63569	0	0	0	0	21.83264	22.51275	0	0	0	0	21.90165	22.39061	0	22.58559	0	0	0
242	0	0	0	0	0	0	0	0	0	0	0	0	0	0	0	0	0	0	0	0	0	0	0	0	0	0	20.878	0	0	0	0	0	0	0	0	0	0	0	0	0	0	0	0	0	0	0	0	0	0
243	21.8018	0	0	21.22087	20.72451	0	0	22.10335	21.61679	21.47571	0	0	0	0	0	0	0	20.88993	20.66032	0	21.71649	0	21.15215	0	0	21.11756	0	0	0	20.10354	0	0	0	0	0	20.18253	0	21.87038	22.0155	0	25.1882	0	0	0	0	22.0211	24.776	21.94188	0
244	22.73579	23.94369	22.77366	24.85686	23.01049	21.6025	22.49243	22.65034	21.76887	23.20979	21.63334	23.58474	0	21.30201	22.39598	22.94242	22.20383	22.38087	0	22.76205	22.2579	21.91002	23.68785	23.58852	22.34283	22.57902	23.03869	0	24.05126	23.91534	0	24.00992	22.32896	23.45601	23.69254	0	23.77052	23.9798	21.90121	23.1057	22.39603	22.96441	21.96392	21.83032	22.55721	0	21.40603	22.73758	0
245	0	0	0	22.84226	24.59024	0	23.55262	0	0	0	0	22.56588	23.60105	0	22.90866	0	23.89597	23.20361	0	0	23.21408	23.04118	0	0	0	23.59081	0	22.42558	22.86096	0	22.88653	0	0	23.82454	0	0	23.06194	24.6659	24.35118	0	23.97001	0	0	0	0	0	0	0	22.74807
246	26.7016	27.22619	27.9983	27.09366	27.78725	26.81543	27.4847	20.21324	27.63679	28.44613	26.40623	27.59135	27.05372	27.31993	26.91388	27.74701	27.63824	28.54896	27.12524	26.68124	30.09232	27.62331	26.05086	26.6618	28.85472	26.13124	26.68793	0	26.51412	27.19985	26.66411	28.17669	27.28065	27.17207	27.3652	26.91308	26.86585	26.68405	23.69115	27.36836	28.85454	29.18303	27.86035	27.54915	27.48401	27.0379	27.89914	0	27.86414
247	22.37191	0	0	0	0	0	0	22.97947	22.26774	0	0	0	0	0	0	0	0	0	0	0	0	0	0	0	0	0	0	0	0	0	0	0	0	0	0	0	0	0	22.71266	0	23.14016	0	0	22.38424	0	24.565	25.8602	22.52781	0
248	24.88413	25.61453	23.98268	25.06661	25.23958	24.7454	25.59818	25.92861	25.44935	25.77683	25.17406	23.53124	24.36566	24.75608	24.25976	25.44009	24.84623	25.68785	25.40568	26.01636	24.80735	24.18624	24.56587	25.55078	25.34191	25.56729	26.07698	24.72453	25.59977	25.89754	25.79818	25.17741	25.36596	25.26234	26.11182	25.3243	25.12029	25.23334	24.02555	25.20277	23.94002	23.8879	24.22722	24.5528	25.17976	24.77746	25.44009	24.8675	24.62014
249	23.82987	0	24.89245	0	0	0	0	23.71314	22.93043	23.53706	0	22.97663	0	0	21.89833	25.72172	0	22.46904	0	0	26.58806	24.33695	22.4445	24.02411	25.87615	0	0	0	22.55515	0	0	26.13594	0	22.35442	0	21.72442	24.44152	23.13895	23.78915	22.44622	28.03323	25.41051	0	23.7497	0	0	23.15331	23.95615	0
250	21.40322	22.29465	0	21.77217	21.56211	21.6536	21.65888	0	21.00614	0	21.70906	21.30374	22.19051	21.98082	22.13618	21.50809	21.594	21.75817	21.73566	22.38266	21.37433	0	22.06664	22.14252	21.46249	0	22.14205	0	22.24452	21.79261	0	0	21.83642	22.02513	22.14239	21.78417	22.65779	22.3078	0	22.11162	0	21.94507	21.6001	0	22.24112	22.26985	22.13565	0	0
251	23.92171	22.80943	23.07002	23.02788	23.68024	23.57693	0	24.11482	23.89569	23.41054	23.56302	0	0	23.25609	23.54722	23.39139	23.98581	23.28433	23.34354	24.31209	23.73923	0	23.65796	23.14328	23.55567	23.51352	0	23.76901	23.08615	23.11355	23.22388	23.3221	23.3581	23.31617	23.27512	0	23.37994	0	23.43492	23.79293	23.43873	23.96658	24.03666	23.35232	22.94355	23.24105	23.95908	23.67444	23.40393
252	22.59612	23.29978	23.40678	23.24268	22.70567	23.22516	21.98808	23.52803	22.48535	22.75538	22.85821	22.65101	22.80108	23.22882	23.32402	22.94143	23.10974	0	0	23.22728	22.43446	22.41555	22.48235	22.42435	22.03711	22.83142	22.93647	23.25595	23.45764	22.54865	0	22.08492	22.73016	0	23.2974	0	23.2953	23.0794	22.88441	23.08016	22.68742	22.79828	23.15246	22.47536	23.53077	23.09058	24.64031	22.65833	23.30786
253	0	0	0	0	0	0	0	0	0	0	0	0	0	0	0	0	0	0	0	0	0	0	0	0	0	0	0	0	0	0	0	0	0	0	0	0	0	0	0	0	22.05702	0	0	0	0	0	0	0	0
254	0	0	0	0	20.4291	20.19147	0	20.84138	0	0	0	0	0	0	0	0	21.21886	21.06243	0	0	0	0	0	0	0	0	0	0	0	0	0	0	0	20.11502	0	0	0	0	0	20.34549	0	0	0	0	0	0	0	0	0
255	0	0	0	0	0	20.4244	0	0	0	0	0	0	0	0	0	0	0	0	0	0	0	0	0	0	0	0	0	0	0	0	0	0	0	0	0	0	0	0	0	0	23.14927	0	0	0	0	0	0	0	0
256	22.92325	0	21.67254	0	23.39937	23.54132	22.58754	23.41287	23.06306	0	23.79442	23.246	23.54569	0	23.26885	23.00318	23.26599	23.0045	0	0	22.9603	22.75005	22.10974	22.79875	23.57658	0	0	0	0	0	22.51711	0	0	23.08388	0	23.04852	22.44268	0	24.34272	20.60829	24.51881	23.00036	23.46526	23.60241	0	0	24.07267	24.99127	0
257	23.8319	23.49753	22.77929	24.01248	23.82668	23.39061	22.03177	23.35783	23.40119	22.88735	23.28404	21.65115	22.72609	23.41815	23.12308	23.80931	22.2371	23.88073	23.41532	23.99291	22.68934	0	23.50325	23.41274	23.29025	23.81665	23.8931	22.47724	22.44796	22.96088	22.24473	22.55555	23.1305	23.08918	22.56228	23.42304	22.19105	22.47477	22.92417	23.07708	23.60184	23.76294	23.76709	21.87796	22.92383	22.33824	23.47914	22.82869	23.19019
258	27.76964	27.97328	27.14083	26.52443	26.75455	0	27.00624	27.65717	27.64444	24.08261	27.36553	0	0	28.22435	27.32217	0	30.52645	26.84566	27.61041	0	0	24.14188	27.62666	27.78918	27.93095	27.78213	0	0	27.68137	27.48393	0	0	0	27.37526	0	0	27.36043	26.80206	26.36374	27.35405	0	0	26.47282	0	27.36419	26.92456	27.37923	0	0
259	0	0	0	0	0	0	0	0	0	0	0	0	0	0	0	0	0	0	0	0	0	0	0	0	0	0	0	0	0	0	0	0	0	0	0	0	0	0	0	0	23.48333	0	0	0	0	0	0	0	0
260	18.80747	19.2582	19.69251	0	19.4133	0	0	0	19.7548	0	19.37554	0	0	0	0	0	19.96155	19.84043	20.04006	19.49455	0	0	0	0	0	0	20.09249	0	19.83019	20.09533	0	0	20.00415	19.94249	19.77082	0	20.05973	19.61193	0	0	19.74149	0	0	0	0	0	0	19.28765	0
261	0	0	0	0	0	0	0	0	0	0	0	0	0	0	0	0	0	0	0	20.73372	0	0	0	0	0	0	21.39822	0	0	0	0	0	0	0	21.02283	0	0	0	0	0	0	0	0	0	0	0	0	0	0
262	0	0	0	0	0	0	0	0	0	0	0	0	0	0	0	0	0	0	0	0	0	0	0	0	0	0	0	0	0	0	0	0	0	0	0	0	0	0	0	0	0	0	0	0	0	0	0	0	0
263	22.9586	22.81997	24.29411	22.90251	21.77205	24.46438	22.53832	22.58998	23.74458	22.20323	23.52648	24.26549	23.17509	24.34516	23.96049	24.49497	24.04793	23.64559	23.31976	23.31396	22.08648	23.01487	22.10661	22.34061	21.44202	23.51087	23.97622	22.66917	23.78367	23.42278	22.98534	22.30764	24.65442	23.65895	25.09112	24.72874	22.72866	23.39807	23.72827	23.53184	25.11553	24.53617	24.6424	22.76909	24.35548	23	25.09535	23.466	25.70741
264	0	21.6428	21.47808	24.23045	21.81452	0	21.38895	21.31424	0	20.71053	0	20.93812	0	0	0	0	0	21.28901	22.52559	0	0	0	21.7591	21.3218	0	22.18722	0	0	23.93454	23.88818	21.29911	22.16113	21.32904	21.64526	0	21.2781	21.15666	25.24598	21.0432	0	25.69602	0	0	0	0	0	21.41271	0	20.74345
265	0	0	0	0	0	0	0	0	0	0	0	0	0	0	0	0	0	0	0	0	0	0	0	0	0	21.12402	0	0	0	20.61369	0	0	0	0	0	0	0	0	0	0	0	0	0	0	0	0	0	0	0
266	23.25322	21.18604	21.21993	0	22.59104	21.7478	21.20329	22.03513	22.22844	21.94274	20.69651	0	0	20.49541	20.52478	19.58829	0	20.70573	23.57842	0	22.49209	0	20.61926	21.44233	21.74074	0	22.41767	21.51644	0	0	20.36217	0	21.78513	0	0	20.31882	0	0	22.78465	20.56141	23.56953	19.44766	20.42039	21.52076	21.52683	21.76919	22.33683	21.74468	20.81409
267	22.45463	0	21.96522	22.51944	22.40834	22.2554	21.92031	22.31291	22.22753	21.50843	21.60946	21.93254	0	22.19982	0	0	21.42675	22.13605	21.94928	0	0	0	21.60055	21.94185	22.2415	21.86261	0	0	22.20153	21.9774	0	0	0	0	0	0	0	0	22.02418	21.45648	21.88099	22.47261	21.86959	0	21.78859	0	22.36576	0	21.81585
268	23.78267	0	0	22.54776	23.52707	0	21.35971	0	21.05537	0	0	0	0	0	0	0	21.74168	0	0	0	0	0	0	0	0	0	0	0	0	0	0	0	0	0	0	0	0	0	0	0	0	23.33306	24.54787	22.56293	25.25976	24.04951	25.29498	24.19205	0
269	27.9651	25.19738	27.32389	25.90026	25.66259	27.7875	27.08669	28.06846	27.67613	26.65881	25.93885	26.71646	27.62589	27.15374	27.69591	27.41828	24.0436	27.50294	27.1489	0	28.04317	26.76104	27.75468	27.74079	28.1054	26.96003	0	26.48743	25.87657	26.2753	27.51119	27.77511	26.80058	27.72858	0	27.68097	27.07979	25.38584	28.09522	27.41426	27.20163	27.96598	28.03218	26.76749	25.65335	25.04631	27.71076	27.03716	26.86762
270	20.73074	0	0	0	20.62587	0	0	21.03329	20.74919	0	20.59012	0	0	0	0	20.69761	0	20.5244	20.41669	0	20.84138	0	0	0	20.4807	20.25361	0	0	0	0	0	0	0	20.45513	0	0	0	0	20.88629	0	23.16589	0	20.52564	0	20.6937	21.37071	21.23122	20.87515	0
271	0	0	0	20.40437	0	0	20.09558	20.18083	20.02201	0	0	0	0	19.93977	0	0	0	0	0	0	0	0	0	0	0	0	0	0	0	0	0	0	0	0	0	0	20.11591	0	20.48611	0	24.39696	0	0	0	0	20.75971	0	0	0
272	25.48729	25.63229	24.97741	25.40077	24.84139	25.44206	25.00774	25.76976	24.80386	25.19592	25.15406	25.111	23.87942	25.06036	24.98233	24.99886	25.16599	25.57132	25.54342	25.17142	24.84585	24.33824	24.79268	25.42208	24.56732	25.2314	25.14305	25.08083	25.32024	25.1041	24.96451	24.87984	25.21312	24.81064	24.44878	25.09712	24.92778	24.48677	26.01237	25.90573	25.91322	24.35306	25.19554	24.69785	25.40882	25.45391	25.02026	24.8374	24.41758
273	26.03034	25.73833	25.80931	25.22781	26.65444	26.07431	26.10316	26.87619	26.11345	26.21553	26.67074	25.7532	26.27341	25.91928	25.65081	26.03259	26.5049	26.79625	25.94179	24.13806	25.94624	26.14934	25.77505	26.20937	26.31308	26.01761	24.54363	25.58941	26.24867	25.55359	25.86235	25.75921	26.02682	25.74663	23.39074	25.97211	25.49799	25.18389	26.28539	26.39403	26.2838	25.88586	26.07643	25.32285	26.39223	26.54801	26.274	25.96601	26.71646
274	0	0	21.40671	0	0	0	0	0	0	0	0	0	21.66314	20.48562	0	21.02181	0	0	0	0	21.04607	0	0	21.02783	20.6035	0	0	0	0	0	0	0	0	0	0	0	21.31401	0	0	0	0	21.31584	0	0	0	0	0	0	0
275	22.98995	0	23.53303	0	24.61493	22.808	24.24844	22.41622	23.67584	24.18933	24.30828	23.90408	0	23.39859	23.03624	0	23.50446	23.94735	0	22.67491	0	22.22467	22.67193	22.7665	22.91461	22.32937	22.8926	22.46812	22.50538	22.86856	22.61124	22.69266	23.14165	22.83648	22.75987	22.05354	23.57785	22.30505	22.82858	0	24.13438	0	23.78447	21.20932	23.84594	0	23.40354	23.32622	22.94086
276	0	22.32611	0	22.44766	0	0	0	0	0	0	0	21.73136	0	22.20502	0	23.14843	22.90892	0	0	0	22.69789	0	0	0	0	0	23.68977	0	22.8389	0	0	0	0	0	0	0	0	0	0	22.95507	0	23.60637	23.33593	23.89486	23.12127	22.16097	23.29978	22.6736	23.55684
277	0	0	0	0	0	0	0	0	0	0	0	0	0	0	0	0	0	0	0	0	0	0	0	0	0	0	0	0	0	0	0	0	0	0	0	0	0	0	0	0	22.30819	0	0	0	0	0	0	0	0
278	24.29684	24.59047	24.20978	25.1507	25.02153	24.29327	24.53777	25.18563	24.42432	24.19835	24.62595	23.85814	23.63201	25.12439	24.05408	23.97115	24.27028	24.78975	25.50088	25.61605	23.92913	24.69434	23.85567	24.41603	24.38495	25.08282	0	24.99412	24.44588	24.18835	24.60857	24.17691	23.72474	24.01529	25.30703	23.68389	23.68368	24.67863	23.95287	23.88558	24.06168	24.08327	24.20933	28.32672	23.98824	23.50312	23.97334	23.12854	23.68966
279	20.8609	18.90219	0	0	0	0	0	0	0	0	0	19.94407	0	0	20.30986	0	0	0	0	0	0	0	0	20.6015	0	0	0	0	18.13581	0	0	0	0	0	0	0	0	0	0	21.4208	20.73463	0	0	0	0	0	0	20.10534	0
280	0	0	0	0	0	0	0	0	0	0	0	0	0	0	0	0	0	0	0	0	0	0	0	0	0	0	0	0	0	0	0	0	0	0	0	0	0	0	0	0	0	0	0	0	0	0	0	0	0
281	29.38673	29.36114	29.30615	29.62197	29.04255	28.78613	29.37123	29.04659	28.8795	29.36734	29.36905	29.44291	29.02335	28.69176	29.44002	28.66133	29.44124	29.25629	29.08808	29.55479	28.66112	29.18423	28.9619	29.23866	29.09838	28.70603	29.31812	29.6076	29.54088	29.05406	29.48489	30.00182	29.18702	29.07273	30.01704	28.68983	29.58073	29.69863	29.23619	29.74383	29.4961	29.08537	28.88896	29.1931	29.36043	29.36179	28.93447	29.20618	29.71478
282	22.14945	22.50959	20.99935	23.11904	21.29328	21.0749	21.82003	21.45634	21.63609	23.08435	21.46009	0	22.11639	0	21.56626	22.44715	21.33074	20.86786	21.46807	22.94412	21.17237	21.30958	21.28799	21.38806	21.35832	23.07793	22.71461	21.81972	22.6297	22.85981	0	0	21.75275	22.53785	0	0	22.40372	22.69219	21.07463	21.64619	21.6264	22.30786	22.57994	0	22.17381	0	22.39139	22.0472	22.55288
283	29.09836	29.10312	28.79504	29.52288	29.37034	28.94291	28.84927	29.26528	28.91254	29.43921	29.25818	28.69216	29.01558	29.07286	29.09612	28.94952	29.04116	29.55335	29.51145	29.58199	29.06281	29.28738	29.07401	29.31959	29.08618	29.55267	29.3814	29.09874	29.3885	29.58262	29.11567	29.19552	29.35699	29.12635	29.65849	28.80867	29.12399	29.23904	28.91952	28.84404	28.763	29.20623	29.36307	28.98615	29.25219	29.25314	29.13281	29.29647	29.42682
284	0	23.27682	23.15103	23.51184	23.69413	22.85074	23.14882	0	23.25796	23.59275	23.06017	22.46951	23.54416	23.06032	23.37928	23.58337	23.08218	0	0	23.01981	0	0	0	23.12973	22.94476	23.24905	23.11615	23.1201	23.37981	23.45337	22.94126	22.65119	23.39126	23.29936	0	0	22.97456	23.7103	23.63677	23.18103	23.51605	22.62082	22.74051	22.49292	23.54062	0	23.8098	22.74251	0
285	0	0	0	0	0	0	0	0	0	0	0	0	0	0	0	0	0	0	0	0	0	0	0	0	0	0	0	0	0	0	0	0	0	0	0	0	0	0	0	0	21.90058	0	0	0	0	0	0	0	0
286	25.4495	25.44793	25.54203	26.05873	25.18884	24.7967	25.38476	25.68544	25.06813	25.3575	25.1141	24.90821	25.18067	24.62801	25.98529	25.46744	25.31693	24.65518	24.86689	26.02724	24.12566	24.829	25.62132	25.22817	24.05507	25.29453	25.70168	25.28288	25.82673	24.80169	25.40302	25.03187	25.09059	25.47976	25.84045	23.97788	25.60173	25.13739	25.46868	25.33446	24.74443	24.88572	24.91502	24.68838	25.33289	24.16959	25.33821	24.45186	25.0641
287	25.74929	23.0625	25.2097	27.29702	26.09144	25.36312	25.74714	27.27311	23.97027	25.87159	25.67581	25.88068	26.02416	26.03633	26.67142	22.83734	26.5597	25.86048	26.85055	26.16131	26.45725	26.22951	25.60481	26.78718	26.58305	27.07163	27.24717	25.50218	27.03339	27.27177	24.79991	26.46515	25.44449	26.73647	26.02578	25.58949	25.63804	26.76699	25.61871	0	25.43349	26.89655	25.64155	23.46824	25.55039	26.87068	22.64724	25.53609	25.21022
288	24.42432	24.72036	23.60173	24.61476	25.88474	25.34211	23.40458	25.55552	25.40743	24.1386	25.73614	24.00975	24.08481	26.7557	23.80095	25.58015	25.65712	26.10689	25.83494	0	25.70393	21.79062	24.86439	23.93166	0	0	0	22.3815	25.34753	25.79652	24.08115	0	0	25.17169	24.44082	25.27821	24.12258	24.22347	23.99981	23.3889	23.39034	23.50203	24.92366	0	21.30168	22.91931	25.82019	22.73457	0
289	24.91497	25.4989	25.06328	24.1191	25.24176	25.93666	24.91132	24.91095	24.98076	25.8903	25.7196	24.70419	24.8723	25.99322	25.23122	24.87872	25.25861	26.23714	25.78039	26.21638	25.74571	25.69588	24.63328	25.18181	25.94015	26.58821	25.91527	25.97018	25.38913	25.45908	25.30177	25.89363	25.70812	25.55245	25.76078	25.85455	25.71196	25.35202	24.96186	25.4374	24.32237	24.49936	25.818	25.05362	25.36072	24.39983	26.03093	22.96603	25.53026
290	25.60261	25.81272	25.84618	25.60043	26.0891	25.89074	25.75259	26.49146	26.12321	26.10163	25.81154	25.59468	25.6049	25.70859	25.8004	25.72002	26.13469	26.04593	26.91216	26.44259	25.59815	26.1667	25.91673	25.45328	26.21886	26.28046	26.71188	26.00254	25.94264	26.34249	25.73936	25.30177	26.1171	26.27275	26.3456	26.60795	26.13757	25.86351	25.17341	26.04687	25.13731	25.16967	26.34249	26.11215	26.66126	26.00054	26.68579	25.99105	26.60668
291	24.25746	0	24.10085	24.41519	23.87004	23.90912	24.39859	24.13171	23.87596	0	23.33238	23.22992	23.20951	24.30869	22.87089	23.97062	24.18147	25.04698	24.35387	24.82673	24.47822	24.00076	24.15321	23.42803	24.15839	24.17539	0	0	23.26155	23.41313	24.16798	23.7319	0	22.28949	0	23.94288	23.05049	0	25.40119	23.72161	23.79243	24.0559	24.17775	24.14655	23.58726	23.98242	24.43447	23.40536	23.80449
292	24.71088	24.71707	25.21349	26.17205	25.03444	25.16504	24.69205	25.22188	24.79887	25.24438	24.91834	25.0585	25.14433	25.28362	25.28157	24.58348	25.79961	25.16212	25.48668	25.70277	25.38149	25.0209	25.03229	25.50646	25.12538	25.69607	25.76929	25.42755	25.82852	25.15565	25.19046	25.28718	25.70366	24.53807	26.1799	26.4984	25.24431	25.09515	25.68736	25.65851	25.79082	26.53246	26.42187	26.52358	25.75809	27.4523	25.61482	26.89099	26.14028
293	0	0	0	23.11121	0	0	0	0	0	0	0	0	0	0	0	0	0	0	0	0	0	0	0	0	0	0	0	0	0	0	0	0	0	0	0	0	0	0	0	0	0	0	0	0	0	0	0	0	0
294	0	0	0	0	0	0	0	0	0	0	0	0	0	0	0	0	0	0	0	0	0	0	0	0	0	0	0	0	0	0	0	0	0	0	0	0	0	0	21.49809	0	0	0	0	0	0	0	0	0	0
295	17.67404	0	0	0	0	0	0	0	0	0	0	0	0	0	0	0	0	0	0	0	0	0	17.58182	0	0	0	0	0	0	17.62214	0	0	0	0	0	17.18088	17.62963	0	0	0	23.24332	0	0	0	0	0	18.30202	0	0
296	0	19.86358	0	20.35617	19.91874	0	0	20.02499	0	0	0	0	0	0	0	0	0	19.57887	0	0	0	0	0	0	0	0	0	0	0	0	0	0	19.82889	0	0	0	0	0	0	19.5038	0	0	0	0	0	0	0	0	0
297	27.81109	28.06748	28.092	28.13286	27.43149	27.42174	28.27506	27.39338	26.98011	28.04129	27.14258	28.49705	27.35733	26.79489	27.78488	27.03465	27.79129	27.40682	26.84422	27.8197	27.40682	28.07368	26.98022	27.24753	27.22839	27.17026	27.98055	27.9597	28.15345	27.3435	27.59434	27.84482	27.57442	26.97378	28.98357	26.5248	27.73667	28.17107	27.43006	27.87631	27.99787	27.61828	27.05403	27.25629	27.86485	27.23206	26.64444	27.36845	27.56362
298	24.28595	23.5248	23.88521	23.13157	24.80597	23.81294	23.59991	23.76355	24.34021	24.11854	0	24.17211	0	24.09354	23.68624	23.58852	23.8149	24.46955	23.31244	23.81235	23.64724	23.92316	22.55169	23.93625	23.90224	23.02347	0	22.80388	23.44594	23.586	23.37438	23.93301	23.53398	23.32251	23.66536	24.46332	23.93706	23.15885	24.28651	23.03095	24.24714	24.78586	25.00607	0	22.8002	24.57813	25.00992	24.27113	22.48778
299	25.08679	25.62976	24.74186	25.74422	25.13375	24.49045	24.55239	24.86387	25.15414	25.28493	25.37687	25.15866	25.14845	24.93049	25.16909	24.64466	25.29123	25.18155	25.17215	25.90944	25.02686	24.41642	25.59656	25.31008	24.44733	24.7569	25.37142	24.76603	25.61975	25.95815	24.15151	24.80941	25.29091	25.28817	26.02158	25.66142	25.98839	26.09987	24.57848	24.83253	26.55595	24.5969	24.69349	24.14048	24.24227	25.12518	26.00275	24.90793	23.93436
300	25.10486	25.2497	24.73107	25.05225	25.65949	25.20411	24.56802	25.28221	25.38469	25.63467	25.04839	23.63998	25.07296	24.68491	25.36369	24.84628	24.47822	25.23655	25.41835	26.21838	23.6796	24.12329	25.54498	25.27672	24.95074	25.24445	26.16867	24.03708	24.75476	25.43256	24.49094	23.8348	25.25735	24.98941	24.56092	25.75085	25.46201	24.42566	24.51671	24.19828	24.17387	24.34584	24.36686	23.54191	24.71639	23.83384	24.81783	23.75837	25.00101
301	0	0	0	24.65447	0	0	0	0	0	0	0	0	0	0	22.15406	0	0	0	0	0	0	22.9747	0	23.4139	0	0	0	0	24.10197	22.82726	0	0	0	0	23.58681	0	0	0	22.32416	0	23.03335	0	0	0	0	0	0	0	0
302	0	0	22.24173	0	0	22.63686	0	0	0	0	0	23.67368	0	22.49353	22.68027	20.5588	0	0	0	0	0	22.38332	20.79773	22.14457	0	0	0	0	0	21.15937	24.56488	22.08011	0	23.67239	0	25.45497	20.32147	0	0	20.4713	22.58811	21.7602	23.9715	25.00157	0	22.63052	0	22.6782	0
303	0	0	0	0	0	21.99855	0	0	0	0	0	22.59092	0	22.8961	0	0	0	22.82205	0	0	0	0	0	0	0	0	0	0	0	22.10738	23.58578	0	0	0	0	24.60139	0	0	0	24.83248	22.91953	0	0	25.21764	0	27.13301	0	25.39306	0
304	22.6158	0	0	0	0	23.13223	0	22.37843	0	0	0	0	22.25618	0	0	0	0	0	0	0	23.15164	24.62684	23.5354	23.05879	22.63925	0	0	0	0	0	0	0	0	23.95908	0	22.81243	0	0	22.72692	0	0	0	0	0	0	0	0	0	0
305	21.59678	0	21.2133	23.01086	21.59382	0	21.14289	21.75727	23.05141	21.30847	21.68024	0	21.34001	22.15737	0	21.67435	21.00642	22.81872	21.52047	0	22.19144	21.11394	21.70607	21.28116	23.45739	0	0	0	21.65548	21.52334	0	0	0	0	0	0	20.51422	0	22.01801	0	21.53853	21.6628	0	0	0	0	0	20.63014	0
306	23.81919	23.8423	23.66264	24.7124	0	23.85833	24.00804	0	0	24.21941	0	23.06902	0	22.48237	23.44935	23.328	0	0	0	0	22.7883	23.5322	23.8145	0	22.6084	0	0	0	25.03842	24.16875	0	0	0	23.72276	25.27149	23.05507	25.20023	25.45676	0	23.30897	0	22.6254	23.1551	0	0	0	0	0	22.99859
307	0	0	0	0	0	0	0	0	0	0	0	0	0	20.31937	20.4495	0	0	0	0	0	0	0	0	0	0	21.82738	21.04554	20.87718	20.5326	0	0	20.90551	0	0	21.7195	0	0	24.09055	0	0	22.4046	0	0	0	0	0	0	0	0
308	0	0	0	0	0	0	0	0	0	0	0	0	0	0	0	0	0	0	0	0	0	0	0	0	0	0	0	0	0	0	0	0	0	0	0	0	0	0	0	0	0	0	0	0	0	0	0	20.55647	0
309	0	0	0	0	0	0	20.06474	0	0	22.3041	20.87972	0	24.27498	0	0	0	22.18918	0	0	0	0	0	0	0	0	0	0	0	0	0	0	0	0	0	0	0	0	0	0	0	0	0	0	0	0	22.68312	0	21.46433	23.15663
310	20.87763	0	21.35429	21.32871	21.45282	0	0	0	20.94906	0	20.98607	0	0	0	0	0	21.41126	21.36143	0	0	0	0	0	21.74727	21.17518	0	0	0	0	0	0	0	21.06059	21.2777	0	0	0	0	0	21.46374	21.67964	0	0	0	0	21.27299	0	0	0
311	25.92087	26.24411	25.37	26.37491	26.0422	25.42195	25.36406	25.81218	25.40357	25.70256	25.57037	25.49375	25.05395	25.58652	25.43927	25.70168	25.48631	25.75129	25.78199	25.88523	25.08586	24.64069	25.29435	25.58961	25.08132	25.53967	26.00678	25.02458	26.14135	26.04256	25.35151	25.39934	25.91563	25.32848	26.4192	25.39097	25.93371	25.87846	25.35756	25.81678	25.35175	25.65775	25.97845	24.23506	25.34773	25.24855	25.86093	25.33926	25.59261
312	24.21438	23.94074	22.78033	24.34123	25.15356	23.59707	24.03103	25.32615	23.97972	23.35421	24.65453	23.81509	22.99099	24.37458	23.57785	23.95234	24.98103	24.46195	0	25.41629	23.7964	23.35016	24.163	24.1292	23.96526	0	24.17775	0	23.37875	23.79154	23.21842	0	22.79834	24.47544	23.47618	23.97009	23.87858	22.71095	24.10229	24.36686	24.1653	23.38929	23.48922	25.48659	24.33176	23.41918	24.37338	23.7958	22.69521
313	25.31136	24.05556	0	24.5263	0	25.70295	24.37537	26.69418	24.98646	0	0	24.67217	0	0	0	0	0	0	0	0	24.9444	24.88092	24.89671	0	0	0	25.76205	27.406	0	0	24.84919	0	24.0491	0	0	24.21564	0	24.03481	25.9748	0	24.51232	0	24.06382	25.39718	25.78449	24.82094	25.50088	25.02715	26.75519
314	23.4148	23.5636	22.60171	23.41777	23.83355	23.14608	22.67846	0	23.6075	23.31119	23.35286	22.76565	23.04838	23.38034	22.73969	23.17075	23.35984	23.70525	22.93864	23.38232	22.81486	22.72142	22.54882	23.37716	23.29768	22.62306	22.16291	0	0	0	22.00038	22.80713	22.89687	0	23.82736	22.53172	22.30997	0	23.26971	22.99886	22.86844	22.75811	21.80444	0	22.99438	22.90645	23.25127	0	22.88894
315	24.88078	24.95407	25.29397	24.78975	25.30748	24.50203	25.25397	25.14787	25.20296	24.92366	25.36713	24.78102	25.07272	24.73335	24.4706	25.16434	24.84182	25.2333	25.62187	26.01474	25.16626	25.01827	25.14713	25.17062	25.1151	25.4159	26.31185	24.84714	25.59525	25.27962	24.82109	25.44988	25.13026	25.02018	25.6924	25.20818	24.72759	24.94257	24.48302	24.67487	24.54916	24.62349	24.93499	23.48984	24.61712	24.52145	25.27142	23.97412	24.89666
316	26.31612	26.58764	25.541	26.3876	26.20064	24.8692	26.0554	25.88756	25.76547	26.46776	25.67608	25.88169	25.57424	25.25093	25.7936	25.87673	26.14727	25.94253	25.32313	25.81046	25.17912	26.49419	25.71796	26.14942	24.78142	25.29869	25.10833	26.11002	26.89111	26.12394	26.36573	24.13618	25.98631	25.90454	25.08347	24.96539	26.13733	26.40495	25.9123	26.22887	26.05408	25.54666	25.59095	26.05844	25.63522	25.77997	25.85633	25.51141	25.81243
317	21.92336	0	0	0	0	0	0	21.62894	21.65818	21.71041	0	0	0	0	0	0	0	0	0	0	0	0	0	21.19976	0	0	0	0	20.93704	0	0	0	0	0	0	0	21.04507	0	0	0	22.05272	0	0	0	0	0	23.0654	0	0
318	24.96482	25.75936	25.02699	25.87982	24.90633	24.71461	25.12132	25.57297	25.02652	24.67826	25.23151	24.78656	24.47673	23.8447	24.7569	24.63273	24.52444	24.93233	25.13336	25.27377	24.73593	24.78287	24.79069	24.67212	25.04573	24.42413	24.37915	25.32255	25.1565	24.79511	24.72192	24.50325	25.16227	24.63023	25.94822	24.79308	25.07716	25.21941	25.07435	25.53184	24.83045	24.55133	25.07059	24.56139	25.50337	24.5679	24.92741	24.36633	25.1635
319	29.3546	29.37264	28.65782	28.91288	28.88829	28.92575	29.27262	25.44566	29.02604	28.81797	29.19218	27.97399	28.08304	26.39842	28.22821	28.56202	29.25827	29.08618	27.41377	28.8554	29.72949	29.21891	28.06168	29.29318	29.09715	28.05041	29.23831	29.11942	28.93447	29.11444	29.77684	28.70061	27.92801	27.58935	29.73609	27.6432	28.55563	28.54082	27.91923	29.27338	28.23352	27.99307	28.8375	28.93559	28.90908	27.68712	28.86667	28.68261	29.29752
320	22.86876	23.15828	22.01516	21.50964	23.02124	22.90848	22.57487	23.58245	22.92513	22.77499	22.49219	21.44526	22.94641	21.66162	23.25782	23.2492	23.30215	22.4865	22.41462	22.55728	22.8189	21.91893	23.23837	22.59512	22.64251	23.05406	23.21239	22.74302	22.76138	23.14411	0	22.3905	22.90863	22.61068	22.70062	22.7791	22.81759	22.39008	23.81617	22.13123	23.15061	22.87553	23.13199	22.26822	22.64216	0	23.23421	23.48358	0
321	25.49607	26.53298	26.43407	26.63132	26.4948	26.88425	26.4854	26.447	26.78194	26.08898	27.13379	26.21666	26.83726	26.68686	26.87221	27.01127	26.72533	27.53393	27.28666	27.47212	26.13126	27.08274	26.53591	26.76205	27.20434	27.50559	27.83286	27.73918	27.06147	26.54784	26.87279	27.17731	27.06928	26.28873	27.70721	26.91319	27.09668	26.94827	27.15277	27.59385	26.96686	26.35656	26.8832	26.84014	27.2327	27.60597	27.06538	27.28674	27.09093
322	31.57186	32.36213	31.81581	32.17412	32.01105	31.37746	31.63556	32.07533	31.22113	31.59566	31.72395	32.31746	31.89345	32.67082	31.05349	31.52599	32.27767	32.30816	31.91117	32.59179	32.6671	32.25592	31.88191	32.01389	32.53434	32.94538	32.95198	31.81826	32.77331	32.28621	31.40385	31.776	31.88096	32.07355	32.62093	32.02558	31.83481	32.51622	31.29439	32.064	31.1045	30.90677	31.65344	30.62949	31.75015	31.23979	31.30427	31.12885	31.39105
323	24.3763	25.39966	25.24887	24.96464	24.56349	24.81225	24.89083	25.46201	25.29709	24.28574	25.33405	24.48265	24.89393	25.33862	24.93544	24.0559	24.02842	24.49972	25.83065	25.54318	24.58055	25.01725	25.5686	25.57811	24.3908	25.89574	25.4895	24.54457	25.67697	25.35016	24.32107	25.30309	25.58451	24.99088	25.08014	25.47593	25.37935	25.2383	24.19212	24.91036	24.70018	24.16599	25.40976	22.95388	24.77173	24.76613	24.98963	24.32437	23.93003
324	22.18489	22.87511	22.20401	22.79553	0	22.13267	22.09536	23.0134	22.55639	22.68545	22.64384	22.19665	22.89128	22.86293	22.43505	0	22.68823	22.97311	23.57265	23.16106	0	22.95915	0	22.61349	22.55544	23.16886	23.57865	22.73506	0	23.18678	0	22.49819	23.25796	22.81124	23.43822	22.70835	22.53998	22.66611	22.89156	22.51814	22.50441	22.49914	22.50062	0	23.02017	23.25595	0	22.80095	23.00139
325	28.30908	28.51845	27.18603	28.3186	28.23064	28.23777	27.99367	27.94117	28.27515	28.40771	27.87391	28.07832	27.76515	27.03076	28.12159	27.95909	28.17384	28.38467	27.68839	28.74002	28.18139	28.14273	27.94832	28.26163	28.08821	28.19882	28.66523	28.43209	28.42434	28.19446	28.22499	27.88244	27.99378	28.08583	28.82153	28.45682	28.35804	28.11917	27.88011	27.84464	27.20481	27.4263	27.34604	27.52073	28.01547	27.30226	28.1037	27.24245	28.12055
326	27.54466	29.5015	30.41488	27.34807	27.36353	30.71301	20.63839	28.14496	20.17109	30.70074	24.40237	29.91071	29.19009	30.97637	29.53139	22.71986	30.76161	30.67506	27.39607	29.7896	27.91051	29.09959	26.54072	29.41272	19.90784	29.62101	26.61793	29.2785	25.18903	30.35005	29.5597	26.96741	30.42602	30.06946	29.91085	29.88113	27.43293	27.4649	29.46024	31.55641	32.02805	27.92354	30.71203	32.6051	25.75768	33.4054	25.40597	33.42417	26.6637
327	28.42754	28.48589	29.32139	28.32483	28.12362	29.98169	27.40268	28.83771	28.20648	29.50718	29.1903	28.75261	27.59035	30.01744	28.86417	28.79656	30.26506	29.65169	29.06735	29.14715	27.48746	28.0726	28.65765	28.88361	27.90639	28.79076	29.11647	29.37206	27.95266	29.02242	28.43281	28.15547	30.26249	29.66474	29.21322	30.35153	27.79296	28.70543	29.23695	30.36014	30.27586	28.52791	29.77066	31.26321	28.40235	31.74491	28.71754	31.63811	29.00266
328	30.67379	31.20239	31.93473	31.03741	30.22768	31.80039	31.5339	32.0486	31.67177	31.82267	31.30138	31.34979	30.74679	31.94003	30.98915	31.16381	31.11675	31.22739	32.0855	32.08201	30.82183	31.09087	31.20566	30.71588	31.44016	31.28626	32.07019	30.56411	31.14734	30.09748	31.14886	30.9474	30.8353	31.00397	31.58701	31.57145	31.36734	31.67867	31.05219	30.29625	30.75629	30.66475	31.04843	31.13057	31.46791	31.68516	31.23169	31.37078	31.39749
329	33.30171	33.80453	33.52356	33.69374	33.29036	33.79894	33.21363	33.84081	32.87941	33.76969	33.78994	33.1456	33.69665	33.88667	33.78332	33.23777	33.55956	33.23763	33.82326	33.11222	33.42129	32.9403	34.22281	34.09938	34.35021	33.24275	34.15459	33.37814	33.93403	33.78498	32.56118	34.06816	33.43998	33.40604	32.97627	33.53009	33.11376	33.63677	33.85935	33.75075	33.08539	33.28651	33.28692	33.31244	33.55408	33.23449	32.65602	33.4184	33.70048
330	26.12169	0	26.89678	0	25.90536	28.07842	25.79035	27.33952	26.6637	20.61333	26.85412	26.3697	25.44932	28.41191	0	26.25918	28.14759	26.50176	0	0	25.71845	26.14305	25.94436	0	26.33605	0	0	0	0	0	25.98813	0	0	0	0	27.13487	24.31244	18.31469	25.95589	0	28.84897	26.86112	27.02644	29.43573	26.8334	29.30291	27.09989	29.55742	20.11591
331	29.49558	29.16346	28.97785	28.84652	30.08626	29.31611	29.42222	29.3814	29.54532	29.25408	29.28524	29.14586	29.38881	29.27513	29.26096	29.28798	29.59468	29.9238	29.77263	29.67253	29.65511	29.43605	29.45805	29.70863	29.92437	29.74148	29.93733	28.85391	29.3537	29.38829	29.35363	29.05615	29.37586	29.44951	29.58224	29.51747	29.21433	29.15458	29.18679	29.05401	28.41353	28.79588	29.33215	28.50718	29.48281	28.90081	29.21658	29.07457	28.97309
332	0	0	0	21.70818	0	0	0	0	0	0	21.31102	21.4835	0	0	0	0	21.49843	0	0	21.95886	0	21.3068	0	21.86586	21.72895	21.37613	22.62359	0	21.31219	21.99986	0	0	22.34703	0	21.84157	23.15952	0	21.59933	0	0	0	21.26642	21.81804	21.75144	0	0	21.90635	0	0
333	28.06312	29.32419	29.26096	28.32324	28.54488	29.87983	28.74583	29.34904	28.78016	28.67886	29.51439	28.62621	28.82517	29.86003	29.24325	29.59169	29.19091	30.60708	29.11379	29.51439	28.43988	28.35578	29.25476	28.55815	27.04135	29.78857	29.36903	29.01476	28.17964	29.18492	25.64524	25.65078	29.25458	29.32174	29.07063	29.73594	28.66905	28.84065	27.34917	29.21856	28.11366	27.19957	28.55227	27.45254	28.23722	29.05051	28.4972	28.95737	27.36928
334	27.93078	27.9662	28.7228	28.36014	27.84446	27.83978	28.81937	28.45018	28.63152	28.32642	28.33845	27.95765	28.09838	28.76607	27.88501	28.36056	28.1157	27.85846	28.97929	28.64702	28.57044	28.33061	28.7211	28.63537	28.71355	28.84921	29.36001	27.78169	28.96328	28.40247	27.57888	28.0403	28.27275	28.2353	28.79399	28.76075	27.99297	28.41748	27.36686	27.50188	28.21854	27.30304	27.44908	26.82614	28.37981	27.84924	28.25755	28.0168	28.04952
335	30.80524	31.33074	30.91713	31.05194	31.67607	31.7791	31.4814	31.8165	31.05931	31.28681	31.75306	31.46679	31.75859	31.37529	31.0043	31.26858	31.38941	31.59544	32.0676	32.28314	31.57745	31.65723	31.65344	31.42807	31.27919	31.97712	32.22136	31.71714	31.5038	31.83274	31.13333	31.56252	31.8834	32.12121	31.99284	31.48371	31.75843	31.83315	30.00504	31.38725	30.45484	31.48472	32.09097	31.14534	32.42847	31.92383	32.22337	31.60907	32.43731
336	30.98196	31.29209	31.07954	31.07137	31.84393	31.83722	31.58096	31.99658	31.23603	31.08201	31.89725	31.58051	31.64989	31.73763	31.16818	31.523	31.45351	31.59713	32.17748	32.53269	31.78671	31.80977	31.72724	31.59228	31.4403	32.22107	32.39336	31.83195	31.57371	31.8556	31.3163	32.07339	31.76719	32.20297	32.14413	31.61144	31.86149	31.83827	30.29099	31.50753	30.56129	31.49591	32.30574	31.43743	32.62034	31.63694	32.30155	31.4717	32.07619
337	0	0	0	22.0209	0	0	0	0	0	0	0	0	0	0	0	0	0	0	0	0	0	0	0	0	0	0	0	0	0	0	0	0	0	0	0	0	0	0	0	0	0	0	0	0	0	0	22.69657	0	23.75522
338	0	0	0	0	0	0	0	0	0	0	0	0	0	0	0	0	0	0	0	0	0	0	0	0	0	0	0	0	0	0	0	0	0	0	0	0	0	0	0	0	0	0	0	0	0	0	23.13185	0	0
339	0	0	0	0	0	0	0	0	0	0	0	0	0	0	0	0	0	0	0	0	0	0	0	0	0	0	0	0	0	0	0	0	0	0	0	0	0	0	0	0	23.55286	0	0	0	0	0	0	0	0
340	23.6937	22.83786	21.93837	22.48738	23.85377	23.49216	22.53457	23.45174	23.40054	23.8866	22.95216	21.96874	23.46326	0	23.15457	23.04106	23.50761	23.87296	24.49485	24.07741	23.98807	23.68485	23.75052	23.34489	23.59514	24.5618	24.5566	22.74811	23.01074	23.0412	23.08784	21.79062	23.5134	22.585	22.71791	22.32534	23.19101	22.34587	23.14492	23.32663	22.99981	22.08583	22.17944	21.65478	22.52991	21.54251	22.2756	22.64216	22.12222
341	22.99162	24.1744	23.26442	24.21593	24.0805	23.19028	23.58898	24.21593	23.89217	23.74407	23.7682	0	23.57103	23.62767	23.6319	24.15275	23.76749	23.8588	24.68833	24.28835	23.80065	24.12329	23.79193	23.47407	23.94637	25.38007	24.26141	23.8707	24.2454	24.35353	0	23.06858	24.13985	23.33361	24.38857	23.37425	24.50197	23.54191	23.50009	23.92406	23.42931	23.17461	23.76749	22.89243	23.66752	23.22983	24.24169	23.84182	0
342	23.56929	24.38219	23.35353	24.12234	23.98936	23.30647	23.72161	24.64807	23.83547	23.99179	24.3835	23.76628	23.86467	23.75532	23.77746	24.18291	24.20836	24.28743	23.36693	0	23.0234	23.06773	23.85081	23.47778	23.34597	24.06669	23.17496	23.51833	23.61077	23.78776	0	22.75837	23.74139	23.68731	22.76533	24.09579	23.62064	23.76101	23.01558	23.67131	23.52946	23.50276	24.31927	23.31133	24.61908	23.80597	24.02081	23.85253	24.4965
343	20.53953	24.32444	23.9157	25.69594	23.33565	23.69742	24.29018	24.26413	25.17253	24.15885	24.05009	22.82939	23.15148	23.46799	23.86089	23.68859	23.73862	23.62288	24.37039	26.18941	24.00582	24.95189	24.15143	23.34638	23.83711	25.58995	24.97036	24.45544	23.91351	24.45218	25.02652	24.13891	24.09499	23.83567	25.47911	21.8648	24.0827	23.98902	21.93182	23.86806	23.08283	23.3362	24.44916	23.96402	25.29091	23.31285	25.40578	23.34259	0
344	0	0	0	20.72392	20.09661	20.03805	0	0	0	0	0	0	0	0	0	0	0	0	20.91254	20.34916	20.28861	0	22.50463	20.55319	19.64685	21.37241	0	0	20.35703	0	0	0	20.29681	22.59314	0	0	0	0	19.98496	0	0	0	0	0	0	0	0	0	0
345	27.34925	26.18799	27.56136	28.29916	27.6637	27.7053	26.93371	27.17446	26.44583	24.71004	26.84995	25.89236	26.30117	25.93242	26.11662	26.5969	26.06909	26.94336	28.66357	27.10629	27.55362	27.03559	28.15586	27.60724	26.71542	28.19479	26.96532	26.98033	27.28965	27.36928	27.82402	28.16442	27.58025	28.17745	27.43197	26.98	26.19654	26.55938	27.24753	24.89957	26.87619	25.07725	25.81753	25.35639	26.0209	25.80459	26.56671	24.68148	26.32697
346	22.78766	23.40691	22.36019	23.29712	22.0082	21.90014	22.34997	22.37364	22.00027	22.60531	0	22.23652	21.68466	22.17767	22.87079	21.43624	22.5636	21.99144	22.26267	23.20543	21.83187	22.71944	22.69036	22.99635	21.98524	22.5922	22.396	0	22.73874	22.36933	0	22.35542	22.78165	23.0344	0	22.32945	22.30354	22.23722	23.18389	23.55567	23.23058	22.98298	22.3517	0	22.16368	0	22.87959	22.68581	0
347	19.96183	0	19.21248	0	20.03093	0	20.1283	20.42173	0	0	0	20.09726	0	20.81722	19.72936	0	20.31086	0	0	0	0	21.01917	19.53998	0	0	21.4496	0	0	0	0	0	20.22435	0	0	0	0	20.41111	0	21.14843	20.25096	20.62792	0	19.2561	0	20.54887	0	0	20.17463	20.34419
348	23.28898	22.40343	0	25.03166	0	22.28495	0	23.30062	23.45425	24.88688	22.27168	22.19776	0	23.8768	22.82017	23.26971	22.79416	22.58896	24.78596	23.05401	22.66062	23.00242	24.33885	24.34854	22.84961	25.16553	23.40523	22.25402	23.17948	24.05664	23.09347	24.5848	24.21223	23.27412	23.44796	22.2921	23.54957	24.21823	24.32492	22.19418	22.90582	24.0035	22.23005	21.46493	0	21.96856	0	24.93966	23.7292
349	24.50731	24.44765	24.85899	23.46239	24.76896	24.61172	23.84527	24.25818	24.80858	24.45657	24.56389	25.11906	24.71277	25.08627	24.97185	24.67331	25.02905	24.79536	23.61695	25.29039	24.03069	24.23863	24.09007	24.84091	24.67638	23.38877	24.31866	24.42835	23.59241	23.33443	24.38146	24.38001	22.61207	24.91989	25.72513	25.35494	23.66915	24.81924	25.39585	25.73084	24.8833	24.29915	24.69073	25.12766	24.45369	26.14884	23.72025	25.32893	24.19723
350	26.38123	26.31936	26.01808	26.49204	26.80587	26.53368	26.40662	27.38706	26.60003	26.74574	26.56044	26.29548	26.43854	27.16413	26.41783	26.50453	26.94302	26.89793	27.25979	26.99938	26.59918	26.60145	26.75735	26.77643	26.78669	27.01191	27.39002	27.07755	26.39071	26.69339	26.84529	26.74945	27.06897	26.61147	26.12135	26.56719	26.61302	26.29703	26.25537	26.14992	26.09325	26.22227	26.52181	25.89261	26.96939	25.82415	26.65663	25.9419	26.01208
351	0	0	0	0	0	0	0	0	0	0	0	0	0	0	19.88968	0	0	0	0	0	0	0	20.26945	0	0	20.95454	0	0	0	21.15338	0	0	0	0	0	0	0	0	0	0	0	0	0	0	0	0	0	22.1501	0
352	0	0	0	0	0	0	0	0	0	0	0	0	0	0	0	0	0	0	0	0	0	0	0	0	0	0	0	0	0	0	0	0	0	0	0	0	0	0	0	0	0	0	0	0	0	0	0	0	0
353	26.1596	25.59744	25.01282	26.47217	24.79759	25.30243	27.13692	26.57917	25.25886	24.29144	25.90392	25.60662	24.2913	23.2508	25.66481	26.49977	26.453	24.92103	25.86216	26.91171	25.67807	25.62008	25.22148	25.14122	24.31465	26.06602	26.31474	26.24342	26.50682	24.44221	24.99706	23.32704	25.56726	24.29544	26.38227	24.63384	26.40064	26.20383	24.98772	24.42822	24.61689	25.61813	24.42534	24.50616	25.57381	24.95965	25.17013	25.14593	25.073
354	0	0	0	0	20.7195	20.37655	0	0	20.34743	0	20.06355	0	0	0	0	20.47684	20.60621	20.3093	0	0	20.53108	0	0	20.81033	0	0	0	0	20.66544	0	20.52869	20.22294	0	0	0	0	0	0	0	0	0	0	0	0	0	0	0	0	0
355	22.25534	0	21.67029	0	0	21.98499	21.70375	22.20693	21.83596	22.33544	0	21.19532	21.94799	0	0	0	21.94664	0	21.83545	0	0	0	0	21.69757	0	0	0	0	22.10626	0	0	0	0	0	0	0	0	0	22.26333	0	24.02563	21.54816	21.75935	0	0	0	0	0	0
356	0	0	0	0	0	0	0	0	0	0	0	0	0	0	0	0	0	0	0	0	0	0	0	0	0	0	0	0	0	0	0	0	0	0	0	0	0	0	0	0	23.03327	0	0	0	0	0	0	0	0
357	29.63452	30.07699	29.60058	30.40385	30.16087	29.9238	29.56482	30.19096	29.71609	29.7387	29.89793	30.00062	29.71965	29.46925	29.56758	29.29597	30.00357	30.15303	29.95324	30.34435	29.91142	29.82769	29.85225	29.93227	29.92422	29.5338	30.74367	30.14212	30.39438	30.2056	29.93171	30.1795	29.65497	29.57189	30.35111	29.56681	29.61369	30.11855	29.92861	29.80007	29.79678	29.52996	29.48616	28.97438	29.7621	29.37582	29.80908	29.12561	29.59304
358	32.7676	32.50519	33.07418	32.94878	32.19134	32.72667	32.9631	33.00018	32.46553	32.71598	32.7118	32.87307	32.92866	32.81953	32.60964	32.71032	32.44803	32.41604	32.41689	32.47882	32.1795	32.37457	32.9654	32.29063	32.29942	32.77959	31.80624	32.74332	32.25564	32.80755	32.58049	33.08588	32.34024	32.75539	32.13868	32.34456	32.3828	32.62281	32.01315	32.75766	32.46709	32.42437	32.24887	31.83914	32.58976	32.30978	32.51168	32.46212	32.80985
359	33.14801	32.7797	33.9832	33.78984	32.55639	33.0266	33.6723	32.96475	33.06146	33.31743	32.61897	33.24799	34.11295	33.54375	33.58788	33.0579	33.00465	33.10973	33.52286	33.29666	33.54605	34.19197	33.66098	33.56751	33.32201	32.15219	33.55739	32.26838	33.36554	32.88263	33.72994	33.40718	33.36815	33.27142	33.16787	33.34784	33.59123	33.55007	33.54812	33.27697	33.05621	33.7207	32.39167	33.02533	33.13843	31.5738	32.14322	32.87218	32.73043
360	35.59279	35.85694	35.92771	35.78207	35.82911	35.708	35.52105	35.80359	35.44754	35.7069	35.5216	35.60012	35.62339	35.43992	35.47523	35.32204	35.68455	35.69369	35.12359	34.75185	35.25462	35.09761	35.45062	35.42489	35.34824	35.39138	34.87248	35.34975	35.22446	35.38394	35.00859	35.14444	35.27538	35.63005	35.32787	35.39924	35.40765	35.58068	35.27271	35.1647	35.47091	35.27361	34.86701	34.37114	35.16144	35.4775	35.23528	35.21103	35.39745
361	0	0	0	21.71377	0	22.26187	0	0	0	0	0	0	0	0	21.38374	20.563	0	0	0	0	0	0	0	0	0	21.30296	0	21.19731	21.50533	0	21.47516	21.2165	0	0	0	0	0	21.40722	0	0	0	0	0	20.91853	0	0	0	0	0
362	24.11506	24.86934	24.16561	25.6365	24.65584	23.67444	24.92293	24.46868	24.56215	24.32862	24.25559	24.26849	25.66425	23.735	24.3041	25.64702	24.04085	24.17204	23.20414	24.31804	25.01363	24.58881	24.12991	24.32292	24.24438	23.30605	24.14351	25.18831	25.23983	23.59525	24.0147	22.50388	24.34137	23.82542	25.37504	22.83474	24.57231	24.32375	23.91013	24.17478	24.02047	24.69503	24.50827	0	24.66313	23.1876	23.14571	24.51153	23.79253
363	23.85899	24.22442	23.28968	24.63854	24.00607	23.32127	23.63688	23.18355	24.12951	23.46301	23.86552	23.48984	23.52552	23.72765	23.63699	24.23659	23.57103	24.13352	23.69763	24.5297	22.19162	23.98224	23.52409	24.08188	22.68226	24.02741	24.8188	24.19895	24.14359	24.15337	23.77625	24.01163	23.68089	22.97932	23.94762	22.94412	23.47544	23.96851	23.84336	23.09639	22.78253	23.56372	23.8147	21.81785	23.10829	22.77354	23.8149	22.6472	23.56802
364	0	0	0	0	0	0	0	0	0	0	0	0	0	0	0	0	0	0	0	0	0	0	0	0	0	0	0	0	0	0	0	0	0	0	0	0	0	25.90711	0	0	0	0	0	0	0	0	0	0	0
365	22.8327	21.27207	0	23.23862	20.87057	0	22.08492	0	0	21.4764	20.66353	20.10495	0	0	0	0	19.99783	19.82952	0	0	0	0	0	20.24505	20.40603	0	0	0	0	0	0	0	0	0	0	19.61083	20.58178	0	21.73103	20.99893	22.28546	20.55544	19.68729	0	21.29502	0	0	0	0
366	20.55908	22.46867	23.35877	22.23491	0	22.02029	21.69736	22.13311	22.27523	22.62923	0	0	23.33756	22.82157	22.06339	22.02262	21.41741	0	21.39524	22.72563	22.6943	23.0103	21.49077	22.71808	22.34375	21.8326	23.02364	0	22.07503	0	23.93822	0	20.57681	22.09687	22.93973	0	23.44632	22.29199	22.13336	24.33885	25.56921	24.48953	22.0558	23.92597	23.91351	22.15131	21.52373	22.60905	0
367	0	0	0	0	0	0	0	0	0	0	0	0	0	0	0	0	0	0	0	0	0	0	0	0	0	0	0	0	0	0	0	0	0	0	0	0	0	0	0	0	0	0	0	0	0	0	0	0	0
368	24.9722	25.23078	24.90876	25.6454	25.20467	24.44872	24.83186	25.47766	25.08918	25.28026	25.37458	24.75348	25.40217	24.99053	25.06735	24.72536	24.97719	25.20568	25.45221	25.74417	25.14818	25.13809	25.29649	25.08351	24.94288	25.73355	25.74119	25.44982	25.35887	25.13171	24.92647	25.81431	25.18522	24.55958	25.64988	24.55999	24.98928	25.27153	25.10466	25.06213	25.09136	25.60193	25.32677	24.09096	25.5438	25.09051	25.26345	25.01363	25.36793
369	26.24592	25.4656	25.42227	26.58892	25.70667	25.88542	24.4979	26.0427	25.84936	24.08156	24.89101	24.4381	23.91934	23.44127	25.1949	25.6126	25.41338	25.31084	26.45732	25.60312	25.24289	24.18933	26.17864	25.71544	25.21252	25.87821	25.41112	25.20777	25.07541	25.70759	25.92205	25.1645	25.95309	26.2191	25.44736	25.91166	25.54103	25.87771	25.96126	25.33064	26.33691	25.35013	24.44481	27.32191	24.23411	26.28069	27.25476	25.83795	24.1397
370	26.04452	26.12941	25.36229	26.22205	0	25.6122	25.70717	26.57512	26.18302	26.49071	25.7888	25.23444	25.68097	25.37551	25.401	25.89127	26.11448	26.26676	25.96589	26.29845	25.56366	25.56465	25.44082	25.71762	25.06521	26.05858	26.20094	26.04521	25.722	25.826	24.54032	25.12037	25.54209	25.71502	25.56738	25.77274	25.69328	25.59756	20.79432	25.70219	26.11843	25.91771	25.4755	24.78217	25.58549	25.92171	25.99835	25.08448	25.88157
371	0	0	0	0	0	0	0	0	0	0	0	0	0	0	0	0	0	0	0	0	0	0	0	0	0	0	0	0	0	0	0	0	0	0	0	0	0	0	0	0	21.87249	0	0	0	0	0	0	0	0
372	26.20954	26.16431	26.28597	26.4441	26.35471	26.1237	26.05856	26.66533	26.09471	26.30857	26.27746	25.94855	25.98978	25.98936	25.92843	25.9175	25.73691	26.27815	26.36259	25.48855	26.16735	26.07028	26.05523	26.18403	26.10711	26.11662	25.65665	25.98999	26.08164	25.95318	26.36735	25.05184	25.91118	25.7072	25.53519	25.60414	25.9795	25.8009	25.8804	25.875	25.85353	25.92193	25.7683	25.47951	26.19342	26.0648	26.14098	25.35424	26.13802
373	31.50085	31.3123	31.98577	31.54056	31.69839	31.50507	31.5528	32.02746	31.84382	31.67976	31.71731	31.56742	30.94691	31.95702	31.7543	31.34631	31.71485	32.03803	32.00095	31.95442	31.75891	31.02828	31.76295	31.8301	31.96199	31.81726	32.15668	31.25817	31.61487	31.59402	31.22625	30.90462	31.53041	31.51836	32.07499	31.70512	31.24195	31.52995	31.60005	31.68566	32.00236	31.27731	31.34905	31.42632	31.6024	32.94702	31.91588	32.59666	31.46723
374	29.04145	28.82881	27.91451	28.57178	29.73195	29.17241	28.22085	29.23284	29.24104	28.31484	29.00292	28.23603	28.69641	28.60226	28.29496	29.00641	28.44802	29.1294	30.30008	30.39938	29.7516	28.87739	29.19547	29.19392	29.61311	29.95878	30.33319	28.94352	29.02499	29.5784	28.48689	28.71826	29.86557	29.37088	29.62316	29.58366	28.8981	28.97717	28.43913	28.72094	27.68966	28.55267	29.02467	28.70807	28.69395	28.31946	29.16509	28.34007	28.15523
375	29.60254	29.67842	29.13619	29.68619	30.6032	29.56114	29.69946	30.19496	29.66251	29.98577	30.09509	29.63093	28.93424	29.76793	29.14846	29.27467	30.0267	30.32956	30.30867	29.76335	29.58726	29.35018	29.30422	29.06499	29.96857	30.01185	29.80643	29.89894	29.87966	29.89615	29.6741	28.37605	29.92224	29.43555	29.42916	29.48784	28.88396	29.66251	29.65079	29.08286	28.91411	28.8662	29.30724	28.22053	29.84242	28.95895	29.98278	28.60308	29.60913
376	0	0	0	0	0	0	0	0	0	0	0	0	0	0	0	0	0	0	0	0	0	0	0	0	0	0	0	0	0	0	0	0	0	0	0	0	0	0	0	0	0	0	0	0	0	0	0	0	0
377	21.82769	21.90797	21.71988	22.32072	21.95646	0	0	21.64192	22.11877	22.03147	0	0	22.06651	21.50266	21.77571	0	22.00086	22.1045	21.92568	0	21.72013	0	22.09912	22.06796	0	0	21.71352	21.98179	0	0	0	0	22.4171	21.93308	0	0	0	0	21.62042	22.02807	21.65355	22.0626	21.83892	0	21.85616	21.66453	0	22.16457	22.12562
378	23.86117	22.68977	23.49607	0	23.52755	24.34692	24.0634	21.99969	23.2025	23.23942	22.40689	23.7602	23.45501	22.72365	24.01597	23.33946	24.44063	20.21644	24.41989	23.67842	24.31569	24.03716	24.48683	23.95323	23.77625	24.092	22.27338	23.17931	24.32457	23.98624	0	23.61099	23.54463	24.28193	21.29804	24.37663	24.33899	24.28863	24.65349	24.33919	26.78257	23.42803	24.03716	0	23.12132	0	26.14643	23.89134	23.48935
379	24.25681	24.70741	23.97027	25.54642	24.6392	23.64998	24.46089	24.96468	24.51033	24.42374	24.63023	23.98485	24.21867	24.73536	23.85348	24.63882	24.41145	24.1801	25.04423	25.30987	24.23074	24.53053	24.36205	24.68255	23.97832	25.20825	25.41786	24.74324	24.81499	24.72552	24.33668	24.62238	24.4168	24.47259	25.10286	23.74222	24.13782	24.72671	23.81978	24.34082	22.99276	24.23798	24.08999	22.69551	24.76931	24.43479	24.10749	23.56964	24.50779
380	23.53469	23.8691	22.59501	23.6058	23.98111	23.54969	22.76596	24.33974	22.93485	23.7683	23.37928	22.63956	22.97337	23.89403	23.14558	23.00125	23.64009	23.25393	23.57589	23.39008	24.05449	22.82491	22.70261	23.26585	23.9072	23.82823	23.72682	24.29172	22.50193	22.51905	23.53505	23.45889	23.58623	22.40795	23.3181	22.58019	22.86639	22.86767	25.07765	23.66145	24.88548	22.44647	22.94715	23.79996	23.11463	23.85329	23.31216	23.37438	22.30875
381	23.09168	23.09349	22.75085	24.10133	24.0071	22.64011	22.49106	24.09603	22.26645	23.82512	23.55894	22.66776	22.06362	22.8992	22.12449	22.06766	23.79719	24.24771	24.18192	24.05325	22.95904	22.13934	21.9139	23.11653	22.692	24.79848	23.45876	22.61639	24.22751	24.07936	22.43148	22.69846	24.02242	22.31443	0	21.51951	22.13649	23.41558	22.80615	23.53517	22.68629	21.64944	22.05715	21.72684	23.19644	23.49595	22.93094	22.53675	22.21508
382	23.2422	23.59651	23.83711	24.10829	22.93472	23.27895	22.57157	23.91643	23.95793	23.49582	23.34232	23.16477	23.31852	23.7454	22.80025	23.86646	23.25311	22.21172	23.70303	24.52522	23.67788	23.2617	23.60014	23.43173	24.22295	23.66579	24.14523	0	23.63998	23.79362	23.86533	23.32553	0	23.39624	0	22.71429	24.02174	23.31603	23.01633	23.83586	24.06899	23.17257	22.87459	21.91762	23.77173	22.25303	23.46638	22.44753	22.87497
383	31.36014	31.71379	31.71338	31.66991	31.40928	31.33873	31.8194	31.37166	31.3383	31.86123	31.22946	31.5019	31.36901	31.11477	31.3742	31.08385	31.53964	31.41402	31.16303	31.78683	31.17212	31.6811	31.28808	31.68374	31.49224	31.2056	31.62623	31.70743	31.95185	31.54807	31.47271	31.88711	31.44293	31.29071	32.10674	31.07022	31.22095	31.72261	31.3212	31.54393	31.32421	31.32667	31.07489	30.98067	31.82396	31.6278	31.07674	31.59174	31.52892
384	23.57173	24.44038	22.37374	23.47172	23.53872	22.86718	23.00997	24.45851	23.57785	23.45199	24.16837	0	24.78517	24.06735	24.31098	24.32684	23.98216	24.21356	23.30814	22.91388	22.51075	0	24.34116	23.69402	0	23.24105	24.1332	23.54992	23.23549	24.44044	22.36279	0	24.22457	24.26141	22.78987	23.76375	23.47741	0	23.83036	23.30591	23.85043	23.67336	23.75113	23.09029	23.35797	0	23.88595	23.01316	23.77314
385	20.75532	0	0	20.81292	20.76943	0	0	0	0	0	0	0	0	0	0	0	0	20.4868	0	21.08803	0	0	0	0	0	0	0	0	20.41947	20.24296	0	0	20.20467	0	22.06049	0	0	0	0	0	0	0	0	0	20.01536	0	0	0	0
386	0	19.70681	0	0	0	0	0	0	0	0	0	0	0	0	0	0	0	0	0	0	0	0	0	0	0	0	0	0	0	0	0	0	19.99659	0	0	0	19.4801	18.6934	0	0	24.89823	0	18.60317	0	0	0	0	0	0
387	0	0	0	0	0	0	0	0	0	0	0	0	0	0	0	0	0	0	0	0	0	0	0	0	0	24.07112	0	0	0	0	0	0	26.06466	0	0	0	0	0	0	0	0	0	0	0	25.78581	0	0	0	0
388	0	0	0	0	23.49485	0	21.78397	0	0	0	23.58921	22.15437	0	0	0	22.62663	0	0	0	0	24.11235	0	0	22.17344	23.38614	0	0	22.54281	22.30318	0	0	0	22.5147	21.91583	0	23.0293	21.80223	0	0	0	0	0	22.96937	0	22.95964	23.17623	23.4535	0	0
389	19.89998	0	20.07143	0	0	0	0	20.26591	0	19.9159	0	19.29708	0	20.00512	19.37367	0	0	0	0	0	0	0	0	0	0	0	0	0	0	0	0	0	0	0	0	0	0	0	20.49033	0	22.62536	0	0	0	0	0	0	0	0
390	21.62747	0	21.46394	21.80923	21.31462	21.31047	0	21.77905	21.12647	22.16426	21.50072	0	0	0	0	0	21.43145	20.8665	20.39194	0	0	0	0	21.79348	0	0	0	21.99621	0	0	0	0	0	0	0	21.13352	22.06424	0	22.00926	0	21.47115	21.38653	21.18966	0	21.35407	0	21.44455	21.10751	0
391	23.74006	24.61099	23.75093	24.65949	24.36419	23.75042	24.10085	24.25846	23.8532	23.87314	24.21438	23.36011	22.26562	23.60252	24.14562	23.79956	24.19077	23.99938	23.47927	24.88674	23.10366	23.12684	23.77636	23.79184	23.83451	23.98442	24.7053	23.21117	23.98807	24.02141	23.67788	23.45651	23.90343	23.6536	24.11736	22.84092	23.42329	24.58852	23.35097	24.04827	23.53789	24.03112	23.78387	22.90216	24.09346	23.27739	23.86316	23.03317	23.51581
392	28.854	28.65792	28.23366	28.0929	28.80206	28.84518	28.12642	28.93857	28.96552	29.35819	27.7994	28.81017	28.30995	28.07255	29.56393	28.31536	28.02844	29.18134	29.21396	27.50983	29.47003	28.49564	29.99105	27.79903	28.73747	30.84685	27.17912	29.00825	27.95665	29.55726	28.53256	28.73979	28.76917	29.526	28.0625	29.58876	28.11922	28.33428	29.58032	28.72793	29.67565	28.59096	29.00182	30.37493	28.80332	29.9955	29.49968	30.12374	28.0326
393	29.85961	30.18919	29.91385	30.49572	30.51041	30.13222	29.90024	30.29033	30.25305	30.2128	30.55764	29.93803	30.10899	30.47392	29.87767	30.2922	30.54352	30.65668	31.10575	31.16333	30.42572	30.30748	30.46363	30.39376	30.72858	30.80517	30.75867	30.61263	30.59628	30.45895	30.21755	29.87081	30.60682	30.32657	30.96912	30.50834	30.10225	30.43619	30.72151	30.47856	29.91798	30.19847	30.48989	30.22412	30.09043	30.66822	30.39703	30.56937	30.84931
394	24.6335	24.6789	23.92062	24.475	25.0092	24.67611	24.24096	25.05287	24.31907	24.32711	24.71994	24.18579	24.24075	25.01827	24.46457	24.30494	24.16829	24.9946	25.40701	25.54082	24.0899	24.12108	24.43027	24.84867	24.79496	25.14005	24.84513	24.02851	24.08343	25.24905	24.70266	24.26442	25.42877	24.05308	25.26985	24.12345	24.53487	24.72219	25.00166	24.25407	23.65414	24.38568	24.55561	23.79778	24.48179	24.27156	24.74134	24.91798	24.29705
395	28.4255	28.62547	28.53036	28.88454	28.48666	27.82578	28.4257	28.43384	28.15943	28.91559	28.79414	28.46859	28.46618	28.50605	28.64444	27.92025	28.03349	28.37132	29.07684	28.97864	28.33048	28.59349	28.61182	28.55274	28.49301	28.94229	29.11914	28.4855	28.62062	28.41454	27.71037	28.20354	28.67556	28.47379	28.74365	28.26114	28.44995	28.51187	27.92717	28.30583	27.90507	28.21304	28.10575	27.60908	28.29062	28.18471	28.46201	28.08588	28.34879
396	0	0	0	0	0	0	0	0	0	0	0	0	0	0	0	0	0	0	0	0	0	0	0	0	0	0	0	0	0	0	0	0	0	0	0	0	0	20.7154	0	0	0	0	0	0	0	0	0	0	0
397	0	0	0	0	0	0	0	0	0	0	0	0	0	0	0	0	0	0	0	0	0	0	0	0	0	0	0	0	0	0	0	0	0	0	0	0	0	22.10319	0	0	0	0	0	0	0	0	0	0	0
398	0	0	0	0	0	0	0	0	0	0	0	0	0	0	0	0	0	0	0	0	0	0	0	0	0	0	0	0	0	0	0	0	0	0	0	0	0	0	0	0	22.35415	0	0	0	0	0	0	0	0
399	24.94458	25.88502	22.57043	25.87493	23.64384	23.26771	24.30285	25.14246	24.54256	24.42426	23.92868	24.3041	24.86543	23.68859	25.42502	24.84847	23.90757	24.78457	23.44518	25.12704	23.38588	0	25.41206	24.60682	22.74298	24.50906	24.11704	25.43017	24.78811	24.84876	24.3891	23.92234	24.56215	24.96486	24.9822	24.68341	26.16532	25.34432	24.67998	24.7888	26.12495	23.20326	23.69594	24.28383	24.69641	24.18048	24.12084	22.92765	23.42124
400	0	21.42347	0	22.15345	0	21.49155	0	0	21.39016	0	21.30101	21.54217	0	0	21.26144	0	0	0	21.6497	0	20.66092	0	0	0	0	0	0	0	0	0	0	0	21.39744	21.31291	0	0	0	0	21.96198	21.14967	21.7162	21.35767	21.25009	0	21.75475	0	0	0	0
401	23.17338	0	22.58873	0	0	0	23.51123	0	0	0	0	23.49656	21.98061	22.20296	23.13885	0	0	0	0	0	0	22.58309	23.32402	23.12534	0	0	0	0	0	0	0	22.22709	0	22.32545	0	0	23.49826	0	23.19184	0	0	23.08107	22.81218	21.20926	0	0	0	0	0
402	24.81543	24.94584	25.07435	22.10229	22.66694	23.51905	23.60071	25.07965	24.74021	24.60705	22.45806	22.13323	23.50712	24.74134	24.85643	21.78345	24.52826	25.24572	26.65854	25.79015	24.2422	24.44531	24.89078	24.51965	24.58858	25.24202	25.62134	24.23396	24.05961	25.41303	22.10438	21.98085	25.13301	25.34858	23.43173	25.54242	0	22.69492	24.76243	24.62327	26.37787	21.97963	21.4342	23.40458	23.41326	0	23.78197	21.1084	23.43517
403	0	0	0	0	0	0	0	0	0	0	0	0	0	0	0	0	0	0	0	0	0	0	0	0	0	0	0	0	0	0	0	0	0	0	0	0	0	0	0	0	24.96442	0	0	0	0	0	0	0	0
404	22.0468	22.64009	21.97243	23.46476	22.28613	21.65526	21.46683	22.44955	22.23856	22.08105	22.05265	21.78891	21.6457	22.5553	21.56421	22.12572	21.90139	22.36736	21.84751	22.67111	21.4915	0	21.95543	21.75103	21.99711	23.02296	22.82834	0	21.87399	22.52313	0	22.75965	22.20881	21.98485	22.73088	21.65718	22.06582	22.04524	22.22359	22.2103	21.7552	22.26659	22.05288	0	22.02222	21.0486	22.43911	0	21.94981
405	0	0	0	0	0	20.99002	0	0	0	0	0	0	0	0	0	0	0	0	0	0	0	0	0	0	0	0	0	0	0	0	0	0	0	0	0	0	0	0	0	0	0	0	22.48765	0	0	0	0	0	0
406	0	0	0	0	0	0	0	0	0	0	0	0	0	0	0	0	0	0	0	0	0	0	0	0	0	0	0	0	20.5914	0	0	0	0	0	0	0	0	23.61437	0	0	20.66822	0	0	0	0	0	19.95447	0	0
407	23.26241	22.0477	22.00949	0	23.68292	23.08499	22.17146	22.42291	23.26084	23.30159	22.7357	0	23.31479	0	0	22.84566	23.14636	23.69763	22.92846	0	22.25038	0	22.51446	0	0	21.58422	0	0	0	0	0	22.76002	22.52392	22.86143	0	0	22.15007	0	23.79679	22.32421	22.75412	23.17583	24.60399	0	24.31451	21.25223	24.45457	21.98116	24.83287
408	0	0	20.85102	0	20.49297	20.22058	0	20.28048	20.19592	0	0	0	0	0	0	0	0	19.80337	20.94435	0	20.20275	0	20.51075	20.46284	0	0	19.51801	0	20.52765	20.58389	0	0	20.45312	20.5559	20.53735	0	0	20.59359	0	0	23.52934	0	0	0	0	0	20.23865	0	0
409	21.01311	21.15196	20.51412	0	0	20.61899	21.08187	21.19232	20.3953	20.38564	20.6988	0	21.05026	0	20.91196	20.7615	20.75979	20.35778	20.99921	21.47011	20.72117	0	0	20.91379	0	21.1394	0	20.77507	20.77604	21.16116	0	0	20.40406	0	0	20.58527	0	0	21.02073	20.65395	20.13358	20.71213	20.75017	0	20.77876	0	20.19677	0	0
410	0	21.3573	0	22.07887	21.47699	0	0	21.34516	0	21.70936	0	0	0	0	0	0	20.8792	21.8014	21.92803	0	0	0	0	0	0	21.41395	0	21.09771	22.08206	0	0	0	21.79182	0	0	0	0	21.36073	0	0	21.46822	0	0	0	0	0	0	0	0
411	25.11454	25.67479	22.90113	21.3665	24.45161	24.89217	24.65398	24.05466	25.7264	25.23787	24.60077	25.62386	25.01512	25.72325	25.80909	26.04764	25.75784	25.4546	22.30939	25.39882	22.28303	23.66373	25.28496	25.50494	23.87811	25.0554	22.46491	25.2787	23.85396	25.5792	25.01478	24.68795	25.83824	25.43043	25.22678	25.33994	24.85856	24.93067	26.62742	27.11197	26.81348	25.32117	26.56711	27.67916	25.50103	28.08132	26.51327	27.39599	25.58064
412	0	0	21.21993	0	0	20.81495	0	0	0	0	0	21.80089	0	0	20.79217	21.51437	0	0	0	0	0	0	0	22.62876	0	0	0	0	0	0	22.1474	0	0	0	0	0	0	0	0	0	0	22.49429	21.53626	0	0	0	0	0	0
413	30.24184	29.95906	29.64755	29.97035	30.51333	30.20502	29.93115	30.21928	29.74806	30.154	30.37844	29.79134	29.41393	29.59183	29.88377	29.97665	30.12682	30.5449	29.94405	30.01996	30.41094	30.1387	29.96155	30.02049	30.34117	30.39049	30.6501	30.21443	29.26781	30.1795	29.99994	29.68539	30.10562	30.24615	30.84011	29.65762	29.48281	29.08104	29.86856	29.99766	29.46053	29.86451	29.70212	29.55463	29.6397	30.08955	30.03918	29.36482	29.94991
414	24.13344	24.11569	23.62098	24.15646	24.21505	23.99395	23.96226	24.86164	24.04018	24.45054	24.17828	24.12833	24.47432	23.96323	24.17676	24.26471	24.09071	24.74438	24.37119	0	24.7179	23.60784	23.7543	23.84326	23.96288	24.03069	24.93251	0	23.83961	23.98824	0	24.31008	23.59753	23.88716	24.30034	24.4295	24.23994	24.07944	24.81059	24.57184	23.72151	24.55532	25.07875	25.07696	24.8531	24.87244	25.50373	24.29243	24.20918
415	29.75285	29.86822	28.78072	30.01252	29.49364	29.03449	29.31086	29.60811	29.25829	29.3317	29.72511	29.27331	29.19105	29.09557	29.0653	29.29299	29.1296	29.48742	29.44541	30.03656	29.30973	28.74865	29.44476	29.49505	29.40278	29.89851	30.11545	29.05339	29.67172	29.28302	28.84724	29.33245	29.20876	29.55021	29.68338	29.02654	29.60182	29.28588	29.32954	29.13271	29.0552	29.1378	28.9155	28.21085	28.98967	28.84631	29.4535	28.67828	28.86697
416	25.8674	26.79166	25.35478	26.79377	25.15943	23.8399	25.90378	25.29485	24.22839	25.96693	25.34188	26.41664	25.90483	0	25.98257	0	0	0	24.31576	27.12869	0	26.97257	24.07463	23.90848	25.73456	24.99861	26.29207	26.39485	24.04743	25.56779	25.40393	0	24.7894	25.76337	28.45595	24.93274	26.45419	27.61316	26.1225	25.25368	25.82077	26.25978	25.30567	25.97817	27.27151	26.16722	24.40198	27.15045	28.41474
417	0	0	0	0	0	0	0	0	0	0	0	0	0	0	0	0	0	0	0	0	0	0	0	21.26842	0	0	0	0	0	0	0	0	0	0	0	0	0	0	0	0	23.06219	0	0	0	0	0	0	0	0
418	27.77298	27.91707	27.91388	27.73538	27.90633	28.16423	27.97635	28.09487	28.06384	28.10575	28.03312	27.90736	27.74881	28.13995	27.80943	27.97651	28.1587	28.53222	28.41877	28.68217	27.95782	27.85804	27.71973	28.06795	28.45548	28.41494	28.80119	27.79594	27.91661	28.17059	27.77906	27.71457	28.25147	28.24123	28.15195	28.37522	27.82451	27.8807	28.1488	28.41462	27.92411	27.88227	28.30887	28.61341	28.24912	28.76484	28.11917	28.53697	27.84416
419	23.8551	24.35138	23.76719	24.48757	24.26471	24.07887	24.21919	24.10749	23.97421	24.03733	24.38607	23.87521	24.7062	23.44834	23.5538	24.53154	23.71754	24.391	24.58469	24.84546	23.59503	24.27028	23.97815	24.26098	23.33797	24.38146	24.47556	22.86584	24.50833	24.22891	23.51039	24.44019	23.93274	23.31686	24.05821	24.06019	24.33858	23.97937	23.7237	24.00787	23.44012	23.87474	23.93607	22.958	24.33224	23.57034	24.24663	22.79358	25.42851
420	19.932	20.93625	20.17085	21.11693	20.9517	21.23836	20.67694	20.96656	21.73649	0	20.88346	20.11184	21.15839	0	19.88731	20.11223	20.93186	21.16214	20.82889	22.13887	21.35181	20.56709	20.11044	20.12666	20.79463	20.69098	21.62698	21.13458	20.7469	21.26579	0	20.9726	20.65386	20.72667	21.81687	22.54128	19.75065	20.79416	19.803	21.43252	20.41297	20.40707	21.81761	0	20.86219	22.09854	20.41028	21.74123	21.79344
421	0	0	0	0	0	0	0	0	0	0	0	0	0	24.57675	0	0	0	0	25.25397	24.13305	0	0	0	25.35542	0	0	24.19641	0	0	0	24.41164	23.00989	0	0	0	0	0	24.51087	0	0	0	0	0	0	0	0	0	0	0
422	25.64606	26.35067	25.93371	25.8179	26.2094	26.40188	25.9257	26.01346	26.10721	26.21206	25.85569	25.99544	26.04049	25.41196	26.0981	26.12922	26.11714	26.64911	26.03128	25.87771	25.51458	25.39365	25.64268	26.23242	26.43875	26.10045	26.47271	25.32231	25.97338	26.44258	25.23674	25.6279	26.10426	25.8819	26.59406	26.62464	25.5613	25.75771	25.88423	26.47023	25.79141	26.32146	26.49392	26.21377	26.52467	26.9476	26.57391	26.58563	25.98672
423	0	0	0	0	0	0	0	0	0	0	0	0	0	0	0	0	0	0	0	0	0	0	0	0	0	0	0	0	0	0	0	0	0	0	0	0	0	0	0	0	0	0	0	0	0	0	0	0	0
424	21.3191	0	20.16607	0	0	20.2476	0	20.79265	19.37969	19.63424	20.38448	0	0	20.01862	19.87237	0	0	0	0	0	20.38522	0	0	19.67021	0	0	0	0	0	0	0	0	0	0	0	0	0	0	21.30385	0	28.34993	0	0	0	19.29766	0	20.22046	0	0
425	36.04745	35.96557	35.9287	35.78624	35.8605	35.79089	35.76498	36.14979	35.80861	36.15153	35.68813	35.87774	35.69395	35.75511	35.78637	35.76226	35.83493	35.84976	35.84738	35.28599	35.93621	35.89945	36.02344	35.91863	35.89175	35.84717	35.56422	36.12328	35.58855	35.80621	35.82226	35.6116	35.87912	36.06553	35.54763	35.71911	35.89866	35.66795	35.58116	35.63652	35.74578	35.65944	35.312	35.36926	35.96077	35.73819	35.49089	35.78412	35.60305
426	30.53557	30.88096	30.24275	30.73763	29.8975	29.63774	30.80278	30.06445	29.68117	31.15931	29.7054	30.47682	30.4181	29.06761	30.48721	29.23343	30.25045	29.76424	29.60001	29.61802	30.16806	30.90009	30.04218	29.73638	29.72555	29.7964	29.27569	31.05245	30.94357	30.06946	30.42502	30.21616	30.29077	30.06522	30.21778	29.20508	30.66	30.73739	30.32432	30.66467	30.40294	29.90785	29.49591	29.8961	30.74903	30.55344	29.54056	30.31041	30.39989
427	0	0	0	0	0	0	0	0	0	0	0	0	0	0	0	0	0	0	0	0	0	0	0	0	0	0	0	0	0	0	0	0	0	0	0	0	0	0	0	0	22.99854	0	0	0	0	0	0	0	0
428	18.19258	0	0	17.4594	17.70759	17.41212	0	18.71545	17.58871	18.05743	16.63084	0	0	16.66872	0	0	16.99921	0	17.62464	17.31265	17.3599	17.26417	17.56376	16.9886	0	18.12576	0	0	17.13551	17.14728	0	0	17.37076	18.38271	0	0	0	0	18.4289	0	27.19761	0	0	0	0	17.28897	16.87987	0	0
429	23.51593	24.18518	23.56256	24.39761	23.56372	23.75654	23.85177	23.6536	24.08974	24.00342	23.50276	22.85571	22.58513	23.21126	23.68014	23.15912	23.64944	24.30027	23.70736	25.06102	23.51869	23.3503	23.00722	24.18382	23.06635	24.0757	23.64878	0	24.45939	23.76991	23.72213	0	23.50325	23.29488	0	22.99378	23.78666	23.84221	23.33606	24.19423	23.00854	23.6726	23.44985	23.41106	23.31424	22.83018	23.53136	23.03113	23.28178
430	20.10776	0	0	0	0	0	0	0	0	0	0	0	0	0	0	0	0	0	0	0	19.84477	0	19.8652	0	0	0	0	0	0	0	0	0	0	0	0	0	0	0	19.62911	0	22.26413	0	0	0	0	0	0	0	0
431	22.98336	0	22.25237	24.09362	23.02683	21.91871	22.71819	22.44159	22.60354	22.37539	23.29544	0	21.69183	23.20838	22.88692	23.79323	0	22.54118	23.59149	23.76719	21.27702	0	22.72952	22.8359	22.08635	23.34272	0	22.77624	0	22.09058	22.9047	22.47964	22.66501	23.18609	23.01793	0	23.51953	22.46531	22.92969	0	22.40104	22.91417	23.23412	22.48419	22.97481	21.01093	23.17991	22.5739	22.92937
432	0	0	0	0	0	0	0	0	0	20.09726	0	0	0	0	0	0	0	0	0	0	0	0	0	0	0	0	0	0	0	0	20.61836	0	0	0	0	0	0	0	0	0	0	0	0	20.46404	0	0	0	0	0
433	23.79937	24.69179	24.24714	25.3025	23.95802	23.97185	23.36813	23.3581	24.04368	24.68175	24.42937	24.30013	24.13242	24.02504	24.25739	24.2509	23.80882	24.71832	24.21045	24.50082	23.62098	23.92397	23.73335	24.09031	23.67917	23.87399	24.50039	23.97736	25.33929	24.09418	24.85177	24.55268	24.12794	24.09547	25.01095	24.0471	24.41073	24.35602	23.79154	23.58337	23.45538	24.34428	23.5518	23.9331	23.80479	24.63223	23.72754	24.32258	24.52109
434	29.42802	29.37991	29.08876	29.57517	29.60449	29.46324	29.05832	29.528	29.41597	29.7702	29.68676	29.00715	29.34932	29.20534	29.49785	29.34274	29.30785	29.43195	29.7136	30.10699	29.20452	28.89634	29.83826	29.4054	29.63908	29.77856	30.0822	29.29233	29.18395	29.402	28.8072	28.76834	29.63459	29.53834	28.62415	28.98994	29.15723	28.99472	29.73014	29.18874	29.34304	29.41139	29.4007	28.55105	29.31359	28.64647	29.4916	29.06571	29.44223
435	21.79582	22.13477	21.3868	22.28957	22.12158	21.82034	22.08667	0	0	21.72684	22.06392	0	0	0	22.04327	22.01866	22.01492	0	22.49943	0	0	0	0	21.82865	0	22.36488	0	21.77411	22.23821	22.29547	0	0	22.08135	0	0	21.8919	21.89293	21.91787	22.23078	21.69587	0	21.71565	21.936	22.10037	0	0	21.73665	0	0
436	24.50209	25.37733	24.39231	25.595	24.47605	24.53499	24.67535	24.79119	24.9839	24.80961	24.2844	23.55192	23.82736	24.87192	24.94145	24.23506	24.8944	24.50488	24.90623	25.03792	23.7416	24.86952	24.81792	25.07904	24.35622	24.94646	25.29348	25.89324	24.89555	25.35897	24.34861	23.60399	25.00774	25.18703	24.58279	24.25018	24.74006	24.87197	25.02449	24.66947	24.75476	24.78551	25.04034	24.26234	24.5528	24.077	24.54416	24.87441	23.63699
437	0	0	0	0	0	0	0	0	0	0	0	0	0	0	0	0	0	0	0	0	0	0	0	0	0	0	0	0	0	0	0	0	0	0	0	0	0	0	0	0	0	0	0	0	0	0	0	0	0
438	22.22591	21.52626	20.18797	21.38559	21.74156	20.94127	21.65652	23.06217	23.43746	22.309	21.22199	21.3128	22.0598	21.50945	21.90069	22.35361	21.55009	21.76903	21.63507	21.97939	22.35482	21.1278	22.34413	0	21.52917	21.50993	22.13962	0	0	0	0	0	22.09323	0	0	21.77832	21.8266	0	21.74878	21.69473	24.19978	21.55703	22.0434	22.57934	21.9804	23.14342	24.46201	22.46099	0
439	28.47263	28.49293	27.30147	28.62947	28.64966	28.57697	28.41171	29.03312	28.78097	29.04924	28.95726	28.63641	28.66858	28.14351	28.67186	29.31909	28.77301	28.28189	28.11486	28.16317	27.88815	28.07623	28.90968	28.82338	28.26432	28.6059	29.23738	28.48378	28.34452	29.08823	28.10909	28.7934	28.85177	28.84712	28.81885	29.24148	29.03936	29.13114	28.11739	28.69574	28.5545	28.50264	29.22444	28.80738	29.24733	29.35494	29.15764	29.63767	29.90584
440	0	0	0	18.6506	0	0	0	0	18.46172	0	0	0	0	0	0	0	0	0	18.62614	18.75555	0	0	0	0	0	19.31383	0	0	22.98496	18.14126	0	0	0	0	0	0	0	25.32605	18.55708	0	20.28704	17.89433	0	0	19.26469	0	23.153	0	0
441	20.45964	20.22694	19.34345	20.8741	20.45091	19.25317	18.74166	22.96564	19.74309	21.727	18.97034	0	19.19988	0	19.98092	19.90664	19.23932	19.96719	20.66101	20.36046	22.17983	0	0	20.03765	18.60012	20.31418	0	20.26522	20.06881	20.3144	0	0	20.07966	20.3978	20.64895	19.84222	20.21146	22.60218	19.90329	18.86526	24.8642	0	0	20.56728	0	20.60277	22.57119	19.50296	0
442	28.62652	29.25973	28.89374	29.00306	29.15923	29.2691	29.09204	29.17424	29.0584	29.42276	29.25255	29.52083	28.95033	29.32545	29.23364	29.12724	29.30572	29.50472	29.01558	29.58629	28.39088	28.70269	29.17286	28.88011	28.54554	29.17793	29.29612	29.17672	29.00094	29.17102	29.19925	29.05776	29.13531	28.92238	29.40406	28.6657	29.48301	29.38024	28.56594	28.85946	28.92369	29.24173	29.35569	28.69156	29.67497	29.16265	29.6851	28.99281	29.8257
443	0	0	0	0	0	0	26.28533	0	0	0	0	0	0	0	0	0	0	0	0	0	0	0	0	0	0	0	0	25.66508	0	0	0	0	0	0	0	0	0	0	0	0	0	0	0	22.8658	0	0	0	0	0
444	0	0	0	0	0	0	0	0	0	0	0	0	0	0	0	0	0	0	20.2573	0	0	0	0	0	0	0	0	0	20.27002	0	0	0	0	0	0	0	0	0	0	0	0	0	0	0	0	0	0	0	0
445	0	0	0	0	0	0	0	0	0	0	0	0	0	0	0	0	0	0	0	0	0	0	0	0	0	0	0	0	0	0	0	0	0	0	21.29233	0	0	0	0	0	0	0	0	0	0	0	0	0	0
446	33.07248	33.4179	32.96757	33.67482	33.6138	33.19018	33.08067	33.17166	33.11089	33.2535	33.48244	33.47472	33.02947	33.51136	33.22245	33.33658	33.60167	33.54846	32.89336	32.96084	32.26877	32.23709	32.63372	32.58172	32.57418	32.87003	33.1881	32.75185	32.8619	32.69374	32.32206	32.19193	32.80841	32.53104	32.91208	32.71455	32.8489	33.21429	32.68487	33.33565	32.97222	33.33365	33.71242	33.25152	33.63688	33.43614	33.12249	33.31959	33.04913
447	0	0	0	0	0	0	0	0	0	0	0	0	0	0	0	0	0	0	0	0	0	0	0	0	0	0	0	0	0	0	0	0	0	0	0	0	0	0	0	0	20.49697	0	0	0	0	0	0	0	0
448	24.33538	24.32814	23.25854	26.18747	24.71947	23.94011	23.00937	25.02657	24.43275	24.41435	23.97727	22.57573	22.77901	22.5911	23.67691	24.05722	24.44417	24.3245	24.05532	24.80745	24.65436	22.82281	24.37478	24.27725	23.77264	24.82031	24.1255	22.94154	21.40925	24.29698	23.38864	23.4996	24.08156	24.19393	24.31728	23.8992	24.57767	24.26892	25.48745	24.2642	25.58638	23.05368	23.38337	22.71116	23.63434	23.11189	28.413	22.37364	27.15316
449	0	0	0	0	0	0	0	0	0	0	0	0	0	0	0	0	0	0	0	0	0	0	0	0	0	0	0	0	0	0	0	0	0	0	0	0	0	0	0	0	0	0	0	0	0	0	0	0	0
450	22.2627	22.41887	21.27759	24.42252	0	22.04307	22.72733	0	0	0	0	22.62507	0	22.27384	22.70875	22.90108	0	0	0	0	22.72028	22.61702	22.63265	23.07051	22.02894	0	0	0	22.31133	0	22.30371	21.52779	0	22.73661	22.55291	0	21.99203	22.31962	22.60754	23.62979	22.33862	23.81421	23.44569	21.80617	0	0	22.80696	22.6875	0
451	24.78541	21.17262	0	0	0	21.24203	0	25.66817	24.48787	0	0	0	0	0	0	0	0	20.85825	0	0	25.23761	0	0	0	0	0	0	0	0	0	0	0	0	0	0	0	0	0	24.97443	0	27.08172	0	21.14675	25.61524	0	0	25.67379	0	0
452	23.25537	22.39814	0	0	0	0	0	23.18117	22.01485	22.94548	0	0	0	0	0	0	0	0	0	0	23.75918	0	0	0	0	0	0	22.80939	0	0	0	0	0	0	0	0	0	0	22.58717	0	25.73516	0	0	25.87411	0	25.06903	23.24227	22.87718	0
453	21.92281	0	0	0	0	0	0	22.21499	22.07519	0	0	0	0	21.50741	0	0	22.3668	0	22.04186	0	0	0	0	0	21.82637	0	0	22.60723	0	0	21.86846	0	0	0	0	0	0	0	23.0183	0	22.05179	0	0	0	0	0	22.55119	0	0
454	0	0	0	0	0	0	20.17451	0	0	0	0	20.39822	22.91649	0	20.88435	20.96148	0	0	0	0	0	0	0	0	0	0	0	0	0	0	0	19.90918	0	20.71908	0	20.50271	20.67021	0	20.29905	20.52669	23.33279	0	20.65088	0	0	22.68923	22.75916	20.93258	22.92808
455	0	0	0	0	0	0	0	0	0	0	0	0	0	0	0	0	0	0	0	0	0	0	0	0	0	0	0	0	0	0	0	0	0	0	0	0	0	0	0	0	23.7603	0	0	0	0	0	0	0	0
456	24.10254	24.76593	24.13712	25.4746	24.36553	23.41093	24.34103	0	0	25.08748	24.53831	24.58061	24.9349	0	24.95589	0	22.86565	0	25.5186	25.50736	24.32766	24.7473	23.54887	0	0	0	25.92293	24.82075	23.75756	24.6678	24.67788	24.73898	23.21391	24.84862	26.07694	0	23.9322	25.38228	25.27594	24.79074	25.33265	24.586	21.92241	25.1931	25.63663	25.52459	0	25.24862	26.4773
457	0	0	0	0	0	0	0	0	0	0	0	0	0	0	0	0	0	0	0	0	0	0	0	0	0	0	0	0	0	0	0	0	0	0	0	0	0	0	0	0	0	0	0	0	0	0	20.46832	0	0
458	21.8338	21.64046	20.49785	22.37053	0	21.87023	21.46573	23.25768	21.86831	22.20589	0	21.21045	22.18129	22.78055	21.70586	20.75979	22.13846	21.71904	21.34354	0	0	20.92013	22.54187	0	21.83773	22.16116	22.20362	20.41905	21.679	21.92314	0	20.12313	22.4027	0	21.47526	0	19.90326	21.74374	0	19.78521	0	22.62263	22.9431	0	22.21146	21.23087	22.31008	0	0
459	25.82452	25.25652	24.56285	24.22641	25.4186	25.63644	25.39979	25.32787	25.77984	24.83181	23.36866	25.83858	25.71078	24.50142	25.81575	25.74247	24.78167	25.52265	0	23.44746	25.03326	23.30131	24.43435	24.1715	0	25.50279	0	25.14437	23.11563	23.1053	23.71743	23.7546	24.2974	24.71293	24.64796	25.59241	24.46526	24.44853	25.97771	25.23107	24.8607	23.92334	24.76461	24.7238	25.07647	25.07165	26.39565	24.07619	0
460	0	0	0	0	22.42417	0	0	0	0	0	0	0	0	23.68014	0	0	0	0	0	24.1801	0	23.84709	0	0	0	0	0	0	0	0	0	22.77997	0	0	0	23.60874	0	0	22.97365	0	0	0	0	0	22.42946	0	0	0	22.5316
461	22.87329	23.4288	0	26.68565	0	24.07561	22.94646	24.36072	22.85842	0	23.22363	0	0	25.41458	0	22.94323	23.07352	23.25551	23.66579	23.58176	23.14638	22.46964	24.66882	24.0491	22.41566	24.31368	24.13053	0	25.49729	24.16077	0	0	23.47902	23.39558	24.47401	24.07153	23.77495	23.63721	0	22.23611	0	0	24.22288	0	24.02741	0	23.34638	0	0
462	0	0	0	0	0	0	0	0	0	0	0	0	0	0	0	0	0	0	0	0	0	0	0	0	0	0	0	0	0	0	0	0	0	0	0	0	0	0	0	0	22.37154	0	0	0	0	0	0	0	0
463	23.85519	0	0	0	0	23.71461	23.43212	23.89523	24.56413	0	21.84908	24.16461	23.70039	23.75358	24.41151	25.43711	0	0	0	0	0	0	24.63456	24.62706	23.37875	24.40178	0	23.93652	0	24.11355	23.79124	24.09668	0	24.75287	20.66709	24.76997	24.4797	0	24.09467	23.89245	0	24.17165	25.69221	25.18639	24.20672	24.24176	0	24.16231	0
464	22.34099	22.93422	22.04049	22.98687	22.93414	22.77868	22.0805	22.94699	23.30201	23.20005	22.81958	23.01003	23.21863	24.87352	22.98301	24.67449	23.10513	23.17758	0	0	0	21.83634	23.47791	22.46161	22.46087	23.25724	0	0	21.82147	23.62176	0	0	23.08218	22.86265	0	23.02218	22.8803	23.2856	22.28006	23.81763	22.69517	23.02665	24.7895	0	0	24.52235	24.95447	24.21934	23.35891
465	21.53293	23.0572	21.28286	22.52507	19.80656	20.42614	21.40348	21.17103	22.3796	22.16294	21.2981	22.33208	22.07522	22.33552	22.4002	23.41712	21.41245	22.07205	21.27872	21.33832	0	0	22.67702	21.76462	20.49042	23.49741	0	23.35286	0	22.56807	21.95248	21.4893	22.46941	21.4494	0	22.77736	22.16779	22.52303	22.44668	22.2944	21.51152	21.85886	23.61009	24.22199	22.78447	23.58245	23.80183	23.88781	23.63112
466	0	0	0	0	0	0	0	0	0	0	0	0	0	0	0	0	0	0	0	0	0	0	0	0	0	0	0	0	0	0	21.7409	0	0	0	0	0	0	0	0	0	0	0	0	0	0	0	0	0	0
467	24.85429	26.43727	24.05308	26.48551	24.44979	24.31969	24.51485	25.11692	24.48136	26.13393	24.63262	24.59514	24.70028	25.47404	25.33248	25.43648	25.36863	24.38824	24.33347	25.9055	23.71419	24.34969	24.90628	25.10988	24.15715	25.94199	25.70364	24.84259	26.2078	24.97163	24.54681	24.30354	24.78716	25.2451	25.18113	24.07619	25.01746	25.87296	24.93026	25.23147	25.37056	25.27113	25.07871	24.75583	25.66953	25.25656	25.65682	24.84091	24.16231
468	23.64812	0	0	19.76001	0	0	0	0	21.48694	21.8817	0	0	0	0	0	0	0	0	0	0	20.47872	0	0	0	0	0	0	0	0	0	0	0	0	0	0	0	0	0	22.57469	0	26.5253	0	0	23.2932	0	22.51615	23.05758	21.94027	0
469	21.56528	22.7883	22.60732	23.13973	22.12543	20.70523	0	22.12647	22.08239	0	22.8354	0	22.76385	0	22.90404	21.81394	0	0	0	22.70875	0	0	22.17262	0	21.52152	22.40691	0	24.69418	24.44676	22.26058	21.08459	22.45463	0	22.05268	23.1059	21.69362	0	24.71429	21.55922	20.9502	0	21.66097	0	21.46593	21.78349	22.1946	0	0	0
470	24.08432	24.42662	23.7265	24.76431	24.0175	23.68688	23.77404	24.52624	23.65807	23.79144	23.64207	23.13846	23.60003	23.48947	23.34719	23.0573	23.54333	24.58658	24.72468	23.96076	23.57103	22.80652	24.41313	24.22155	23.20126	24.20142	23.85215	24.55526	23.70092	24.12542	0	23.60806	24.14414	23.93912	24.02766	23.80085	23.78427	23.93742	23.14063	24.11854	24.04277	24.25997	23.88735	23.09045	23.83692	24.15515	23.85861	23.96067	23.63567
471	23.63001	23.90307	21.08414	22.85356	22.46839	22.12972	23.58107	23.47122	23.02166	23.15757	21.82112	21.64834	23.03552	23.33334	23.82736	22.76426	22.54021	0	22.38609	23.54663	0	22.64476	22.58378	22.95622	0	23.07151	23.76243	24.40678	22.64401	22.66095	0	0	23.50603	22.69194	23.4353	23.12035	23.25345	22.30641	22.92539	23.61919	23.81255	22.90034	23.25695	24.7964	23.73789	23.1372	23.94548	23.43428	23.30661
472	0	0	0	0	0	0	0	0	0	0	0	21.12521	0	0	0	0	0	0	0	0	0	0	0	0	0	0	0	0	0	0	0	0	0	0	0	0	0	0	0	0	24.52659	0	0	0	0	0	0	0	0
473	0	0	0	0	0	0	0	0	0	0	0	0	0	0	0	20.05126	0	0	0	0	23.84163	0	0	0	0	0	0	0	0	0	0	0	0	0	0	0	0	0	0	0	0	22.36477	0	21.13846	0	0	0	0	0
474	22.30249	22.11423	0	22.25773	22.73921	22.10066	0	22.94088	22.37925	22.42368	22.66902	21.96684	22.891	23.06008	22.30616	23.1193	22.39338	22.86558	22.73184	0	0	0	22.45518	21.87283	21.86703	0	0	0	22.27253	22.82155	0	0	22.05477	22.59778	0	22.28283	22.52404	22.93443	22.57693	22.48185	22.41318	22.77756	23.17161	23.93751	23.33906	22.90839	23.41338	23.25331	23.81744
475	23.41622	23.53279	23.70599	23.97937	23.48505	23.25285	23.59206	24.10454	23.3927	24.11672	23.25997	23.48959	23.54439	23.79412	23.40847	23.69307	23.93535	23.85861	23.85814	23.59503	23.83981	22.63987	24.44107	24.35508	23.41803	23.52409	24.04118	0	23.82871	24.36279	0	23.73542	24.28856	23.31686	24.21993	23.1851	23.8532	22.95978	0	24.12471	23.98616	24.07014	23.36413	0	23.95038	23.89347	24.19302	23.14023	0
476	0	0	0	0	0	0	0	0	0	0	0	0	0	0	0	0	0	0	0	0	0	0	0	0	0	0	0	0	0	0	0	0	0	0	0	0	0	23.49155	0	0	0	0	0	0	0	0	0	0	0
477	0	0	0	0	0	0	0	0	0	0	0	0	0	0	0	0	0	0	0	0	0	0	0	0	0	0	0	0	0	0	0	0	0	0	0	0	0	0	0	0	23.17834	0	0	0	0	0	0	0	0
478	21.17883	0	0	0	0	20.60883	21.09893	21.29132	20.40593	0	0	21.28105	0	0	20.96593	0	0	0	0	0	0	0	20.54435	20.88926	0	0	0	0	0	0	0	0	0	0	0	20.04206	21.36298	0	21.30625	20.90264	0	0	20.44455	0	0	0	0	0	0
479	23.30689	24.3841	22.95017	24.60524	23.21852	22.46463	22.36434	23.10486	22.49123	23.05404	23.10915	22.51299	22.07897	22.248	22.94855	21.92325	22.36738	22.21724	23.48025	21.25534	22.75228	23.12614	24.157	22.87352	22.78059	23.15392	0	0	24.81973	24.01393	0	22.44688	23.09984	24.08707	23.37888	23.4325	24.45186	25.8074	23.40834	21.90569	28.03805	23.01958	21.45608	0	22.16855	23.3254	24.85277	21.91415	23.06013
480	0	0	0	0	0	0	0	0	0	0	0	0	0	0	0	0	0	0	0	0	0	0	0	0	0	0	0	0	0	0	0	0	0	0	0	0	0	21.96303	0	0	0	0	0	0	0	0	0	0	0
481	23.55532	24.98837	23.24104	24.68239	20.81621	22.08615	23.62154	23.51977	23.0811	23.63766	22.0899	22.96023	23.39323	22.56642	23.99706	24.01291	22.74246	22.48971	0	24.15831	22.48136	23.47445	23.57103	23.43339	21.76186	22.01529	23.41054	22.53735	25.08408	23.93409	22.3825	23.38864	22.67131	23.64339	24.61947	22.45395	24.84292	26.70226	22.46381	23.89199	26.29176	23.89671	22.80402	22.97092	24.59611	25.01419	25.07533	24.39192	23.33279
482	0	0	0	0	0	0	0	18.74534	0	0	0	0	0	0	0	0	0	0	0	0	0	0	0	0	0	0	0	0	25.03103	0	0	0	0	0	0	0	0	27.55289	0	0	0	0	0	0	19.10249	0	0	0	0
483	20.61387	0	0	20.30742	0	0	0	21.45156	0	20.77378	0	20.16779	0	0	0	21.53905	20.46383	0	0	0	20.74919	0	0	20.73603	0	0	0	0	0	0	0	0	21.03093	20.66865	0	0	0	20.74041	20.83553	20.50533	22.86993	20.69506	0	0	20.60648	21.49663	21.6317	0	0
484	0	0	0	0	0	0	0	0	0	0	0	0	0	0	0	0	0	0	0	0	0	0	0	0	0	0	0	0	0	0	0	0	0	0	0	0	0	20.41875	0	0	0	0	0	0	0	0	0	0	0
485	32.49274	32.42442	32.06008	30.72891	32.59742	32.4926	32.00417	31.00451	32.48068	32.71217	32.26816	32.2442	32.22467	32.29874	32.42402	32.08626	32.18518	29.33048	32.80787	32.9924	32.63746	32.16803	32.66376	32.63647	32.69694	32.88535	33.27545	32.26875	32.19067	32.72	31.69851	31.89764	32.46908	32.35867	32.48453	32.64811	32.2592	32.37272	32.33362	32.07655	31.78406	32.00745	32.20055	31.49748	32.35445	31.986	32.07833	32.10281	32.29882
486	0	0	0	0	0	0	0	0	0	0	0	0	0	0	0	0	0	0	0	0	0	0	0	0	0	0	0	0	20.59705	0	0	0	0	0	0	0	0	23.88642	0	0	0	0	0	0	0	0	0	0	0
487	0	0	0	0	20.64394	20.33767	0	0	0	0	0	0	0	0	20.39341	0	0	0	21.37819	0	0	0	20.86234	20.44142	0	0	0	0	0	20.42204	0	0	0	0	0	0	19.89971	24.05714	0	0	24.67702	0	0	0	0	0	20.59778	0	0
488	21.72626	0	0	0	21.86287	0	21.38743	21.70333	21.4939	0	21.8472	0	0	0	0	21.47209	0	0	0	0	0	0	0	0	0	0	0	0	0	0	21.26499	0	0	0	0	22.10213	21.5682	0	0	0	22.30816	0	22.00977	21.83298	0	22.30346	22.32446	0	0
489	20.53953	20.80931	20.66969	20.68723	0	19.82777	19.9607	20.22117	0	20.19844	0	19.63023	0	0	19.92673	0	0	0	21.0792	20.50872	20.17609	20.25096	20.30251	20.88383	20.58013	0	0	0	20.62881	20.82268	0	0	20.89045	20.39341	20.4405	0	20.29491	21.00072	20.52162	20.20443	22.68402	19.42739	0	0	0	0	20.76959	0	0
490	0	0	20.10572	0	0	20.43797	0	0	0	0	0	0	0	0	20.42163	0	0	0	0	0	0	0	0	0	0	0	0	0	0	0	0	0	0	0	0	20.72417	20.65421	0	0	0	0	0	21.05682	0	0	0	0	0	0
491	20.81292	0	20.52009	21.16527	20.41421	0	0	20.49189	0	0	20.18641	0	0	0	20.30408	0	20.59896	20.48079	21.54373	0	0	0	0	0	0	20.93812	0	0	0	21.39362	0	0	0	21.23579	0	0	0	22.43909	0	0	25.03238	0	0	0	0	0	0	0	0
492	18.15768	0	0	19.39318	18.61709	0	18.44504	0	0	0	0	0	0	0	0	0	0	0	18.65043	0	0	0	0	0	0	0	0	0	22.67293	0	0	0	0	0	0	0	0	24.44202	0	0	18.6011	0	0	0	0	0	0	0	0
493	20.90845	0	0	0	0	0	0	20.87942	0	0	0	0	0	0	0	22.15304	0	0	0	0	0	0	20.92499	21.16913	0	0	0	0	21.39937	0	0	0	0	0	0	0	0	23.34881	0	0	23.0457	0	0	0	0	0	21.51489	0	0
494	29.23952	29.86642	28.64489	29.40158	29.70058	29.14299	29.3159	29.57775	29.42822	29.41593	29.49473	29.54198	29.31944	29.376	29.10495	29.10029	29.45991	29.43625	29.67219	29.59918	29.04304	28.84697	29.2479	29.50306	29.32717	29.61812	30.21824	29.08717	29.50063	29.60809	28.58731	29.04828	29.21006	29.3271	29.75678	29.55338	29.26966	29.37751	29.38897	29.25944	29.08573	28.62464	29.3203	28.2611	29.32948	29.19065	29.94447	29.18568	29.0964
495	0	21.00779	0	21.81437	22.408	0	0	22.34811	21.46124	20.82788	21.429	0	0	0	0	0	21.34749	21.72887	23.63666	0	22.38869	0	21.71318	21.14165	0	24.06964	0	0	22.86888	22.90975	20.87987	0	21.63068	0	0	0	0	22.57819	21.3063	0	23.31147	0	0	0	0	20.3229	22.13179	0	0
496	23.1438	24.47209	23.2079	25.09619	22.35049	23.42393	22.70392	22.06819	23.33388	22.15576	22.19514	21.90065	0	23.76091	22.93333	23.19339	23.5932	24.00479	22.68487	23.66362	21.61243	21.86427	22.76583	22.36378	22.668	0	23.84009	22.54663	22.77834	22.98855	23.10746	22.44058	23.32567	22.83353	23.84594	22.41444	21.30463	22.96937	22.93391	24.23943	21.76806	23.09957	21.49263	0	22.03815	0	23.34908	21.30964	0
497	24.74776	25.48422	25.25793	23.99998	24.80366	25.35293	23.99058	25.69235	24.92198	24.92601	24.31859	24.33258	24.95965	24.90201	25.586	25.06258	25.25191	25.25954	25.67783	24.95531	25.33187	25.52913	25.42031	25.45375	24.97771	25.37146	24.66063	25.49799	24.97539	25.46276	24.47029	24.05854	25.53801	25.05084	24.58038	26.21425	24.16469	25.01975	25.14422	26.47523	25.03528	25.37039	26.21492	26.58678	25.54587	26.3793	25.51671	26.22951	24.32437
498	26.93022	26.24432	25.47414	0	26.22626	25.95205	27.18244	25.36826	25.64933	0	24.97941	26.66912	26.8918	25.24963	26.67236	25.65226	25.86809	25.1842	24.85443	26.28989	24.61003	25.57459	25.52292	26.01174	25.45322	25.77706	26.12173	26.03984	26.27681	26.18149	26.75175	26.44082	25.08837	25.64127	25.89057	24.68298	26.78594	26.22951	26.70451	27.29885	26.87338	26.70872	26.06513	25.66774	27.14763	26.37406	25.30741	26.14169	26.59078
499	23.84326	24.53333	23.02845	24.10117	24.32292	24.00624	24.24045	24.1164	24.13735	24.77585	23.81987	24.02479	23.34746	23.52361	24.26614	23.30229	23.92931	23.92434	25.13065	25.28457	23.71114	24.39054	23.85186	23.50833	23.46725	24.91397	24.7453	23.10826	23.92714	24.93085	24.22214	21.86007	24.87145	24.03263	24.50948	23.01052	23.5484	24.25342	24.14857	24.22361	25.41616	24.32258	23.82629	23.6699	23.8674	23.31202	24.50821	24.12226	23.10741
500	19.99935	21.75165	0	21.63507	0	20.11121	0	18.58608	20.46981	0	19.64003	0	0	0	20.93682	21.61616	0	0	0	0	19.89498	0	0	0	0	0	21.31169	0	0	21.3641	0	0	20.02837	0	20.83036	0	21.79947	20.30095	0	21.98291	24.32684	22.61535	21.26585	0	22.57524	23.97692	27.98794	23.89781	21.4139
501	0	0	0	0	0	0	0	0	0	0	0	0	0	0	0	0	0	0	0	0	0	0	0	0	0	0	0	0	0	0	0	0	0	0	0	0	0	0	0	0	0	0	0	0	0	0	0	0	0
502	22.07943	21.95791	21.90367	21.70982	22.03157	0	22.36624	0	0	22.66759	0	21.32284	0	22.44748	21.675	21.47194	22.42268	21.66952	22.68658	0	0	0	21.19952	21.64055	20.98496	22.16125	21.85213	21.25303	21.93625	21.44197	0	0	21.25286	0	21.4804	0	21.10987	21.59487	22.06428	22.15694	23.20829	21.86314	21.80876	0	21.95205	0	22.4802	22.3427	0
503	24.76238	22.08722	24.96899	0	0	25.5562	25.42972	22.24699	0	23.57589	22.99604	23.0452	24.26778	25.01682	23.00876	23.04763	25.90228	26.05014	22.61829	0	22.98463	0	22.44228	23.46039	0	0	0	0	23.11802	0	0	23.77082	0	0	0	25.47383	19.57622	0	26.39596	25.28224	26.61063	25.80899	25.52818	26.39482	25.0794	26.79613	23.58635	27.01052	0
504	26.75786	26.76395	26.88064	26.81824	27.12465	26.45897	27.21512	24.9664	26.44534	27.00282	26.76192	27.19263	26.80464	26.354	26.83026	26.47755	26.66384	26.9901	26.69112	27.18461	26.63741	27.03957	26.78094	26.75837	27.01372	26.40441	26.97552	27.18082	27.31579	26.72117	27.25034	27.46848	26.48287	26.78718	27.38878	26.37796	27.27489	27.18499	26.24193	26.49518	26.05157	26.2558	26.64499	26.24405	26.99248	27.45701	25.62486	26.64733	27.34697
505	20.324	20.88874	20.08005	23.09454	19.47574	20.72966	0	21.06441	19.2805	19.97421	18.52875	0	0	21.13684	0	0	19.54887	19.97897	20.63821	20.33713	0	0	0	0	19.39054	19.94849	0	0	19.24957	20.21916	0	0	20.00292	18.76946	0	0	0	19.61734	22.66512	20.64737	20.84199	20.67323	19.44381	0	19.23437	20.82229	19.4048	20.53393	0
506	21.46004	22.55323	22.01828	22.50101	21.92542	22.05285	23.18693	21.78915	20.62649	22.83927	21.75764	23.92234	23.16092	0	22.82108	0	0	0	22.67439	23.86797	20.20634	24.74622	23.13674	0	22.59516	23.46438	23.68902	24.42566	0	22.79804	0	22.25376	22.37215	22.36314	24.10398	22.85806	24.62706	24.13884	23.36172	23.20734	23.01132	24.26485	23.1536	24.28178	24.30932	24.86036	24.08335	24.47271	26.72143
507	20.86053	0	19.18095	0	20.13746	19.99783	21.28991	20.5733	20.48463	23.86618	20.49228	0	0	19.88413	20.34299	19.92252	19.87218	19.93991	20.08472	0	20.04687	20.99645	0	0	0	20.35853	0	0	20.69106	0	0	0	21.44471	19.60599	0	0	0	21.85179	0	0	19.08062	20.49736	20.36912	0	0	0	0	0	0
508	0	0	0	21.65548	0	0	21.40992	21.80144	0	0	0	0	0	0	0	0	0	0	0	21.93819	0	21.54863	21.45909	21.0596	0	22.10137	0	0	21.68055	21.01937	0	21.47531	0	21.39681	21.7115	0	21.62453	0	21.3641	21.34981	26.5747	0	0	0	0	21.39352	0	0	0
509	20.3309	0	0	20.49775	0	0	0	0	0	0	0	19.85761	0	0	0	20.65657	19.32235	0	0	21.27991	19.85977	20.24284	20.92998	19.45726	0	0	0	0	22.78225	20.44688	0	0	0	0	21.35165	0	20.5093	23.75022	20.88881	0	23.36946	20.73074	20.33756	0	20.51922	20.41152	21.67081	20.55843	0
510	29.8804	30.22607	30.13333	29.3919	29.90498	29.63655	29.81273	29.24029	29.87777	30.42772	29.74926	29.99415	29.59486	29.82937	29.80059	29.36355	29.6493	28.37103	29.79684	30.3301	30.14625	30.00021	29.77499	30.11892	30.09874	30.39673	30.7332	30.01611	30.46859	30.06984	29.51024	29.45144	29.64308	29.404	30.70438	29.50175	29.85036	30.05504	29.63912	29.89079	29.46546	29.65831	29.52373	29.45425	29.61019	29.61893	29.24957	29.86396	29.14567
511	0	0	0	0	0	0	0	0	21.15314	0	0	0	0	0	0	0	0	0	0	0	21.58454	0	0	0	0	0	0	0	0	0	0	0	0	0	0	0	0	0	0	0	0	0	0	0	0	0	0	0	0
512	0	0	0	0	0	0	0	0	0	0	0	0	0	0	0	0	0	0	0	0	0	0	0	0	0	0	0	0	0	0	0	0	0	0	0	0	0	0	20.64324	0	22.96519	0	0	0	0	0	0	0	0
513	0	0	0	0	0	22.45781	0	0	20.92832	0	0	22.71458	0	21.89393	21.4913	0	21.55801	0	0	0	0	0	0	0	0	0	0	0	0	0	0	0	0	0	0	0	0	0	0	0	19.55001	0	0	0	22.6943	0	22.28932	0	0
514	22.14992	22.514	22.26642	22.14687	22.78025	22.73566	21.66921	22.35095	22.32265	23.06182	23.14605	20.86725	22.4164	22.24406	22.21442	22.07382	22.31866	23.26971	22.24162	23.11486	22.44056	21.56001	22.70033	22.49123	22.46747	22.26393	0	22.39087	0	0	0	22.13031	22.72392	22.30725	0	23.00895	22.39864	22.70824	22.54503	22.14096	22.58277	22.14557	22.50596	0	22.68782	21.9476	22.55609	22.38084	0
515	24.71649	25.4524	24.62556	25.35887	24.0554	23.80607	24.56576	24.97268	24.58972	24.58778	24.95598	25.72936	24.33776	25.0336	24.53487	23.91598	24.39185	23.24786	25.23973	25.87984	24.59434	24.42265	24.79029	25.10669	24.348	25.51141	25.4729	24.7966	25.23615	25.17577	23.97657	23.76436	25.48401	25.1033	25.34099	24.6424	24.80985	24.61453	24.6609	24.89666	24.23433	24.50482	24.13806	23.98824	24.53493	24.4562	24.6198	25.58944	23.16317
516	0	0	0	0	0	0	0	0	0	0	0	0	0	0	0	0	0	0	0	0	0	0	0	0	0	0	0	0	0	0	0	0	0	0	0	0	0	22.07532	0	0	0	0	0	0	0	0	0	0	0
517	25.34739	24.36366	0	0	0	0	24.5794	0	0	23.18097	0	0	0	0	23.21608	0	0	0	0	0	0	0	0	0	0	0	0	0	24.2851	0	23.91442	0	0	0	0	0	0	0	23.45161	23.87108	26.89735	0	0	23.3396	0	0	0	21.82073	0
518	22.04036	22.86491	21.42895	21.33249	22.18773	22.30318	20.56374	21.50349	21.4095	22.00652	21.51941	0	22.27892	22.1574	21.75597	21.41859	21.65277	21.27168	21.21229	22.13962	0	21.32614	21.56598	22.07055	20.6321	21.49502	22.4198	0	21.35531	21.18392	0	0	21.37613	21.8441	20.13709	20.76555	21.23824	20.99776	22.11385	21.56188	22.37748	21.35391	0	0	20.65622	20.62587	21.54359	20.74526	0
519	20.22482	21.28664	0	21.59076	0	0	0	20.00031	0	0	0	0	0	0	19.66964	0	0	0	20.31041	20.47665	20.25776	20.36421	19.83336	0	0	0	0	20.49678	0	0	0	0	0	20.06645	20.96923	20.24957	0	21.26545	20.71775	20.72642	21.04767	20.60494	0	0	20.74493	0	21.00518	0	0
520	25.67134	0	25.04568	0	0	25.83328	25.89624	0	26.5809	0	0	25.35961	26.58233	0	25.13195	25.66319	0	0	0	0	25.05639	24.18261	24.85519	25.58603	24.5952	0	0	0	0	0	23.40652	22.65082	0	22.92506	0	26.22203	25.45347	0	25.36399	0	0	24.22612	25.64417	25.08966	0	0	0	0	0
521	22.20774	22.53108	0	0	0	22.21715	0	22.58626	0	0	0	22.18107	0	21.92231	22.20174	22.28856	22.76529	22.91139	22.45478	0	22.19199	21.71683	22.15496	21.93582	0	22.55553	0	22.20189	0	0	22.33639	21.31013	0	21.98635	0	22.48704	22.39186	0	22.62192	22.27739	23.17109	0	22.93803	0	22.22785	0	0	0	0
522	0	0	0	0	0	0	0	0	0	0	0	0	0	0	0	0	0	0	0	0	0	0	0	0	0	0	0	0	0	0	0	0	0	0	0	0	0	0	0	0	0	0	0	0	0	0	0	0	0
523	20.90235	20.99424	20.75214	0	20.87388	20.89134	21.03718	21.30858	20.82182	20.87162	21.25551	21.19802	20.42686	21.26574	21.03638	0	20.99258	20.8674	21.16742	21.46383	20.72034	0	21.09313	20.80703	20.69081	20.97456	21.46498	0	21.0036	20.84276	0	0	20.86272	20.66726	0	20.78548	20.99383	21.06052	21.11356	21.18235	20.91057	0	21.01345	0	21.67422	21.05325	21.47536	21.14046	0
524	0	0	0	0	0	0	0	0	0	0	0	21.01359	0	0	0	0	0	0	0	0	0	0	0	0	0	0	0	0	0	0	0	0	0	0	0	0	0	0	0	0	26.16312	0	0	0	0	22.21324	0	0	0
525	0	0	0	0	0	0	0	0	0	0	0	0	0	0	0	0	0	0	26.52019	0	25.74632	26.32661	0	26.27625	26.00013	0	0	26.78669	28.26616	0	26.93393	0	26.88983	0	0	26.03326	26.34294	0	0	0	0	0	0	0	0	0	0	0	0
526	21.58811	21.19015	0	21.87684	0	0	0	0	22.77872	0	0	20.14345	0	0	20.95475	21.38922	19.72461	0	0	22.1842	19.932	0	20.77901	19.80719	0	0	20.62123	0	0	20.61333	0	0	20.09184	20.3014	0	21.19604	22.12789	21.11375	21.87594	20.98551	22.14927	22.8982	21.10239	0	23.09449	0	24.97771	0	21.42619
527	0	0	0	0	24.02327	22.28458	0	27.17646	21.70087	0	23.36038	0	0	0	0	20.73991	0	20.29064	0	0	26.01937	0	0	0	23.20634	21.22829	0	0	0	0	0	0	0	21.86495	0	22.36426	0	23.42137	0	0	0	0	25.95786	0	0	0	22.6389	0	0
528	21.37008	21.63192	0	21.57196	21.84751	21.47739	21.84858	21.32745	22.30858	21.87189	21.42547	21.90687	21.35982	21.84414	0	21.4226	21.77362	22.00652	21.61679	0	21.93862	21.66921	20.40374	0	21.44895	21.77229	0	22.12758	21.55478	21.90606	0	21.71536	21.50562	21.07509	0	21.60914	21.97481	22.05861	22.53912	21.08024	21.9668	21.60576	20.41864	21.25067	21.92799	21.87346	21.90958	21.21009	21.41467
529	26.23156	26.44017	25.82316	27.17102	26.47987	26.1671	26.39326	26.28544	26.45465	26.81702	26.61765	26.05528	26.14379	26.82396	26.25875	26.45213	26.51465	26.47262	26.22243	26.87197	25.49097	25.81022	26.2484	26.42153	25.43336	26.3509	26.6618	26.82905	26.57485	26.54703	26.70636	26.57131	26.53347	25.95136	26.43165	25.68242	26.53955	26.87947	25.69094	26.62059	26.49555	26.4257	26.3868	25.86594	26.92241	26.33618	27.03748	26.43648	26.65785
530	21.42956	0	0	0	0	0	0	0	0	0	0	0	0	21.73335	0	0	0	0	0	0	0	0	0	0	0	0	0	21.37194	0	0	21.06605	21.03892	0	0	0	0	0	0	21.55642	0	0	0	0	20.88807	0	21.43964	0	0	0
531	23.68966	22.6454	24.63821	24.6833	23.74458	23.81353	23.83932	23.58738	22.45861	21.07326	22.33672	22.46752	23.06174	22.34505	22.58706	21.48935	21.37507	23.36986	25.73389	23.20814	23.73293	22.88733	24.66112	24.48659	23.80371	24.80769	23.62199	0	23.7681	24.23717	0	0	24.03834	25.45249	23.64361	22.8523	23.12024	22.73979	24.44714	21.07712	23.43326	21.56709	21.20036	0	21.25084	21.30697	21.47184	20.93301	21.55384
532	21.28529	0	0	0	0	20.43033	21.252	0	19.96183	0	0	21.02945	0	0	0	0	0	0	0	0	0	0	20.4497	20.71942	0	0	0	0	0	0	0	0	0	20.90161	0	0	21.28014	0	0	20.80483	0	0	0	0	0	0	0	0	0
533	0	0	0	0	0	0	0	0	0	0	0	0	0	0	0	0	0	0	0	0	0	0	0	0	0	0	0	0	0	0	0	0	0	0	0	0	0	0	0	0	0	0	0	0	0	0	0	22.92263	0
534	0	24.38515	0	0	21.63485	0	0	0	0	21.25695	22.45071	0	21.10508	22.70259	25.19381	22.8303	25.95442	0	0	22.57381	23.5373	0	21.0952	21.89071	0	22.80739	22.97423	0	22.04593	21.70835	0	0	24.80563	22.56623	22.46854	0	22.24879	0	22.50271	22.172	24.39676	22.50911	23.38047	24.29046	24.75562	0	23.17022	22.70276	24.04502
535	19.9246	0	0	0	0	0	0	0	0	0	0	0	0	0	0	0	0	19.75848	0	0	0	0	19.96254	20.02242	0	20.42562	0	0	0	0	0	0	20.59268	0	0	0	0	0	0	0	22.44387	0	0	0	0	0	0	0	0
536	0	0	0	0	0	0	0	20.92281	20.95504	0	0	19.8386	0	0	21.73244	0	0	20.80255	21.93668	0	0	0	21.89586	21.22688	0	0	0	0	20.32806	0	0	0	21.88722	0	0	23.43962	0	0	0	20.95276	0	0	0	0	0	0	21.09307	0	0
537	23.95571	24.71958	23.48481	25.30103	23.6457	23.75011	24.81406	23.89883	24.31257	24.43746	24.16561	23.98251	23.9094	23.22613	23.51833	23.245	24.58572	24.17326	23.89504	24.84475	23.48382	23.42406	23.88567	23.90775	23.13945	23.42688	25.06546	23.91123	24.88604	24.26607	24.48235	23.26012	24.41002	23.2535	25.12084	23.55684	24.30292	24.45287	24.16645	23.8098	24.37915	23.24386	23.75705	23.82192	23.82202	24.2501	24.42053	24.45293	25.36503
538	20.86823	0	0	0	0	20.8756	20.78588	0	20.61836	0	0	20.72309	0	21.09642	20.72309	20.49052	0	0	0	0	0	20.18423	21.34462	20.41132	0	0	0	0	0	0	0	0	0	0	0	20.54378	20.4713	0	21.35003	0	0	0	20.97659	0	0	0	0	0	0
539	25.96957	26.86691	25.28394	26.98696	25.56828	25.12987	25.20139	25.98487	25.74479	26.17081	26.23767	26.04454	25.77663	25.96129	26.25281	26.51929	26.15231	26.02914	26.09184	26.17293	25.11839	25.86302	26.04339	26.13228	24.80656	26.1842	26.17381	25.9807	26.81482	26.4595	25.72203	26.41766	26.0891	26.01757	25.79984	26.24258	26.53445	26.42273	26.69259	25.89108	26.14028	26.68793	26.08462	25.19107	26.21982	25.7463	26.66139	26.00744	26.57376
540	22.76101	21.98197	0	23.32265	23.45964	22.92537	0	23.06776	22.35783	22.8609	23.40976	22.51099	22.89508	22.51319	22.54477	0	21.86333	22.82452	23.39924	23.27071	22.88783	22.79477	22.56769	0	0	23.61392	23.63556	0	22.18329	22.57916	21.54717	23.01966	22.86204	23.12054	23.61167	22.85787	22.43359	0	22.66718	22.11417	0	22.27739	22.74234	21.81894	23.37637	0	23.0826	21.7177	0
541	0	0	0	0	0	0	0	0	0	0	0	0	0	0	0	0	0	0	0	0	0	0	0	0	0	0	0	22.34825	22.52636	0	0	0	0	0	0	0	0	0	0	0	0	0	0	0	0	0	0	0	22.48633
542	26.02968	26.25951	26.63423	26.20202	25.7016	25.96921	25.82537	25.72471	25.42723	25.99822	25.47274	26.31555	25.48806	25.87493	25.75259	25.18128	25.33946	25.69349	24.97522	26.00397	25.36162	25.94592	25.07786	26.03561	25.63608	25.62053	25.6186	26.42915	26.36045	25.95921	25.88152	25.3869	25.36359	25.19764	26.52127	26.29988	26.02534	26.02314	25.98544	26.3946	26.66343	26.26006	26.40279	27.16969	26.09092	27.20983	25.52061	26.87807	25.93423
543	25.4637	25.21475	24.63406	23.62667	25.26044	25.14344	25.54669	23.46787	25.77681	25.0299	24.10629	24.83297	25.1055	24.71801	25.09313	25.7718	24.59429	25.48895	22.57695	24.72286	22.78351	23.94976	24.07088	24.23067	23.2737	25.57288	24.12234	24.10254	25.0158	24.91379	24.43987	24.2387	24.44802	24.44114	25.12278	25.35094	24.62383	24.49473	26.07188	24.87844	24.70504	23.93652	24.79387	23.89273	24.64823	0	26.04283	24.79223	24.12573
544	23.15903	23.40639	23.32306	23.4763	22.53101	22.22967	21.54524	22.45811	22.968	24.02378	21.95865	22.47516	20.9356	22.76444	23.41867	21.8304	22.80829	23.32787	22.5127	22.14165	21.18156	22.36212	22.78355	23.22036	22.25396	25.14367	22.06933	0	22.8267	24.21934	0	22.35998	19.93431	22.83445	22.8079	22.68052	20.20228	22.38279	24.32855	23.63467	25.80228	22.17292	22.0674	0	22.40185	21.84368	22.01655	24.33197	0
545	0	21.2487	21.26121	21.76652	21.39775	21.29227	0	21.61831	21.31418	0	21.32504	0	21.45683	0	21.09931	21.04906	21.25793	21.12193	22.35662	21.82939	21.11452	21.87204	21.47991	21.73649	0	21.92539	21.84537	21.41988	0	21.48493	21.06947	0	21.58049	21.82454	22.3162	21.23929	0	21.4705	21.32367	21.59491	0	21.12452	21.73227	0	21.38374	21.7936	21.05265	21.28122	21.66097
546	24.26578	24.84316	23.67163	24.97364	24.76147	24.14032	23.76678	25.16154	24.31285	24.856	24.71114	24.13548	24.36493	24.57969	24.07619	23.63068	24.65365	24.80725	24.26449	0	24.43854	23.59833	23.49692	23.77314	24.46725	25.03376	0	25.04293	24.44809	24.40925	0	23.67163	24.79338	23.16515	0	23.80459	24.15661	24.84091	24.68485	24.5686	24.20053	24.41177	24.17097	0	24.61953	24.51923	24.8335	23.84364	24.74888
547	25.59298	24.78332	25.15097	25.44127	25.43164	25.11732	24.89768	25.93238	24.98668	25.57488	25.66947	24.38975	25.17009	25.07239	24.70672	25.11553	24.95478	25.1911	23.93076	25.38805	24.02284	23.9671	24.79303	25.28496	23.92162	24.34089	25.98531	24.99749	24.87825	25.48484	23.95394	25.16081	24.98403	24.19768	24.54987	24.91793	24.83928	23.98555	25.29232	24.52031	24.99645	24.68373	24.42797	24.13868	25.07108	24.39604	25.31296	24.91561	25.09128
548	25.17314	25.13848	24.08034	24.67433	26.09021	24.7749	26.12108	25.01525	25.48714	25.12629	25.06476	24.62344	25.95775	25.05258	24.62868	24.87122	24.61975	24.57439	26.91718	25.91253	25.67492	25.68359	25.84941	25.62154	25.72396	26.42214	26.43328	25.79652	25.54513	25.57306	24.52444	25.16974	25.23747	25.16955	25.537	25.75784	25.25699	24.91748	24.33033	24.25126	23.1428	24.03019	24.83538	22.34676	26.05738	21.3314	25.6872	24.47147	24.14888
549	22.96992	24.37119	23.77555	24.89634	23.16915	23.36052	23.90821	22.06401	22.64205	23.23812	23.38205	0	23.15761	22.92763	23.5566	23.72036	22.59291	22.93477	23.42534	23.94458	23.1815	23.83123	0	0	23.44897	0	23.59047	23.3105	24.42969	21.99631	0	22.59357	22.0459	22.65572	23.86543	21.66995	24.34164	24.26284	22.70712	23.46001	22.85211	23.44417	23.02658	0	23.59764	23.60558	22.38356	22.69935	23.61571
550	22.63613	22.75261	23.0347	22.59701	22.526	23.56256	21.3362	24.10262	22.55295	24.2548	22.79691	23.05914	22.25014	0	0	22.54352	22.68923	22.86437	23.719	23.09844	21.64024	22.18595	22.39058	0	21.52793	23.54109	23.66893	23.67325	0	0	0	0	22.31567	22.0157	23.24038	22.65958	22.45934	0	23.26742	23.849	23.09705	21.26023	0	0	22.54564	23.29348	23.22395	22.80114	22.082
551	22.52258	24.46613	22.43703	23.92877	23.11502	23.43454	24.73573	24.12881	24.66758	24.06118	24.53671	25.10221	24.83456	24.27987	23.80045	24.77997	24.7277	24.59662	0	23.68389	22.77012	24.09297	23.67584	23.74725	24.67163	0	24.55298	22.33413	24.35171	23.91315	23.21361	22.39268	23.67098	23.95314	24.69487	24.73856	24.61897	24.85581	0	23.1246	21.18743	0	23.6231	22.69217	23.93993	22.72952	24.52815	21.81421	24.23081
552	19.43982	0	19.0234	0	19.8768	18.88623	19.72457	19.68683	0	23.28517	20.13659	19.22696	21.5515	18.96169	0	18.87024	19.79901	0	19.67261	0	0	0	19.00091	19.25751	19.53359	19.60939	19.8012	0	0	19.45407	0	0	19.2236	0	0	0	0	0	19.68406	19.24718	0	18.46463	0	0	0	0	19.417	19.9912	23.72161
553	21.50378	0	0	0	0	0	0	21.80432	21.54731	0	0	0	0	0	0	0	0	0	0	0	21.02351	0	0	0	0	0	0	0	0	0	0	0	0	0	0	0	0	0	21.62069	0	24.34259	0	0	0	0	22.07244	22.23108	0	0
554	25.25911	24.84795	23.03741	24.41338	25.36279	24.23338	24.3048	24.64955	24.4374	24.19205	23.93445	24.19092	24.44443	24.67648	24.57779	24.75969	23.59651	24.48671	23.22111	24.14965	24.28539	23.98085	24.90816	25.04847	24.85951	24.69906	25.39444	23.20027	23.17836	24.6566	23.95881	23.6502	24.26263	24.31852	24.14227	24.31271	23.832	23.07272	23.96965	24.24474	23.96296	25.25375	24.50682	23.84556	24.11585	23.41235	24.03792	23.34327	23.47853
555	23.95987	24.28136	23.34204	23.22936	25.10781	23.64559	23.13411	24.698	24.43256	23.26413	23.93625	23.81343	23.53017	23.35299	24.59138	23.65338	23.39767	23.83692	25.12226	0	24.21178	23.62778	24.04118	24.46432	24.31105	24.2764	24.58927	23.11378	23.46239	24.26599	23.59355	23.86306	23.82522	24.15112	24.38205	24.79213	23.97588	23.60343	23.08824	23.89809	23.36266	23.66384	23.9049	23.69339	23.74602	23.15119	24.37385	23.39846	23.3769
556	27.01137	25.46114	26.43138	0	26.02105	25.94036	27.22481	23.54722	25.90619	25.67608	0	27.11634	28.12396	26.82578	26.04593	26.40839	0	0	26.34696	0	26.83497	27.16048	26.86891	26.09223	26.00118	26.08205	0	0	0	0	26.24467	27.84008	26.96301	26.91855	0	27.55808	0	0	26.17343	26.73415	25.80809	27.19122	27.42302	26.61975	27.26015	26.35267	21.42527	22.7185	0
557	20.14433	20.14495	0	20.27515	0	0	0	0	0	0	0	0	20.45944	0	0	22.56456	0	19.94878	0	0	0	0	0	0	0	19.86704	0	20.91057	21.4712	0	0	0	0	0	0	0	0	26.24311	20.57376	0	24.19423	0	19.68401	0	0	0	0	0	0
558	21.67319	0	21.37915	22.08258	21.1731	0	22.04577	21.32559	0	22.09658	20.97365	21.53084	0	20.52028	21.58261	0	20.96571	0	0	0	21.21466	0	0	0	0	0	0	21.5297	0	0	21.62819	0	21.10802	0	0	0	21.35407	21.57293	0	21.22547	22.03036	0	21.05378	0	22.01655	21.3531	0	0	22.03349
559	21.62355	0	21.04534	0	20.36752	22.01873	21.12218	22.40205	21.31451	0	21.36234	21.85609	0	20.69243	21.10917	22.2352	20.56123	18.98812	0	0	0	0	21.68936	21.02648	0	0	0	0	0	0	0	0	0	21.9913	0	20.9655	21.16674	0	21.46379	21.51446	22.70599	0	22.20562	0	0	0	22.625	21.78157	0
560	0	0	0	0	0	0	0	0	0	0	0	0	0	0	0	0	0	0	0	0	0	0	0	0	0	22.94844	0	0	0	0	0	0	0	0	0	0	0	0	0	0	20.47882	0	0	0	0	0	0	0	0
561	27.63803	28.16868	28.84329	26.78718	28.07127	28.05657	27.19892	27.36035	28.01031	27.83147	27.84924	27.65492	27.42382	28.81495	27.69777	27.62687	28.60095	28.80563	28.09411	28.82923	27.32954	27.38129	27.96631	28.14943	27.82037	28.62662	28.358	26.81873	28.30852	28.44182	25.29351	26.84398	28.3501	27.97738	28.32273	28.71057	28.06615	27.87742	26.99593	28.88227	28.17488	27.69531	29.3096	29.51741	28.22403	30.17343	24.49503	29.63542	28.21234
562	20.67668	0	0	0	0	0	0	20.55628	20.6264	0	0	0	0	0	0	0	0	0	0	0	20.64641	0	0	0	0	0	0	0	0	0	0	0	0	0	0	0	0	0	0	0	25.24314	0	0	0	0	0	21.10265	0	0
563	21.98008	0	22.75979	0	0	22.93797	22.03376	23.9949	22.90362	0	0	23.25753	22.81544	23.61628	22.85163	23.26885	0	0	0	0	22.80264	21.85962	22.1918	22.03339	23.28982	0	0	0	0	0	0	22.29165	0	23.25681	0	24.4924	22.32808	0	22.48748	0	0	21.74559	24.09652	0	0	0	0	0	0
564	0	0	0	0	0	0	0	0	0	0	0	0	0	0	0	23.07795	0	0	0	0	25.68209	0	0	0	22.99309	0	0	0	0	0	0	0	0	0	0	0	0	0	0	0	22.47507	22.98987	23.20459	0	0	0	0	0	0
565	24.92007	24.87769	22.42024	24.78696	25.88946	24.52707	23.9574	25.5636	24.99494	24.60462	24.76334	24.1495	24.9815	23.8226	25.18052	26.07765	24.8753	24.16722	25.01022	25.38703	25.9134	23.68175	25.78497	25.06862	24.22479	24.90403	24.62784	24.54799	24.0147	25.64647	22.29041	24.61437	25.25075	24.96996	25.43074	24.45105	25.17573	26.32853	24.69562	22.68752	27.66607	24.79635	22.90404	22.05215	23.87568	0	25.77545	22.85962	23.85215
566	0	0	0	0	0	0	0	0	0	0	0	0	0	0	0	0	0	0	0	0	0	0	0	0	0	0	0	0	0	0	0	0	0	0	0	0	0	0	21.12041	0	21.67582	0	0	0	0	0	24.06702	0	21.77153
567	23.94628	24.92125	24.5562	25.2996	24.25811	23.80341	24.75883	24.37026	24.06266	24.9009	24.19197	24.83779	24.51563	23.79471	24.01188	23.50009	23.83731	24.35891	24.41764	24.586	23.69498	24.48873	24.23403	24.72062	24.4405	24.52205	25.15499	24.6294	25.04539	24.20955	24.6165	24.41229	24.656	23.96746	24.66579	22.63755	24.79655	24.5545	23.72817	24.39172	24.30563	24.18185	23.44683	23.85272	24.43237	24.48941	22.77312	23.43173	24.35494
568	0	21.56412	0	21.05497	21.84395	20.85346	0	19.92326	22.93355	0	0	0	0	0	0	22.28275	21.46951	0	22.8532	0	0	0	0	21.89208	20.74452	0	22.07362	20.87065	21.95269	21.46673	21.58889	22.61836	0	21.58825	0	0	21.44202	0	0	21.00525	20.36794	20.69004	20.89445	18.50304	20.59705	0	21.45593	0	0
569	0	0	22.81769	0	0	0	22.45061	0	0	0	0	21.23322	22.4279	22.61944	0	21.837	0	0	0	0	0	24.10781	0	0	23.02057	0	0	0	0	0	23.38469	25.57796	0	0	0	23.20334	22.67049	0	22.79511	0	0	0	21.68496	24.12778	0	0	0	0	0
570	26.03311	26.43012	25.12566	26.2252	25.80171	25.39349	25.87178	26.2171	26.25344	26.30977	26.08653	25.31897	26.05765	25.32529	25.78895	25.4651	25.86766	25.91971	26.08357	26.76674	25.59588	25.7006	25.72396	25.7433	24.86302	26.27176	26.88332	26.26044	26.04558	25.82803	25.82301	25.21264	26.17514	25.37169	26.22008	25.28093	26.08803	25.90931	26.57267	25.63251	26.96609	25.08115	25.27064	24.79154	25.18393	25.17817	26.18522	25.63791	24.92823
571	23.43352	24.41551	0	24.6519	0	0	0	0	0	0	0	0	0	0	0	0	0	0	0	0	23.36065	0	22.98461	0	0	0	0	22.71074	24.06472	0	21.91499	22.391	23.5956	0	0	0	24.04793	25.48204	0	0	27.11852	22.63101	0	23.05806	0	24.5675	0	24.01878	0
572	23.50579	23.9911	22.9344	24.24053	23.40834	23.21589	23.47494	23.73055	23.64284	23.52707	23.7265	22.37247	22.19761	23.21565	23.31852	23.63423	23.2291	23.16924	23.54699	24.11839	23.0356	23.43898	22.59247	22.85112	22.73428	24.04502	24.04302	23.01648	23.67853	23.79956	22.96733	23.63334	23.32292	22.83703	23.95695	22.58674	23.217	23.24663	23.80312	23.3453	22.8669	23.40328	23.40354	0	23.84096	0	23.70504	23.45249	23.43936
573	23.98277	24.121	22.92948	23.12406	23.9105	24.2281	23.5412	23.0092	21.926	24.19114	21.54826	23.67939	0	22.23736	23.90426	23.06108	23.62165	0	24.1411	0	22.99167	23.55051	24.4813	23.30299	22.7918	24.93062	0	24.02817	23.61088	24.1937	24.32629	0	23.68046	21.59459	0	23.6015	0	23.96455	23.35003	21.23766	24.16622	22.17655	23.33211	22.65722	23.23163	22.45721	23.65698	23.36333	22.4948
574	23.8099	24.14274	23.95713	25.00234	24.08659	23.72713	24.49204	25.06723	23.49814	23.97307	24.12833	24.27341	24.05051	24.32512	24.34116	24.8146	24.41506	24.72182	24.93926	25.07165	24.43141	24.43122	24.65048	24.25068	24.05242	24.90935	24.29249	24.96146	24.64905	24.42105	23.92723	24.32828	24.88893	24.18971	24.05648	24.56558	23.77445	24.19197	24.15985	24.30563	24.30215	24.44253	24.71078	23.60975	24.99274	24.33572	24.47537	24.41584	24.22523
575	24.23454	24.7898	24.27966	24.60496	24.59588	22.96995	23.49473	24.0312	24.95788	23.52133	24.69429	25.17813	24.47395	24.51008	23.59298	24.849	24.90527	24.46725	24.5636	26.96972	23.68699	24.41183	23.82172	23.76921	22.57674	25.0086	25.90155	24.71057	24.92093	24.94266	24.57658	24.47655	24.2571	24.75062	24.71036	23.68998	23.49253	22.91559	24.09877	24.61958	24.6468	24.29726	24.32409	23.95216	23.9188	25.36349	24.98381	23.83007	24.16285
576	24.60981	25.13159	24.36312	24.8292	24.09804	24.0269	24.68875	24.82138	24.7201	24.66725	24.39499	24.10534	23.01562	24.67352	24.38706	24.31852	24.18033	24.17904	24.06489	24.6997	23.66405	23.97919	23.93876	24.33347	23.73097	24.5285	24.82828	24.07904	25.0739	24.43288	0	23.6392	24.84943	24.51521	23.89393	24.10645	24.16308	24.39689	23.48013	24.5545	24.27753	23.84995	24.06858	0	24.03086	23.31962	24.34679	23.27313	22.2451
577	32.24181	32.27972	32.00145	32.7571	32.48906	32.19381	32.17543	32.23968	32.20295	32.60764	32.34303	32.2124	31.95189	32.55639	31.95178	31.8279	32.37444	32.81136	32.92833	32.69607	31.97425	32.00872	32.18769	32.25322	32.31438	32.64095	32.93046	32.54338	32.52517	32.51188	32.08141	32.21911	32.31406	32.23638	32.41059	32.23703	32.02888	32.23355	32.19419	32.02663	31.93438	31.95511	31.75669	31.18358	32.228	31.61123	32.28989	31.92557	31.87869
578	23.98841	24.08156	23.80322	25.17455	24.37663	23.64592	24.21571	24.35991	24.34184	24.26291	25.06567	23.70039	24.08294	24.09804	24.36959	24.04026	23.94548	24.59582	24.56715	0	24.54787	23.72318	24.51424	24.01231	24.55596	24.05937	22.63447	24.84417	24.41216	24.72941	0	23.51593	24.4724	23.72099	22.70544	24.38489	24.85277	24.49186	23.53564	22.25903	24.33497	25.18473	25.03544	0	25.03628	24.38535	25.50149	24.77072	24.68731
579	0	0	0	0	0	0	0	0	0	0	0	0	0	0	0	0	0	0	0	25.3266	24.81304	0	24.85633	24.76623	25.39011	25.02217	25.89611	0	24.03053	26.31058	24.56471	24.32882	25.137	25.65376	0	0	0	0	0	0	0	0	0	0	0	0	0	0	0
580	21.59482	22.3672	20.69744	21.48424	21.15734	21.39728	0	20.98517	21.01781	21.39163	21.24557	20.60096	0	21.38279	21.20884	21.05331	21.52812	20.90852	21.62819	21.47249	20.92593	20.90889	20.42675	0	0	22.0596	21.3297	20.73595	20.87718	0	0	0	21.56291	0	21.48837	20.33832	21.34316	20.38015	23.25023	21.19153	24.6279	22.59519	0	0	21.64408	0	22.74966	0	21.34965
581	0	0	0	0	19.64035	0	0	0	0	0	0	0	0	0	0	0	0	0	0	0	0	0	0	0	0	0	0	0	0	0	0	0	0	0	0	0	0	0	0	0	24.70335	0	0	0	0	0	0	0	0
582	24.58721	24.83094	23.41416	25.37348	24.59662	23.16825	25.01465	23.79154	23.88194	24.21074	24.69232	24.22347	23.82231	23.75328	24.15576	24.1673	25.16932	22.97526	22.68607	24.23491	23.83952	23.89069	23.43657	23.81098	23.829	23.91461	24.31652	25.0844	25.39284	23.79154	24.12266	25.18963	23.95615	23.26971	25.02715	22.89907	24.99382	24.82871	23.90876	23.33838	24.80592	24.23418	23.20404	22.94995	24.21238	23.42956	23.454	24.0071	24.99066
583	31.20816	31.7641	31.56883	31.22309	31.62923	31.54563	30.45699	30.70833	31.3787	31.22078	31.83541	31.15924	31.16099	31.17801	31.98206	31.42747	31.66911	31.68006	31.62266	30.81681	30.83733	30.43241	30.88511	30.3471	30.40629	30.07546	31.84285	32.01993	31.5285	31.7191	31.33602	31.06952	31.5617	31.40766	31.90002	32.29578	31.50128	30.02009	31.2674	32.31746	31.96106	31.8017	32.80749	32.17141	31.86297	32.10102	32.33295	32.35476	32.35163
584	20.89037	19.97533	21.45166	0	21.78532	0	21.00367	0	0	20.46194	0	0	19.93171	20.07522	0	0	0	0	20.35035	21.27884	0	0	20.66327	0	0	20.61657	20.56104	0	21.82415	21.00072	0	20.75418	20.16411	20.82058	0	20.49726	22.53141	21.24296	0	20.93589	0	0	0	0	0	0	0	21.07549	0
585	21.44035	21.85133	0	22.08141	21.88051	0	21.38622	0	21.74238	21.94571	0	0	0	21.48915	0	22.21214	21.67861	0	21.78887	0	0	0	0	21.85415	21.53155	0	0	0	0	22.05881	0	0	21.70117	21.77044	0	21.52358	21.96571	0	22.01328	21.49052	21.7565	21.94532	21.92209	0	22.26905	21.69277	22.36319	21.6375	0
586	22.37491	22.50339	21.31407	22.37743	21.97491	22.34513	22.10133	23.3434	22.31399	22.42974	22.21104	22.05854	0	0	22.91092	22.42757	22.48291	21.85552	22.47591	22.97612	21.74189	21.83291	22.77816	22.44713	21.26825	22.44258	22.73769	23.0523	21.6611	22.64698	21.66379	21.69281	22.41893	21.90058	22.32765	21.97967	21.79662	21.90228	22.17789	22.45387	21.992	22.48365	22.53986	21.72663	22.95175	22.13549	22.34962	21.77989	22.09468
587	25.89004	25.17524	26.38558	26.85139	26.57773	26.4455	25.79298	25.59912	24.7886	23.51845	25.60156	24.18986	24.23798	24.79838	24.19175	24.54245	25.56323	25.853	27.79141	25.60193	26.39852	25.49369	26.91582	26.14133	25.94324	27.47576	23.77515	26.22531	26.64993	26.44933	26.39359	26.93742	26.58377	27.14763	25.02357	26.1681	24.28849	25.55359	25.85296	22.96642	26.2574	21.75144	24.34449	22.67098	22.9398	23.35272	24.66232	22.29575	23.88809
588	26.21669	27.02496	26.368	27.42126	27.49838	26.7433	26.50382	27.05848	26.45894	27.29351	27.01765	26.84709	27.02591	26.28512	26.39077	26.93101	26.45537	27.28938	27.58334	22.51696	27.06989	26.85686	26.28205	26.34907	27.12021	27.37443	22.92348	27.03549	26.96763	26.99981	26.83834	27.1054	26.74906	26.03387	26.80452	26.80993	26.37201	27.37302	26.70872	26.52177	26.64141	27.12218	26.95604	26.43039	27.27471	27.07755	27.09396	26.47251	27.54185
589	24.51256	23.50821	0	0	0	22.07715	0	0	0	23.43543	0	0	0	0	21.67848	0	22.07483	0	23.07181	22.59739	0	21.7355	0	22.36594	0	22.46311	23.09307	22.4714	0	23.1808	0	0	23.00835	22.90501	21.85438	22.9584	0	0	22.29589	0	26.53502	0	0	0	0	0	22.66468	22.5739	0
590	23.72318	23.177	0	0	23.23197	0	22.51118	24.36326	23.45161	23.52097	0	0	0	0	0	0	22.88237	23.50264	23.20435	0	23.35192	0	0	0	23.34557	0	0	0	0	0	0	22.37729	0	0	0	23.27085	0	23.69562	23.21113	23.29768	23.39519	22.09533	23.05156	23.70599	22.52881	23.51316	25.00462	23.31161	21.71921
591	24.98498	26.03067	25.55268	25.33953	25.81169	26.2663	24.55544	25.45732	26.09977	25.59084	25.1112	25.12025	24.63428	24.02943	25.18332	23.80607	23.03468	23.1194	26.53603	26.24603	25.39904	24.10701	26.58649	25.16538	25.39888	25.82019	26.69339	0	21.82939	25.52319	21.75107	0	26.0363	26.43036	25.56058	25.45381	24.02547	24.17455	23.27583	24.4496	23.77575	23.78287	25.97577	22.52363	24.83966	25.01873	25.20587	24.22133	23.16243
592	28.2593	28.45014	27.91604	28.36399	28.49213	27.86662	28.41587	28.11768	27.91451	28.43861	28.24413	28.20013	28.44051	28.10164	28.07719	27.8256	28.4281	28.35347	27.70708	28.059	28.32019	28.34554	28.38891	28.24127	28.27848	27.99459	28.1534	28.76771	28.83614	28.52783	28.58778	28.73973	27.92451	27.60661	28.07989	27.52791	27.90432	28.00475	28.07913	28.23453	27.1417	27.5372	28.11813	27.90018	28.39693	27.8546	28.16365	27.99372	28.44063
593	0	0	0	0	0	0	0	0	0	0	0	0	0	0	0	0	0	0	0	0	0	0	0	0	0	0	0	0	0	0	0	0	0	0	0	0	0	0	0	0	23.27583	0	0	0	0	0	0	0	0
594	0	0	0	23.47902	0	0	22.57066	0	0	0	0	0	0	23.50785	0	0	0	0	0	0	0	0	0	0	0	0	0	0	0	0	0	0	0	0	0	0	0	0	0	0	0	22.69183	0	0	0	0	23.53801	0	0
595	0	0	0	0	0	0	0	0	0	0	0	0	0	0	0	0	0	0	0	0	0	0	0	0	0	0	0	0	0	0	0	0	0	0	0	0	0	0	0	0	24.17912	0	0	0	0	0	0	0	0
596	25.57508	25.55459	25.23352	25.33909	25.70754	24.58589	25.23184	25.6841	25.09688	25.24608	25.04076	25.43431	24.32327	25.18937	24.66644	25.43384	25.2535	25.32014	25.31752	24.42349	24.11116	25.38801	24.69694	25.37468	24.94494	25.38499	0	25.46329	25.83446	24.94204	24.68309	23.96049	24.98203	25.07664	24.6732	25.06176	26.13077	25.63973	25.55523	25.42586	25.70872	25.1916	25.39454	24.3089	25.42991	24.58078	25.23747	24.48364	24.93387
597	23.87549	22.51307	21.35008	22.48991	22.21697	0	23.44012	24.46961	23.72505	0	22.235	0	22.11073	21.64178	21.93901	21.55637	21.56062	0	21.72787	0	21.71921	21.55426	21.19622	21.42024	21.88833	0	0	0	0	21.52181	0	21.52636	0	21.95624	0	21.05689	20.98711	0	23.23637	21.41576	22.09258	21.92528	21.60069	0	21.34359	0	22.50506	0	0
598	21.3496	0	21.39822	0	0	0	21.39833	21.33734	0	0	0	21.55417	0	0	0	0	0	0	0	0	20.82803	0	0	0	0	0	0	0	0	0	0	0	0	0	0	0	21.09925	0	22.0059	23.43568	0	21.33063	20.32069	0	20.84007	0	0	21.998	0
599	26.74599	27.15219	26.79501	28.30709	26.86644	26.51015	26.68846	26.83159	26.55837	26.76888	27.22113	27.01159	26.4235	26.67506	26.81531	26.07647	26.93562	26.32139	27.09869	27.39493	26.12743	26.60555	26.69869	26.83087	26.22788	27.01627	27.16883	25.81017	26.96345	27.09043	25.80388	26.60583	27.16576	26.80882	27.08355	27.05372	27.11684	26.73234	25.97539	26.84912	26.6088	26.74111	25.99807	25.1541	26.76674	26.7929	26.6811	26.20189	26.61414
600	20.46951	21.3721	20.40748	21.15505	0	0	20.63644	21.24945	20.56598	21.66679	0	21.17298	0	0	0	0	0	0	20.78835	20.71381	21.51157	21.26642	0	0	0	0	20.89911	0	0	0	0	0	0	0	0	0	20.23561	0	21.52793	21.5702	21.3083	20.72725	20.71791	0	21.36933	21.30941	20.66718	21.42941	20.61836
601	27.14696	0	26.49549	27.08406	27.45638	26.90311	26.96785	27.78413	27.11197	27.17016	27.83219	27.022	27.31501	27.24753	26.82445	27.06445	27.72637	28.25305	27.28127	0	27.44403	27.15875	27.25611	27.32251	27.47174	27.02115	0	27.67202	27.26258	26.84589	26.66221	26.94882	24.1168	27.28754	0	26.90311	26.84074	26.81836	27.21753	27.11902	27.27861	26.99108	27.25926	26.84995	27.69066	27.18471	27.8889	27.19957	26.6133
602	24.68624	25.37524	23.20927	23.2727	24.86245	22.94262	24.48167	25.50127	24.83755	22.78033	25.37981	24.02378	24.94896	24.45293	24.02386	25.10717	24.54634	24.19858	23.51749	24.61313	23.80745	24.15715	23.56605	24.61167	23.0173	24.89638	23.93472	0	23.59024	24.86656	23.0258	23.31244	23.99006	24.07145	23.98216	23.13108	25.81093	22.70571	23.95465	22.81118	23.38745	23.72879	23.1731	0	22.93245	0	25.32721	20.86839	23.08398
603	0	0	0	0	0	0	0	0	0	0	0	0	0	0	0	0	0	0	0	0	0	0	0	0	0	0	0	0	0	0	0	0	0	0	0	0	0	0	0	0	23.96675	0	0	0	0	0	0	0	0
604	25.36246	25.65455	23.63334	25.93879	25.99367	24.96667	25.21104	24.81167	24.9009	22.79515	26.49051	24.98015	23.96684	24.84479	25.70783	25.0759	24.32065	22.8027	24.60014	21.69409	25.09229	24.89217	24.99252	23.97885	23.93067	0	23.61437	25.7638	25.23114	25.07806	24.40827	25.46753	24.19535	25.21545	23.69901	23.3243	25.22188	26.17129	24.40328	24.21645	24.83094	24.73686	23.35138	22.78389	23.87586	23.72453	0	0	22.78794
605	22.58164	24.57796	21.70083	23.1606	22.71461	24.30987	21.78804	23.19073	24.35616	23.33674	22.13499	22.07946	22.14765	21.73525	21.59805	21.8166	21.66388	22.44587	22.60896	23.7415	22.27776	22.10987	0	22.46199	21.86193	21.53336	0	0	21.46976	22.32655	0	0	22.43341	21.79954	22.00144	21.87049	22.2637	21.74727	23.02958	22.25805	25.88853	21.39718	21.60118	0	21.74098	22.83053	22.56113	0	0
606	28.29062	23.40989	29.25552	24.61425	21.5955	28.78126	27.81293	25.98618	29.41096	0	25.72025	27.41159	26.96422	29.51554	28.19324	28.35005	22.30669	22.42327	0	0	28.2833	28.55062	28.14268	29.05523	29.18111	20.91262	0	25.62344	25.89006	0	28.76024	27.90311	0	29.01502	0	28.41066	28.28401	24.46862	28.72806	28.33577	24.78167	28.89634	28.8744	28.29597	22.62707	23.70113	24.74504	25.03469	0
607	22.79509	22.50572	21.61459	0	0	22.59541	0	0	0	22.32204	0	0	0	22.47731	0	0	0	0	0	0	0	0	0	0	0	0	0	21.82412	0	0	0	0	0	0	0	21.74956	0	0	24.5636	24.07887	25.57106	0	22.52884	24.10597	0	23.7006	0	22.95383	0
608	23.91643	24.47166	22.9017	25.1166	23.73283	23.58026	23.64438	24.18473	23.00198	24.59861	23.69901	23.6445	24.89708	23.98172	24.052	22.97395	23.14426	23.26227	24.05001	25.47144	23.4742	24.34611	23.90738	23.25724	23.12337	24.9227	25.21952	25.17295	24.70245	23.69678	24.13383	23.12726	23.8968	23.59218	24.99572	22.78724	24.00273	24.32752	24.53919	24.24822	24.04143	24.12021	23.6936	23.53053	24.53326	24.40432	24.19701	24.16308	24.96728
609	0	21.65535	0	21.56272	0	21.15697	22.21537	22.51946	22.41581	0	22.32053	22.18344	0	21.80919	21.64491	22.50911	0	0	0	21.26608	0	0	22.10444	22.3266	0	0	0	0	0	0	0	0	0	21.27071	0	0	0	0	23.23668	21.8864	22.90683	23.60365	24.14165	22.87748	24.32121	23.57068	24.33538	23.46114	0
610	22.69464	21.85962	0	0	21.84514	21.15604	21.49717	22.25309	21.67977	21.90095	0	0	21.42721	0	21.45814	21.87639	0	21.78141	21.19244	0	21.15851	0	0	0	21.05205	21.61975	0	0	21.54783	0	0	0	21.56048	21.39744	0	0	0	20.80065	22.36525	21.89911	23.46787	21.09003	21.39686	0	0	21.71062	22.03147	21.59591	0
611	23.34949	23.98024	23.11788	24.10582	23.52085	22.86075	23.23386	24.28107	23.69254	23.98015	23.3982	23.68656	23.53647	24.69604	23.93957	23.69763	23.69296	22.67476	23.07437	21.64126	23.62299	23.48824	21.96356	24.92152	23.05371	23.74725	23.91105	23.7964	24.40028	22.77457	24.09257	0	23.17848	22.80371	22.74495	22.69558	24.13634	23.32718	23.96402	24.15561	25.21727	23.50179	23.68635	23.89975	24.13453	24.68731	23.72733	23.59218	23.48075
612	27.33569	28.41139	26.61526	28.61989	27.48416	27.04708	27.30051	27.854	27.70418	27.70833	28.05378	27.43555	27.5847	27.93163	28.23913	28.40105	28.04114	27.58362	27.65055	28.67327	27.00699	27.26848	27.99118	27.67627	26.77128	28.22977	28.40795	27.83418	27.7855	28.09934	27.56326	27.70741	28.17112	28.06687	28.32255	27.68686	28.31976	28.09964	27.75015	27.95671	28.13501	28.30047	27.99302	27.65922	28.5269	27.45285	28.73812	27.93871	28.49854
613	23.34962	24.48075	22.08245	23.38284	22.00261	21.28037	0	21.5574	21.87283	22.30566	21.36073	21.17536	22.03889	0	23.73573	22.76241	22.35888	20.80444	20.62212	22.86085	0	21.55586	22.87806	23.14311	20.54585	21.44955	21.70654	22.79984	24.43968	22.96067	20.9307	22.92526	22.92372	23.06969	23.7237	0	24.22707	26.0806	22.35165	21.82334	25.31821	23.14409	21.41137	0	22.34373	0	21.9198	22.69642	21.78309
614	0	0	0	0	21.2832	22.08515	21.85049	0	21.69413	21.84092	0	21.93499	21.72551	22.09413	21.60725	0	21.65211	21.62493	0	0	0	22.10799	0	0	0	0	0	0	0	0	0	0	21.42686	0	0	21.92807	21.63591	21.06059	21.54571	21.98756	21.79154	21.86707	21.67228	0	22.31877	22.73754	21.86049	22.28008	21.83403
615	24.8931	24.99559	24.53445	25.1922	25.48093	25.38893	24.00033	25.12648	25.21182	25.13112	25.02956	23.80203	24.85029	24.83865	24.58245	24.475	24.96869	25.41976	25.91153	0	24.73268	25.04018	25.67282	24.95762	25.72351	25.96206	24.62416	24.54757	24.84738	0	23.97579	24.63151	25.3656	25.58075	25.14106	25.32714	24.33279	25.32127	25.02357	24.95859	25.25267	24.62812	0	24.76537	25.18249	24.56372	24.34658	24.79104	0
616	0	0	0	0	0	0	0	0	0	0	0	0	0	0	0	0	0	0	0	0	0	0	21.30034	0	0	0	0	0	21.81437	21.6072	0	0	0	21.09255	0	0	0	0	0	0	0	0	0	0	0	0	0	0	0
617	28.80113	28.52447	28.20527	28.88626	28.96571	28.48685	28.15981	28.99758	28.62923	28.50794	28.83732	28.22481	28.37111	28.71145	28.15644	28.08866	28.35485	28.91582	28.93058	29.02902	28.16801	28.21757	28.65044	28.51724	28.47518	28.99992	28.96529	28.68224	28.66963	28.69139	28.55508	28.41808	28.73515	28.4565	28.81072	28.30843	28.50646	28.57452	28.69803	28.10645	27.8742	28.12933	28.58302	27.72175	28.41792	28.19009	28.7148	27.96961	28.78241
618	0	0	0	22.64024	0	19.34039	20.78005	19.87162	0	0	0	0	24.21586	0	0	0	0	0	0	0	0	0	0	0	0	0	0	0	0	0	19.12664	19.51005	0	0	0	0	0	0	0	0	0	0	0	19.36491	0	23.6646	0	0	24.4562
619	26.529	26.37358	26.18845	26.81531	26.46677	26.05252	26.27528	26.47772	25.92198	26.5969	26.61133	26.53276	25.83764	25.71282	26.27868	25.77756	25.74701	25.69269	26.46927	26.79872	25.79372	26.24563	25.57762	26.2599	25.69527	26.82153	26.3794	26.4811	26.17396	26.07545	26.05947	25.89296	26.10442	26.20355	26.37118	25.76446	26.36508	26.08699	26.20996	25.98971	26.29069	26.27037	26.2654	25.9035	26.75098	25.68507	26.32644	25.9651	26.04064
620	0	0	0	0	0	0	0	0	0	0	0	0	0	0	0	0	0	0	0	0	0	0	0	0	0	0	0	0	0	0	0	0	0	0	0	0	0	0	0	0	0	0	0	0	0	0	0	0	0
621	0	0	0	0	0	0	0	0	0	0	0	0	0	0	0	0	0	0	0	0	0	0	0	0	0	0	0	0	0	0	0	0	0	0	0	0	0	0	0	0	0	0	0	21.04827	0	0	0	0	0
622	0	0	0	0	0	0	0	0	0	0	0	0	0	0	0	0	0	0	0	0	0	0	0	0	0	0	0	0	0	0	0	0	0	0	0	0	0	0	0	0	17.82196	0	0	0	0	20.2227	0	20.14843	0
623	28.70151	29.27569	28.82508	29.29704	28.34849	27.94296	29.09227	27.95654	28.01404	28.42346	28.23562	29.24368	28.33594	27.72845	29.06049	28.07357	28.61607	28.2135	27.89879	29.3699	27.8996	29.20983	28.58753	28.69418	28.44794	28.04359	29.51392	28.81626	29.25836	28.99798	29.52369	29.02599	28.22637	28.38121	30.03551	28.18225	29.0281	28.8083	28.36915	28.51107	28.71201	28.51484	27.72468	29.01728	28.65154	28.36945	27.72897	28.65803	28.36031
624	24.37988	24.69625	24.94584	25.01099	24.63023	23.83287	24.84704	23.90233	24.66601	23.84019	23.66395	25.67479	26.94481	22.96111	24.83755	26.48746	24.02234	23.71639	23.44329	0	26.55506	0	23.64262	23.63976	24.82055	22.72677	0	0	25.20004	0	24.87441	24.6596	24.3396	23.84871	25.29625	0	24.98893	24.21119	23.99903	24.46775	24.31824	26.68779	25.02365	24.67621	24.71994	21.8729	23.66807	22.87798	23.2953
625	30.53157	30.72167	30.60231	30.93164	30.80617	31.29833	30.12706	31.26461	30.99159	30.62261	31.57736	31.31317	31.01545	30.01052	30.43241	30.88736	31.19859	31.16267	31.13522	31.14114	30.56083	31.16597	30.80778	30.6811	31.08518	30.74085	31.23358	30.99422	30.76026	30.97357	30.74302	30.0651	31.15521	30.81658	31.56188	31.18483	30.82274	30.85987	30.66314	30.1246	30.28483	30.48366	30.3117	29.89472	30.68395	30.88445	30.9157	29.91926	31.50199
626	20.82687	22.23626	23.5745	21.15808	18.26105	20.19496	21.53867	17.72527	17.73767	22.81366	0	23.4179	0	21.28619	21.74903	18.22971	22.01182	0	0	0	0	20.83175	18.40508	21.60716	18.28252	0	19.51015	19.71181	15.49245	0	19.94835	0	23.57831	21.21424	21.65966	25.6864	0	22.53578	24.55719	26.47609	25.87739	22.28906	24.92193	27.78961	21.42578	28.51563	21.03322	27.83286	0
627	26.56844	26.56663	26.62101	26.25695	26.88425	26.93753	26.65663	25.58755	26.65854	26.65376	26.75646	26.28761	26.31128	26.46423	26.53789	26.91228	26.49966	26.56277	26.84805	27.52043	26.16425	26.31752	26.68057	26.45519	26.16444	26.30991	27.3784	26.85852	26.63713	26.63755	26.44534	26.79216	26.49755	26.4754	27.40332	26.82165	26.63464	26.50656	25.89869	26.25816	25.8607	25.80159	26.10683	25.75858	27.10699	26.33936	24.95527	25.99434	26.114
628	25.15403	25.61563	24.35111	25.78671	25.18945	24.053	24.60913	24.30083	25.06842	24.90463	25.38752	24.45851	24.94024	25.20307	25.17737	25.46986	25.12711	24.8226	25.47673	26.20086	23.95598	24.34557	24.96812	25.3803	24.14957	25.74083	26.20326	24.14055	25.48308	25.59972	24.0779	25.11414	25.25389	25.40263	25.70915	24.2352	25.29726	24.99079	24.28912	25.30058	24.7745	24.90527	25.62352	23.89809	24.5604	24.80459	25.49231	24.60693	24.38001
629	31.51493	31.42352	31.07208	31.10855	31.15678	30.9592	31.37968	31.82161	31.43147	31.60766	31.6058	31.59286	30.87372	31.20891	31.26389	31.20081	30.95137	31.06997	32.22788	31.83066	31.56874	31.74995	31.60448	30.92741	31.37984	31.75911	32.04853	31.32994	31.32759	31.78955	31.37041	30.53881	31.56955	31.49586	31.47919	31.74579	30.93572	31.35411	30.94622	30.92203	30.07304	30.51484	30.90117	29.77576	31.20087	30.55801	31.12602	30.08093	31.28725
630	20.10929	0	19.74904	20.65045	20.74698	0	0	20.39205	19.7988	20.42788	0	0	19.31761	0	19.99618	20.99383	0	0	19.99341	0	20.37496	20.08044	20.81589	20.20132	0	19.78517	0	19.6709	20.90154	20.36538	0	0	0	0	0	0	20.04006	25.06147	20.81323	19.8859	25.45623	0	19.72702	20.73637	0	20.71725	21.25211	0	19.88371
631	28.87798	29.14671	28.65421	29.08157	29.25099	28.74294	28.84203	28.96835	28.96623	29.08109	29.31913	28.57427	28.42866	29.14304	28.88559	28.87361	28.92751	29.07574	29.62979	29.88504	28.64113	28.5819	28.75452	28.64554	28.67206	29.29645	29.54187	28.91966	29.28844	28.8055	28.71803	27.9645	29.00367	28.69561	29.1398	28.45998	29.1368	29.07053	28.74191	28.75443	28.68177	28.11202	28.62171	28.06507	28.88844	27.55223	29.17567	28.33258	28.22986
632	25.72817	25.45986	24.16039	26.12552	25.78626	24.24916	25.00312	24.9764	25.63655	24.21564	25.79815	24.74638	25.5174	25.67331	26.33618	26.67263	26.75786	25.40633	25.22428	26.84601	24.20142	25.16446	25.27006	25.78169	24.31921	26.76686	26.5651	24.98451	25.07153	26.76446	25.19445	25.55491	26.34002	26.26506	25.9391	24.86486	26.50995	25.70113	24.02318	25.34746	26.14746	26.26642	26.11317	24.38278	26.40346	24.01886	26.7474	25.08574	26.74073
633	19.8502	21.87793	23.00421	0	22.0418	23.60829	21.14663	23.71356	20.61009	24.06275	22.07437	24.37842	25.07818	25.08217	24.08894	23.16057	23.89106	24.43199	22.12537	22.09204	21.95013	24.48438	0	24.74083	0	24.56285	0	0	22.09149	0	23.7144	24.64119	23.3761	24.09128	0	25.87399	24.72583	23.1085	21.23175	26.32691	20.58408	24.55139	26.35829	27.56253	22.88655	28.76341	23.33443	27.61653	22.98042
634	22.83817	0	0	22.17633	0	21.68957	0	0	22.36784	0	23.2856	24.11728	0	23.00814	0	23.65196	0	22.39008	22.66012	0	0	0	0	0	21.46214	0	0	22.70512	23.16315	0	22.80404	22.90161	22.59339	0	0	0	0	0	23.05935	0	21.83565	22.31282	0	0	0	21.95443	22.0455	22.07829	0
635	29.09394	29.40306	29.32337	28.28533	28.03002	28.2783	29.38286	28.14521	28.44987	29.08889	27.9678	29.66071	28.56816	28.61453	29.17826	28.59074	28.41345	28.63817	25.96084	25.76223	28.05585	29.28476	28.41595	28.8639	28.46708	26.7986	25.76296	29.37865	29.30604	27.53282	29.03564	29.10971	28.0875	28.37824	28.56866	28.04958	28.93317	28.10225	28.74894	29.15035	29.42182	28.67445	28.09033	28.31458	28.99927	28.46322	27.67728	28.29439	28.37256
636	22.971	21.64663	20.13057	0	20.43746	20.98704	20.73826	21.77274	21.11108	23.2839	0	21.19743	21.47492	0	21.36826	20.91284	0	0	20.57237	0	21.46623	22.07633	0	0	20.1107	0	22.05006	22.7628	0	0	22.24743	20.59742	21.32411	20.93733	0	0	0	20.81956	22.94585	22.46461	22.71578	20.69863	20.13333	21.87609	22.36472	21.89504	0	21.16374	0
637	25.70306	25.5125	25.17162	26.10035	26.05066	25.07745	25.21719	25.74417	25.81269	25.56854	25.09321	24.32848	24.87371	25.50482	25.24963	25.25321	24.78492	25.44661	25.71691	25.91271	25.75078	25.22306	25.58385	25.00449	24.81919	25.34143	25.49674	24.77816	25.31534	25.59505	25.03699	24.76385	25.4049	25.77774	25.84527	25.21801	25.80334	25.81416	25.85298	25.5159	27.0561	25.61588	25.27831	26.58319	25.3769	26.60116	27.26033	26.01801	25.60351
638	24.39963	24.58021	23.67368	25.37089	24.67314	24.23827	23.46026	24.36419	23.98033	23.16779	24.90839	23.44998	24.57335	23.60332	23.82571	25.86122	24.10781	22.97563	24.42611	25.0138	24.49942	24.21616	25.61172	24.93215	23.70504	24.87769	23.5484	22.66544	24.45161	24.89532	25.40425	24.67152	24.19348	24.84785	25.44869	25.41677	24.86599	25.25667	23.39689	24.15507	27.07316	25.89509	24.08521	23.53267	24.58514	24.55532	25.68675	23.57934	23.86051
639	25.32179	22.94755	24.50209	24.98833	24.51593	23.8261	24.47122	23.45776	23.46775	24.68624	0	20.90448	22.37289	21.64434	23.8625	22.20374	22.43921	22.47968	0	22.68104	24.19565	24.35924	24.27902	22.86776	22.3825	22.55093	22.72727	25.17215	23.65971	22.82954	25.15325	24.05606	20.29513	24.67131	25.22159	20.41607	23.0772	25.91907	25.20751	23.16265	28.30787	24.19955	20.19916	22.61093	24.61341	0	25.24724	0	0
640	0	0	0	0	0	0	20.71264	0	0	0	0	0	0	0	0	0	0	0	0	0	0	0	0	0	0	0	0	0	0	0	0	0	0	0	0	0	0	0	0	0	24.21667	0	0	0	0	0	22.87734	21.02722	21.37374
641	24.70271	20.73901	0	0	0	19.98426	0	25.79146	25.15464	24.64686	0	0	0	0	0	0	0	21.12016	0	0	24.19016	0	0	21.20407	0	0	0	0	0	0	0	0	0	0	20.62952	0	0	0	25.61622	21.49272	25.8918	0	19.97897	26.43847	0	26.32721	27.19695	24.89994	0
642	22.50451	23.10287	22.19728	22.56973	21.76891	21.09352	22.70151	22.96136	22.62154	22.85952	22.95328	22.08505	22.79348	22.03872	23.2265	22.3227	21.71318	22.0257	23.12534	23.23447	22.04693	22.37111	22.56344	22.45674	22.02587	23.36319	22.96886	22.59748	22.39393	23.29852	0	22.10917	22.98238	23.02842	0	23.30076	22.47776	0	22.27156	23.00237	22.0176	21.22946	21.56472	0	22.4189	22.76575	22.91506	22.21454	23.19582
643	31.41765	31.7392	31.5332	31.29751	31.35342	31.41569	31.30878	31.61592	31.4931	31.39136	31.68433	31.12829	31.36703	31.21645	31.4068	31.30373	31.82236	31.88925	31.6096	32.31616	31.66691	32.04843	31.2183	31.52201	31.86264	31.16734	32.23478	31.86131	31.65923	31.53686	31.79893	31.69681	32.05727	31.61842	32.44253	31.65173	31.49667	31.58746	31.26584	31.77745	31.35547	31.36927	31.69988	31.556	31.71976	31.90024	31.93372	31.68813	31.72708
644	0	0	0	0	0	0	0	0	0	0	0	0	0	0	0	0	0	0	0	0	0	0	0	0	0	0	0	0	0	0	0	0	0	0	0	0	0	0	0	0	0	0	0	0	0	0	0	0	0
645	0	0	0	0	0	0	0	0	19.13215	0	0	0	0	0	0	0	0	0	0	0	0	0	0	0	0	0	0	0	0	0	0	0	0	0	0	0	0	0	20.90198	21.46453	28.32199	22.5087	21.78309	0	22.16245	0	28.3533	0	21.7921
646	20.70565	21.60946	0	21.88681	0	0	0	21.15919	21.00785	0	21.15512	0	0	0	0	20.77362	20.89067	20.38964	0	21.70961	20.74024	0	0	0	0	0	22.05427	0	0	21.30558	0	0	21.4403	0	0	0	0	0	0	0	23.63578	21.5702	0	0	22.27685	0	21.14208	0	0
647	22.74092	23.8099	23.6015	24.12432	23.33211	23.12978	23.97404	23.63832	22.57828	24.00007	23.23181	24.04543	23.80538	0	23.8146	0	0	0	0	23.88548	23.14687	24.32258	23.46526	22.29637	23.80548	0	23.90353	0	0	23.39637	0	0	23.20329	23.42419	24.3666	23.05107	23.83817	24.10197	24.19325	23.68517	23.89087	24.37405	23.42227	0	24.70767	24.04402	23.83181	24.08797	0
648	20.49746	0	20.04674	0	20.43186	19.98565	0	0	0	0	19.41007	0	0	0	0	19.18863	19.61333	19.72925	20.46543	0	0	0	20.14433	19.26272	0	0	0	0	20.05059	0	0	0	0	0	0	0	0	24.33565	0	0	24.27199	19.09882	19.23013	0	0	0	20.11019	0	0
649	0	0	0	0	0	0	19.81747	0	18.70863	0	0	19.40713	0	0	0	21.41323	0	0	0	0	22.2069	20.77555	0	0	19.12981	0	0	0	0	0	21.1764	0	0	0	0	0	0	0	23.91178	0	0	18.47152	18.1783	18.8545	19.0978	0	0	0	0
650	28.94047	28.92567	29.65178	30.31862	28.5819	28.81446	28.79541	30.11322	28.67037	30.18329	28.47835	29.29605	29.80876	29.42674	29.14073	28.58692	28.35166	29.39088	30.37989	30.45052	28.13599	29.37791	29.17422	29.03244	28.9834	29.49516	30.37202	29.87808	30.16303	29.01781	29.97117	30.02366	29.78044	29.75843	30.53723	29.70721	29.42388	29.57143	27.29202	28.48378	29.22832	28.87344	28.76243	28.35569	28.50612	29.10097	28.36081	29.27066	27.77417
651	22.63394	21.6034	22.43624	23.76334	21.65753	24.21074	22.44288	22.52659	22.69141	0	21.3774	21.19928	0	21.95358	21.50096	22.03741	21.62859	22.38864	23.57092	22.79757	23.03	22.24054	22.76164	23.66763	21.83468	21.48606	21.65106	22.3402	22.3607	22.14703	21.47699	22.64718	22.0124	22.87279	22.45829	0	21.54943	24.33026	23.09502	0	26.28863	22.44402	22.03275	0	22.29387	0	22.25402	0	0
652	25.46466	23.97902	21.31501	24.36853	23.91333	22.22019	22.80229	24.95145	24.82653	23.30605	22.76126	21.41462	0	22.19343	0	23.71314	22.90091	23.00124	23.2	23.22335	24.90155	21.58889	23.13609	23.11067	21.92303	23.03905	23.00577	0	23.62712	22.80603	22.91256	0	23.58818	23.34611	23.82532	23.22059	24.63832	24.2143	25.1354	22.79331	27.46435	24.38436	24.06423	25.73063	23.41002	23.64746	27.20452	23.12972	23.29628
653	30.27753	24.88967	30.33596	21.52974	25.73141	30.83883	30.04218	29.74674	30.03499	25.26842	25.97073	30.73723	30.0397	30.19249	30.17855	30.12053	26.89041	25.33084	25.67952	23.02931	30.23226	29.72637	30.12854	30.5	30.74663	25.94577	23.52468	26.40368	25.82326	25.25703	30.54481	30.41921	25.12329	30.95546	23.37345	31.08544	30.44194	24.34645	30.11061	31.09786	28.26289	29.66558	31.32136	30.85742	25.99589	27.60682	25.32065	31.17266	24.70282
654	0	0	23.33047	0	0	22.82705	20.44496	0	0	0	0	22.55927	0	0	22.56718	0	0	0	0	0	0	0	0	0	0	0	0	0	0	0	0	0	0	0	0	0	21.49443	0	0	20.95404	0	0	0	0	0	19.83582	0	0	0
655	26.01803	26.58405	26.1353	25.9004	26.68258	25.55377	25.52966	26.32072	25.87134	26.54938	25.43358	26.59434	25.29663	26.28581	25.4009	25.3803	25.95564	26.06283	25.69259	25.44411	26.58276	26.75481	26.52501	26.10905	26.2649	26.28963	26.06484	27.33475	27.27444	26.46354	27.06373	26.45303	26.28926	26.36025	23.0613	25.7558	26.29856	26.94324	25.6915	26.60229	26.22916	25.27167	25.14523	25.97305	25.7958	25.70147	25.57986	26.55834	23.66014
656	22.87875	22.5422	21.71343	22.12367	0	22.4038	22.12376	24.01912	21.58036	22.62553	0	21.86925	21.23847	22.46941	22.09003	23.09877	23.11267	22.80225	0	0	21.99058	22.00344	22.5174	0	20.90536	0	0	0	23.41905	22.46817	0	0	0	0	0	0	22.37822	22.22526	22.43756	21.64236	23.71293	21.59746	0	0	21.80172	0	21.91444	0	22.00844
657	28.51983	28.55428	28.19854	28.19272	29.63183	30.03144	27.38443	30.00598	28.97509	29.4964	29.79977	27.5343	28.58774	29.46443	29.00849	29.10682	29.91684	30.34921	28.47997	21.97729	29.54245	28.44178	29.13102	29.5953	29.69944	29.84353	23.05374	28.33433	28.04578	30.02142	27.56732	27.64938	29.51571	29.78436	27.43054	29.24873	28.8931	28.01744	28.17145	28.45967	28.56761	29.00228	29.12045	27.39673	29.69004	28.58179	29.77348	29.3442	29.03813
658	24.68121	0	24.30835	22.12098	0	24.98559	24.67212	23.94029	25.40334	0	0	23.54898	25.77055	25.60569	24.85243	25.53478	0	0	0	0	25.22946	24.51449	24.81768	26.04903	25.8392	0	0	21.9481	22.90262	0	25.59029	23.96587	0	25.52076	0	24.9788	25.2786	0	24.00488	24.48235	23.50579	25.01567	24.79149	23.83045	0	0	24.61026	24.29095	0
659	0	0	0	0	0	0	0	0	0	0	0	0	0	22.47222	0	0	0	0	0	0	0	0	0	0	0	0	0	0	0	0	0	0	0	0	0	0	0	0	0	0	0	0	0	0	0	0	0	0	0
660	19.64883	0	0	0	0	20.56467	0	0	20.12439	0	0	19.8593	0	0	19.53843	0	0	0	0	0	0	0	0	19.93082	19.94178	0	0	0	0	0	0	0	0	20.24621	0	0	19.51143	0	20.2976	19.76906	0	19.33125	19.57086	0	0	0	0	0	0
661	0	24.07749	23.73128	24.16592	0	0	24.47828	0	21.9517	23.90067	0	24.14429	23.81587	0	23.62845	22.09142	22.55586	0	0	0	23.76577	22.1353	0	22.60598	22.43056	0	0	23.88688	24.00933	0	25.12743	24.34259	23.1649	0	24.83094	0	23.636	24.50821	23.2953	24.28546	24.1997	23.38284	0	23.2764	0	0	0	23.34584	0
662	26.96609	27.9962	26.74753	27.67822	26.21219	26.99906	27.56529	26.41059	26.81568	27.73847	25.65698	27.29255	26.50907	26.69737	26.38829	26.46736	26.15145	25.9029	25.58801	25.87954	28.38018	27.17303	26.48633	26.91445	27.449	26.7226	25.41648	27.66871	27.03328	26.16258	27.53609	27.00121	26.1845	26.01342	25.82503	26.26791	27.20182	26.84542	26.86974	26.25431	26.64911	26.9673	25.10021	26.22795	25.67279	26.16567	24.78272	26.35902	26.00202
663	21.58559	23.34962	21.60905	23.17405	22.28201	21.97155	21.25546	22.93961	22.23389	21.88618	0	22.28325	21.82691	22.25445	22.21892	23.56395	22.04833	22.59858	0	24.10053	23.02871	21.69757	23.576	22.58639	0	0	22.93699	23.18286	22.34077	0	22.05109	21.23029	0	22.26078	22.95248	22.94735	23.74643	22.95647	22.69992	22.69538	24.03364	23.60569	22.39992	22.43693	24.03926	22.94474	24.47951	22.70978	0
664	28.9635	28.75009	29.57152	27.91216	29.60756	29.42922	29.76992	29.0482	29.38759	29.24611	29.62186	28.75312	29.53237	29.76771	28.87191	30.38915	30.05711	29.97583	29.70838	30.62914	29.88744	30.12657	29.65304	29.49089	30.07074	30.72175	30.64959	29.24909	29.49933	29.79312	29.22341	30.00209	29.68697	29.6575	31.0998	29.79948	29.11902	30.32034	30.11135	29.56788	29.09856	29.55721	30.02274	30.05892	30.97569	30.85683	31.08537	30.37803	30.38556
665	20.6977	0	19.75958	0	0	0	20.13132	21.18386	21.01883	0	0	20.46862	0	0	20.68637	20.7963	0	0	0	0	20.78501	19.99549	20.42275	0	20.19556	0	0	0	0	0	21.18398	0	0	21.72167	0	0	20.69821	0	20.8383	20.90264	23.98242	20.22506	20.83183	0	0	0	22.01907	20.90095	0
666	23.03197	24.16461	0	23.25267	24.06817	22.61928	22.79877	23.92651	23.04527	23.97211	23.34597	23.66036	22.72232	23.81538	23.35394	23.03636	23.96367	23.2108	22.96668	24.3141	23.70345	23.31341	22.86778	23.36653	22.59336	24.02217	25.36503	23.97456	23.93948	23.97211	0	23.59662	22.65642	22.79331	25.16837	22.59821	23.51701	23.28489	23.04833	23.07922	24.69943	23.60298	23.08211	23.04905	23.98945	22.83225	23.91534	23.03379	23.59172
667	22.59994	20.59314	0	0	22.66579	0	0	24.66714	22.65465	23.01611	0	0	23.10228	0	0	0	0	0	22.46191	0	23.65403	21.53331	21.46717	0	0	22.15968	0	22.69528	0	0	0	22.01124	0	0	21.29278	0	20.20204	0	23.03757	0	23.6919	21.11921	21.38727	25.52058	22.37435	26.18124	25.77077	24.92656	22.26745
668	0	0	0	0	0	19.24628	20.24876	0	0	0	0	19.81026	0	0	19.84282	0	0	0	0	0	0	20.35542	0	0	0	0	0	0	0	0	0	0	0	0	0	19.80502	0	0	0	0	0	0	19.84103	0	0	0	0	0	0
669	0	24.46625	23.36613	23.68752	0	0	23.26227	0	0	24.29845	0	24.09636	0	0	22.30332	0	0	0	0	0	0	23.43148	0	0	0	0	0	0	0	0	0	0	0	0	26.23882	0	23.34557	24.54587	0	23.62901	22.44647	0	0	0	0	22.32224	0	23.10866	0
670	0	0	0	0	0	0	0	18.41605	19.05881	0	0	0	0	0	0	19.0457	0	0	0	0	0	0	0	0	0	0	0	0	0	0	0	0	0	0	0	0	0	0	19.58553	0	26.52565	18.60473	0	0	0	0	0	0	0
671	32.57585	32.78191	32.04068	32.49803	32.87833	31.9514	32.51691	32.33218	32.45044	32.33727	32.56127	32.64894	32.00089	32.50337	32.21031	32.27559	32.4339	32.54913	32.8697	33.04676	32.217	32.47559	32.63261	32.39984	32.09833	32.60642	33.20469	32.83212	32.55325	32.48949	32.45376	32.33207	32.47467	32.50377	32.82434	32.78058	32.618	32.53174	32.17099	32.33341	31.72021	31.73231	32.10827	31.4402	32.22977	31.5627	32.43604	31.76892	32.349
672	0	0	0	0	0	0	20.16497	0	0	0	21.0464	0	24.84273	0	0	0	0	0	0	0	0	0	0	0	0	0	0	0	0	0	0	0	0	0	0	0	0	0	0	0	0	0	0	0	0	20.54161	0	20.82966	24.3666
673	0	0	0	0	0	0	0	0	0	0	0	0	0	0	0	0	0	0	0	0	0	0	0	0	0	0	0	0	0	0	0	0	0	0	0	0	0	0	0	0	23.75827	0	0	0	0	0	20.34668	0	0
674	27.63256	27.32869	26.42704	27.56355	27.95005	27.51751	27.16327	27.92734	27.79445	27.93618	27.47088	26.7991	26.41379	27.05455	27.13956	26.92241	27.18565	27.33398	27.29719	27.89394	26.95947	26.65595	26.84242	26.98098	26.63589	27.51555	28.12164	27.02073	27.63138	27.4182	26.78556	26.20417	27.26633	26.54665	27.39689	26.90679	27.2459	26.64883	28.28003	27.20927	28.10709	26.52471	26.8197	27.106	27.22104	27.00292	28.15489	27.38286	26.42603
675	0	0	0	17.62342	0	0	0	0	0	0	0	0	0	0	0	0	0	0	0	0	0	0	0	0	0	0	0	0	18.66903	0	0	0	0	0	0	0	0	22.07232	0	0	0	0	0	0	0	0	0	0	0
676	0	0	0	0	0	0	0	0	0	0	0	0	0	0	0	0	0	0	0	0	0	0	0	0	0	0	0	0	25.17866	0	0	0	0	0	0	0	0	27.03496	0	0	0	0	0	0	0	0	0	0	0
677	20.28546	20.24179	0	0	22.30533	20.17767	0	0	20.42122	19.74762	19.39096	0	0	0	19.89155	19.12941	20.12136	0	20.92064	0	0	0	0	20.97246	0	0	0	0	0	0	0	0	20.29322	19.79574	0	0	19.71559	20.32421	20.0084	0	23.52862	20.07901	0	0	20.12692	0	22.72696	19.1487	20.27264
678	32.58177	32.35967	32.93733	32.7601	32.35639	32.33474	32.61241	32.73838	32.52708	32.68775	32.42752	32.56418	32.12288	32.34961	32.69027	32.08768	32.59526	32.8928	32.62647	32.50313	32.67718	32.26648	32.46983	32.5977	32.74833	32.25271	32.58828	32.13179	32.7538	32.40195	31.65685	31.90372	32.5627	32.45209	32.71831	32.59098	31.94398	32.56982	32.61373	32.89145	33.06553	32.26556	31.95126	31.95161	32.71225	33.86692	32.55787	33.67724	32.05921
679	24.0592	22.85555	22.55361	23.30563	23.99179	22.51487	22.76276	23.5813	23.27299	24.0135	22.16852	21.788	23.25897	23.04682	22.49372	22.06006	0	21.57575	23.1856	0	23.21045	0	22.87886	21.87053	0	22.91964	22.2436	23.46787	23.28996	0	22.67803	22.49702	22.70856	24.39669	23.27028	21.9655	22.47603	22.69119	23.08236	21.66878	27.11724	21.89719	21.68697	21.94785	24.12849	22.57328	25.09728	22.47917	0
680	24.11553	22.93333	21.07842	24.0549	20.58233	0	21.0988	21.5491	20.22034	23.22288	19.16555	20.72991	19.50882	0	0	20.21086	20.33156	0	0	0	20.98704	0	0	22.88588	19.6516	21.10143	19.14258	21.68432	24.42937	21.37199	22.46446	0	21.22905	0	22.77648	19.63688	0	24.61122	20.84575	19.57518	26.33473	0	19.22235	20.36538	20.6082	20.10993	20.8606	19.28561	0
681	0	0	0	0	0	0	0	0	0	0	0	0	0	19.70126	0	0	19.82995	0	0	0	0	0	0	19.93171	0	0	0	0	0	0	0	0	0	20.24016	0	0	0	22.57607	0	0	0	0	0	0	0	0	0	0	0
682	0	0	0	0	0	0	0	0	0	0	0	0	0	0	0	0	0	0	0	0	0	0	0	0	0	0	0	0	0	0	0	0	0	0	0	0	0	0	0	0	0	0	0	0	0	0	0	0	0
683	0	0	0	0	0	0	0	0	0	0	0	0	0	0	0	0	0	0	0	0	0	0	0	0	0	0	0	0	0	0	0	0	0	0	0	0	0	22.96242	0	0	21.02608	0	0	0	0	0	0	0	0
684	21.52631	0	0	0	0	0	0	21.56071	21.20705	21.11902	0	0	0	0	0	0	0	0	0	0	21.05033	0	0	0	0	0	0	0	0	0	0	0	0	0	0	0	0	0	21.59021	0	24.51917	0	0	21.67547	0	21.42373	23.06635	21.18229	0
685	0	0	0	0	0	0	0	0	0	0	0	0	0	0	0	0	0	0	0	0	0	0	0	0	0	0	0	0	20.11845	0	0	0	0	0	0	0	0	26.88565	0	0	0	0	0	0	0	0	0	0	0
686	26.37053	26.13136	25.23107	26.17468	25.38037	25.31112	26.35951	25.33088	24.76754	26.60569	25.40035	26.58721	25.43787	24.06595	25.64218	24.3347	25.67223	25.15657	24.51923	25.55886	25.43498	25.61737	24.85785	24.77716	24.69896	24.65201	25.83624	25.63727	25.90449	25.47994	25.34696	24.98107	25.4473	24.56581	26.12424	24.65971	25.23564	25.49826	26.78893	25.80122	27.15981	25.26539	24.96327	25.17931	25.94617	26.39463	25.015	25.56358	26.57293
687	22.55541	23.04312	22.11693	23.59412	23.34962	22.04186	22.76998	23.28249	22.08171	22.70478	23.19597	23.08257	22.79261	22.96626	22.07051	22.38503	22.99175	22.69636	22.57736	23.94262	22.0675	22.07146	22.15789	22.85666	22.69026	22.8685	23.10079	22.15088	23.3864	23.56454	22.8014	23.18584	23.58383	22.94346	23.1492	22.11598	23.30048	23.28079	0	22.53794	21.9679	22.95683	22.43509	22.8759	22.90154	22.35703	23.28954	22.64674	22.21928
688	28.47131	28.36553	28.03612	27.47985	27.50302	27.81097	27.69166	27.77612	27.52171	28.43583	27.11892	27.68271	27.15759	27.87502	27.53029	26.47133	27.91513	27.95021	29.18525	28.58251	27.295	27.28339	26.91239	27.36261	27.63637	28.28348	28.70662	27.70859	27.10979	27.59442	27.54628	26.18803	27.71816	27.55201	28.04906	28.0681	26.56618	27.66133	27.93528	27.72676	28.73821	26.41703	26.40484	26.96356	27.17016	26.92207	26.95482	26.45541	25.76395
689	21.02526	0	0	0	0	0	0	0	0	0	0	20.31981	0	0	0	0	0	0	0	0	20.65762	0	0	0	0	0	0	0	0	0	0	0	0	0	0	0	0	0	21.10661	0	23.24122	0	0	0	0	21.50072	0	0	0
690	23.95172	25.14351	23.6156	25.64141	25.37518	25.32261	25.04202	26.09342	24.49753	25.78559	24.77374	24.97426	24.99624	25.91367	23.77233	25.03103	25.81856	24.95514	25.71918	25.7485	26.25651	24.63251	24.53077	25.46983	24.69673	26.08491	25.7129	25.96301	25.62109	25.57891	25.27402	24.9397	25.88951	25.12388	26.13118	25.06517	25.45501	24.91118	24.22192	23.93202	24.06776	24.87197	24.44392	26.10582	25.67742	25.32687	25.39254	25.77585	24.80519
691	23.26628	22.28613	21.92249	22.77583	22.99239	22.12285	21.92506	24.40704	21.90639	23.09283	22.48331	0	20.82159	21.95762	0	0	0	0	0	0	23.93148	21.55759	0	0	0	0	0	22.62	0	0	0	21.05371	22.3456	0	0	0	0	0	24.52534	0	24.4075	21.0231	0	0	0	0	22.19033	21.61293	0
692	22.64869	21.30619	23.81431	0	21.02675	0	0	0	21.81194	21.80849	0	0	0	0	0	21.95305	23.03877	0	0	0	0	0	0	22.31033	0	0	0	0	0	0	0	0	21.50052	0	0	0	0	0	0	21.70927	21.55777	0	0	0	0	0	0	0	0
693	30.01558	29.80732	29.70915	29.45803	30.41901	29.69599	30.01332	30.69212	30.22826	29.94056	30.14309	30.30106	29.43454	29.83878	29.70589	29.40827	30.08182	30.22642	30.77282	30.99927	29.91698	30.17164	29.54292	29.57526	30.03721	29.93058	30.6634	30.58343	30.08854	29.93593	30.18837	29.53647	30.02168	29.85423	30.4773	30.42502	29.33922	29.64045	30.13651	29.32378	29.30356	29.05923	29.38441	28.98005	30.11818	28.77156	29.92649	28.87654	29.45289
694	22.99871	25.48016	23.9878	0	0	21.68123	0	24.73226	21.2436	26.18816	0	21.9163	0	24.55882	24.71246	0	22.0671	24.24125	24.52993	0	22.13126	22.20123	19.49793	0	19.73425	21.70898	20.9102	20.81386	0	0	0	0	20.4108	0	0	0	0	0	24.95354	21.43222	26.65171	0	0	0	0	0	20.82633	22.06036	0
695	25.89569	26.46036	24.60546	25.9395	25.42784	24.634	25.7068	26.45808	25.43822	26.42151	25.51135	24.99813	26.02217	26.24625	25.28044	24.75445	25.33053	24.90233	25.24695	26.00977	25.46513	25.5864	24.93885	26.05258	24.49753	26.0106	20.71146	26.10079	26.61569	24.92343	24.77816	25.49787	25.25007	24.63168	25.93148	26.39919	25.67995	25.27718	26.27789	25.64617	26.58449	25.08703	25.60803	25.26817	25.82129	25.78644	25.83543	25.53371	25.71992
696	25.84597	25.70129	24.82294	25.25317	24.99568	23.94038	24.2003	25.0554	23.8919	26.14793	24.8386	22.68658	23.79442	24.71597	24.24822	25.35773	25.42534	24.32519	23.75491	25.20732	23.27099	22.42278	22.62096	23.99826	24.01869	24.39225	24.20792	23.3503	23.61302	23.83171	23.42201	0	24.25429	23.66752	23.48787	23.93769	24.13156	23.43759	25.72106	26.22094	27.09215	23.75827	23.88762	23.06572	24.21534	24.71392	25.96248	24.72635	24.19551
697	0	0	0	0	0	0	0	0	0	0	0	0	0	0	0	0	0	0	0	0	0	0	0	0	0	0	0	0	0	0	0	0	0	0	0	0	0	0	0	0	23.97815	0	0	0	0	0	0	0	0
698	24.55865	25.16676	24.3684	25.50558	24.27661	24.63157	25.35404	24.91721	24.80966	26.10005	25.18442	24.79605	25.38169	24.72588	24.90486	24.59018	25.13755	24.35716	24.47729	25.68239	24.87422	24.65562	24.85448	25.1514	23.67325	25.47636	25.82859	25.45695	25.23136	25.36399	24.7177	25.09531	25.69099	25.10177	25.48419	24.65469	25.44016	25.15008	25.0895	25.01163	26.0481	24.60162	25.11633	25.24082	24.85324	26.00928	25.01576	25.01107	24.95225
699	0	0	0	0	0	0	0	0	0	0	0	0	0	0	0	0	0	0	0	0	0	0	0	0	0	0	0	0	0	0	0	0	0	0	0	0	0	0	0	0	0	0	0	0	0	0	0	0	0
700	31.23575	31.07425	30.90835	31.05355	31.59877	31.09761	30.80717	31.69686	31.40512	31.04804	31.40207	30.92868	30.94872	31.19284	30.87533	31.1254	31.42867	31.74927	31.83696	31.92719	31.25817	31.33751	31.24184	31.64229	31.80832	31.41221	32.26092	31.4544	31.3615	31.61131	30.95699	30.86518	31.43862	31.69739	31.35437	31.51756	31.16267	31.55906	31.0444	31.08417	30.81176	30.64418	31.159	30.16543	30.82343	30.8543	31.46407	30.3551	30.97692
701	21.68637	22.28619	0	22.40981	21.91057	21.58967	0	22.04377	0	0	23.21448	0	22.48716	20.98732	21.79122	0	22.4819	21.65796	0	0	22.26545	0	0	0	22.88496	22.00908	0	0	21.27503	0	22.76197	0	23.18723	22.73405	0	21.7149	0	22.15598	0	0	21.52473	0	21.24945	0	21.72134	0	22.60535	0	21.7563
702	20.72808	22.36554	0	21.11604	21.49042	20.11108	20.82439	21.80388	22.02069	20.4139	20.68885	0	0	20.05801	21.07352	21.18743	20.78429	19.99976	21.0484	0	20.90455	20.23853	21.44248	20.79741	19.78345	21.27969	0	0	20.24249	0	0	0	20.8016	20.70489	0	0	22.12003	21.08952	22.54552	20.75499	23.45023	20.22341	20.19304	0	21.28929	0	22.49746	20.34028	0
703	24.29628	22.66097	22.74536	25.28122	22.6109	22.86121	0	22.36373	22.78748	20.99265	21.9533	0	22.83934	22.87806	23.39924	24.82837	21.6511	21.74102	22.68584	0	24.51689	22.37143	25.15869	23.75685	0	22.65517	0	0	0	22.80284	21.80857	23.0308	22.27685	24.60275	0	23.79798	24.68094	23.74366	21.91838	21.74242	25.95653	23.42765	21.89234	22.01839	22.14635	0	24.30424	0	22.45008
704	21.87361	0	0	22.93456	0	0	22.19448	0	0	21.96473	0	21.55745	0	0	22.1851	0	0	0	0	21.02032	0	21.11731	0	0	0	0	0	0	21.84992	0	0	0	0	0	21.94414	0	21.94088	0	21.52215	0	22.49219	21.09687	0	0	0	21.593	0	0	0
705	0	0	0	0	0	0	0	0	0	0	0	0	0	0	0	0	0	0	0	0	0	0	0	0	0	0	0	0	0	0	0	0	0	0	0	0	0	0	0	0	0	0	0	0	0	0	0	0	0
706	23.45989	23.03478	22.49478	21.31058	23.649	21.8358	22.23664	0	23.38047	23.68153	0	20.75532	0	23.86457	22.70022	0	23.34692	23.8291	23.27327	23.31548	22.73678	0	24.09523	23.54522	0	0	24.24154	24.13469	0	22.66299	23.27384	23.2558	22.80707	23.52815	0	0	0	21.47472	24.04718	23.75358	22.3637	23.23456	22.85287	22.01168	23.34868	22.73382	23.19802	23.08279	24.28376
707	0	0	0	0	0	0	0	0	0	0	0	0	0	0	0	0	0	0	0	0	0	0	0	0	0	0	0	0	0	0	0	0	0	0	0	0	0	0	0	0	23.58348	0	0	0	0	0	0	0	0
708	20.44121	0	20.3175	0	0	20.03066	19.41497	0	0	0	0	0	0	19.37511	0	0	0	0	0	0	20.60729	0	21.49013	20.31981	0	0	0	0	0	0	0	19.48081	0	19.37615	0	19.78294	20.89527	0	21.64337	0	19.21892	0	20.03282	0	0	17.36007	0	0	0
709	0	0	0	0	0	0	0	0	0	0	0	0	0	0	0	0	0	0	0	0	0	0	0	0	0	0	0	0	0	0	0	0	0	0	0	0	0	21.41936	0	0	0	0	0	0	0	0	0	0	0
710	24.35542	24.69254	23.39741	23.62611	24.47853	24.89841	24.71172	23.74242	24.1137	23.77102	23.82221	24.14872	23.63068	24.52121	23.99654	24.0141	24.05664	24.34455	24.44335	24.7015	24.33429	23.69168	23.61234	23.80577	24.68287	25.01801	25.06085	23.87961	24.33033	23.74704	22.72858	22.42404	23.56069	24.72448	23.81538	23.01139	23.26914	23.63212	23.07837	23.42956	23.49473	23.87558	24.65425	24.09668	24.89319	23.4038	24.35555	22.83281	23.16555
711	0	0	0	0	0	0	0	0	0	0	0	0	0	0	0	0	0	0	0	0	21.61482	0	0	0	0	0	0	0	0	0	20.90367	0	0	0	0	0	0	0	0	0	0	0	0	20.37899	0	0	0	0	0
712	21.00785	0	0	22.10322	20.32345	20.37973	20.53212	0	19.78049	0	0	19.49269	0	0	19.30952	19.46028	0	0	20.98294	0	19.3742	0	20.57524	20.58408	0	21.00505	0	0	21.34949	0	0	0	21.07653	0	0	0	0	0	0	0	0	0	0	0	0	0	0	0	0
713	21.00148	0	0	19.61238	19.40291	0	0	0	19.6877	0	18.83947	0	0	0	0	0	18.6087	0	0	19.88159	18.48467	0	0	19.01313	0	0	0	0	21.20246	0	0	0	20.82896	0	0	0	0	25.95396	0	0	20.66258	19.49367	19.63856	0	0	19.39197	25.27838	0	20.86529
714	25.65341	25.27537	26.33635	24.944	27.05455	26.70636	25.77019	26.8695	26.51525	26.76737	26.97268	25.10957	26.24285	26.34558	25.61613	25.65417	26.71227	27.15354	27.36378	26.89458	26.78631	26.22768	26.65649	26.33938	26.97891	27.08507	27.19254	25.91741	26.05451	26.37006	25.764	25.75573	26.93495	26.58635	26.04841	26.49739	25.43103	25.06073	26.59363	25.76205	26.09569	24.46799	26.4139	23.9589	26.58534	26.24527	26.73763	26.2188	26.83509
715	26.52975	26.86018	25.39061	26.61316	26.12104	26.22896	25.79761	26.41056	26.72247	26.45794	26.69445	26.53856	26.25492	26.51563	26.9914	26.93944	27.24318	26.55057	25.73954	26.8629	24.00187	25.49726	26.54816	26.79687	25.14616	26.69578	25.9061	26.2488	25.94711	27.12436	26.34665	25.9378	27.01776	26.82347	26.70293	26.55103	26.51955	26.64031	27.37426	28.15808	27.7254	26.54691	27.27489	28.62916	26.88518	28.67003	27.54554	28.44676	27.66078
716	0	0	0	21.72738	0	0	0	0	0	0	0	21.3412	0	0	0	0	21.743	0	0	0	0	0	0	0	0	0	0	0	20.44294	0	20.46742	0	0	0	0	0	0	25.0144	0	0	24.9105	21.43741	21.00888	0	22.08703	0	0	0	0
717	20.42931	0	19.84544	0	0	20.03106	0	20.78317	0	20.53792	0	0	0	20.2362	0	0	18.86831	19.8242	19.00278	19.47263	0	0	0	18.90965	0	0	0	19.02748	0	19.52879	0	0	20.01781	0	0	0	0	18.93931	24.11997	0	21.30045	0	0	0	0	0	19.01484	0	0
718	0	0	0	0	0	0	0	0	0	0	0	0	0	0	0	0	0	0	0	0	0	0	0	0	0	0	0	0	0	0	0	0	0	0	0	0	0	22.56381	0	0	0	0	0	0	0	0	0	0	0
719	23.11396	22.4324	20.56337	20.66796	19.5605	22.49931	0	22.46998	0	22.52538	0	20.9719	21.15474	22.63252	23.95996	0	23.54416	23.58268	21.37883	18.82401	19.76782	0	23.86013	19.8271	19.38728	0	0	0	0	21.06828	20.44718	0	21.31932	22.45711	0	0	0	0	27.16375	23.7961	26.05173	20.72376	0	23.00963	19.75411	23.33074	21.06566	23.96376	0
720	0	0	0	19.84788	19.31913	0	0	19.24558	0	0	0	0	0	0	0	0	0	0	0	0	0	0	0	0	0	0	0	0	20.08926	0	0	0	0	0	0	0	0	25.61975	19.84682	0	21.13013	19.75657	19.03467	0	19.87233	20.0254	20.72142	19.08983	0
721	0	22.84441	19.33773	0	22.76864	22.19949	22.8285	0	23.17607	20.77225	0	0	0	0	0	0	22.95116	22.4146	21.11426	0	0	0	0	0	0	0	22.51364	0	21.16864	0	21.05331	0	0	0	0	0	20.54557	0	23.174	21.51764	21.02107	0	0	20.45141	0	0	0	0	0
722	27.91809	28.59392	28.13541	28.34083	27.98539	27.79619	27.99863	27.90449	27.67741	28.36399	27.94977	28.18867	27.6586	27.98473	28.11287	27.50718	27.72332	28.06733	28.13658	28.59221	27.34189	28.27475	27.77781	27.94011	27.51058	28.10904	28.40657	27.96961	28.41284	28.17484	27.99313	27.69797	28.25408	27.92768	28.41885	27.6309	28.38644	28.36536	27.31657	27.82711	27.35867	27.38459	27.37791	27.43062	27.75098	27.42286	27.74066	27.79817	27.60597
723	23.38693	23.50276	22.34854	24.4346	0	22.18641	23.83461	0	0	0	0	24.62506	0	0	23.75837	0	22.44738	0	0	0	0	23.56034	22.25768	0	0	0	0	0	0	21.98451	23.39441	21.55506	22.51629	0	23.6536	0	23.90747	23.46538	0	23.54557	22.85518	0	21.07496	22.55183	23.81294	22.56718	0	0	0
724	34.58916	34.90396	34.94859	34.91166	34.1696	34.25926	34.90495	34.43527	34.20055	34.72466	34.31385	34.94179	34.55539	34.54202	34.80751	34.18874	34.53855	34.25131	34.15617	34.76456	34.28016	34.82463	34.82388	34.50882	34.12101	34.39318	34.7359	34.72359	34.83295	34.55751	34.66103	34.76584	34.4485	34.69753	34.92499	34.33345	34.95259	34.94384	34.09475	34.68494	34.47587	34.13522	34.03838	34.01255	34.61884	34.36711	33.71211	34.45709	34.56081
725	28.33309	29.68505	29.90124	28.44668	28.70144	29.37958	27.62345	28.3794	26.48454	30.03276	26.91376	29.84751	27.9011	29.56284	30.26293	28.21988	29.72249	29.46412	28.09838	28.6638	28.37911	28.55808	29.14165	29.52386	27.89116	29.3442	28.79767	29.43553	28.377	29.85665	29.04674	29.5145	29.48364	29.62586	30.26674	30.02551	29.55012	30.20513	29.5442	31.45988	30.28372	29.51856	29.61205	32.29598	28.59434	33.08111	27.97065	32.78123	27.86561
726	0	0	0	0	0	0	0	0	20.43898	20.9058	0	0	0	0	0	0	0	0	0	0	0	0	0	0	0	0	0	0	0	0	0	0	0	0	0	0	0	0	0	0	22.20577	0	0	0	0	0	0	0	0
727	0	27.8114	29.79527	18.45912	27.25332	27.05507	0	19.89083	0	22.36677	0	0	27.42726	29.83834	22.45826	29.07999	0	22.0082	20.21786	21.91656	28.81641	29.97501	0	27.96074	0	29.50105	0	21.1991	0	30.01159	22.90006	27.0151	0	22.88028	30.17236	29.74812	0	0	20.44597	27.70491	26.63533	0	27.23608	22.91357	19.34577	19.89313	0	21.97484	19.90613
728	22.09407	22.28218	21.85673	22.74067	0	0	21.70312	0	21.99324	22.13565	0	0	0	22.14681	21.86215	21.37252	0	0	22.4837	0	0	21.88002	0	22.08174	0	22.34608	0	20.39414	0	0	21.55455	0	21.92994	0	0	0	22.15943	21.90525	21.8254	22.00333	21.94353	23.28235	0	22.67053	22.31507	22.26625	0	0	0
729	29.9531	30.7353	29.96857	29.85855	30.0296	30.03394	30.04244	30.35448	30.54674	30.59076	29.86353	29.83254	30.50218	30.20862	30.70108	30.27275	29.82648	30.24104	31.16728	31.44278	30.2803	30.86651	31.00638	29.87358	29.86278	30.87511	30.92635	30.16507	30.14224	29.37557	30.11942	30.17783	30.18305	30.09005	31.06098	30.44579	30.41034	30.46139	30.42322	30.97158	30.07329	29.97528	30.29406	31.07915	30.38803	31.33947	30.63677	30.84423	30.77612
730	0	0	0	0	0	0	0	0	0	0	0	0	0	0	0	0	0	0	0	0	0	0	0	0	0	0	0	0	0	0	0	0	0	0	0	0	0	23.06636	0	0	0	0	0	0	0	0	0	0	0
731	19.49121	0	22.10907	20.74337	0	0	19.17321	0	0	0	19.90098	0	0	0	0	0	0	0	21.45031	0	22.41774	19.28661	21.20771	0	19.81669	21.47284	0	0	0	20.9812	0	20.04567	0	20.94428	0	19.34845	19.3415	20.52984	21.23485	0	26.60851	0	0	0	0	0	0	0	0
732	0	0	0	22.8087	22.32369	0	0	0	0	0	0	0	0	0	0	0	0	0	23.5341	22.15567	0	0	0	22.35904	0	22.83202	0	22.4764	22.13333	0	0	21.92944	0	0	0	0	0	0	0	0	24.35515	0	0	0	0	0	22.54529	0	0
733	30.0747	30.07941	29.87228	30.06997	30.36942	29.79225	29.68717	30.24706	30.0855	30.309	30.22711	29.53083	29.93551	29.81928	30.13541	29.66953	29.71296	30.34773	30.4452	30.8936	29.83667	29.57364	30.07086	29.96113	30.24252	30.42031	30.85438	29.74363	29.87401	30.207	28.98223	29.46982	29.96554	29.99186	30.05647	29.87339	29.82519	29.9348	29.8473	29.84266	29.8339	29.6982	29.59781	28.46914	29.79199	29.15861	30.25169	29.54757	29.81766
734	25.81448	25.16833	25.00667	26.555	26.49454	0	25.42188	24.81568	24.82372	26.04725	0	0	24.89199	0	0	25.13583	25.86134	26.59776	0	0	24.78177	0	0	0	0	0	0	0	0	24.30515	0	0	0	0	24.62879	24.8003	0	0	0	25.08099	0	26.07702	0	0	25.31917	23.6289	0	0	26.10669
735	24.93062	24.33293	24.9616	23.29263	21.34186	0	25.11426	0	21.95482	23.44392	21.98064	24.57381	22.32078	21.61356	23.25667	22.99023	23.78826	21.16564	0	0	22.77551	22.22517	22.72941	23.84891	0	0	0	23.87145	23.94503	0	23.74294	23.77555	21.03329	22.01536	22.86089	0	24.74021	23.04853	24.01572	25.47729	27.59534	25.771	21.14973	25.86266	23.4789	25.28655	21.39058	26.07922	23.54203
[truncated: 138 more columns]
