# Supplementary material for: Rapid Proteome Changes in Plasma and Cerebrospinal Fluid Following Bacterial Infection in Preterm Newborn Pigs
Source: Front Immunol. 2019 Nov 15;10:2651. doi: 10.3389/fimmu.2019.02651 (PMC6873289; doi:10.3389/fimmu.2019.02651)
Supplement: Supplementary file 3 [file Data_Sheet_2.CSV]

	Litter	1	1	1	1	4	4	4	4	1	1	1	1	4	4	4	4	4	1	1	1	1	1	1	4	4	4	4
	Sex	M	M	M	F	M	F	M	F	F	F	M	M	M	F	M	F	M	F	M	F	M	F	F	F	M	M	F														Only identified by site	Reverse	Potential contami0t	GOBP name	GOMF name	GOCC name	GOBP slim name	GOCC slim name
	Treatment	CTRL	CTRL	CTRL	CTRL	CTRL	CTRL	CTRL	CTRL	SE	SE	SE	SE	SE	SE	SE	SE	SE	SE+BC	SE+BC	SE+BC	SE+BC	SE+BC	SE+BC	SE+BC	SE+BC	SE+BC	SE+BC														C	C	C	C	C	C	C	C
protein code	pig ID	403	406	412	415	451	455	459	463	400	401	413	416	449	450	464	466	469	405	407	411	414	417	418	453	458	462	467	NULL	0 in Ctrl	0 in SE	0 in SE+BC	EFF	EXP	mini EXP	ctr	se	sebc
P1	1	0	0	0	22.64337	0	0	0	0	0	20.73901	0	20.92665	0	0	0	0	0	20.15951	20.77644	22.89495	21.968015	0	0	0	0	0	0	FALSE	12.5	22.22222222	40	FALSE	TRUE	TRUE	2.83042125	4.629517778	8.5798915
P2	2	21.20509	21.27287	23.794155	22.4021	0	19.97099	0	20.02891	23.13264	22.866565	23.17807	20.68278	0	0	0	21.61464	0	22.95091	24.041675	22.175325	23.08434	21.503455	22.23382	20.25327	0	0	19.65887	FALSE	75	55.55555556	80	FALSE	FALSE	FALSE	16.08426438	12.38607722	17.5901665								antigen binding;binding
P3	3	32.0254	32.372395	32.71292	32.447875	31.765975	32.71411	31.72222	32.0251	32.9959	33.01351	33.054115	32.376825	32.4719	33.06835	32.526685	32.24338	31.864645	32.32992	32.874125	32.34774	32.22762	32.05911	32.411905	32.321135	32.22133	32.53667	32.527815	FALSE	100	100	100	TRUE	FALSE	FALSE	32.22324938	32.62392333	32.385737							adrenal gland development;alcohol metabolic process;amine metabolic process;anatomical structure development;anatomical structure morphogenesis;biological regulation;biosynthetic process;blood vessel endothelial cell migration;C21-steroid hormone metabolic process;cell migration;cell motility;cell part morphogenesis;cell projection morphogenesis;cell projection organization;cell proliferation;cel…	alcohol binding;amine binding;beta-amyloid binding;binding;cation binding;chemorepellent activity;cholesterol binding;cholesterol transporter activity;enzyme activator activity;enzyme regulator activity;high-density lipoprotein particle binding;high-density lipoprotein particle receptor binding;ion binding;lipid binding;lipid transporter activity;lipoprotein particle binding;lipoprotein particle …	blood microparticle;cell part;chylomicron;cytoplasmic membrane-bounded vesicle;cytoplasmic part;cytoplasmic vesicle;endocytic vesicle;extracellular membrane-bounded organelle;extracellular organelle;extracellular region;extracellular region part;extracellular space;extracellular vesicular exosome;high-density lipoprotein particle;intracellular membrane-bounded organelle;intracellular organelle;in…	alcohol metabolic process;amine metabolic process;anatomical structure development;anatomical structure morphogenesis;biological regulation;biosynthetic process;cell motility;cell proliferation;cellular component assembly;cellular component morphogenesis;cellular component movement;cellular component organization;cellular lipid metabolic process;cellular metabolic process;cellular nitrogen compou…	cell part;cytoplasmic membrane-bounded vesicle;extracellular organelle;extracellular region;extracellular space;intracellular membrane-bounded organelle;intracellular organelle;macromolecular complex;organelle;vesicle
P4	4	20.82214	20.49785	20.24783	21.081495	0	0	0	20.00594	21.69835	20.946815	21.23359	19.85778	22.182645	0	19.89562	19.23414	0	21.70806	21.180225	0	20.23488	21.405725	20.68556	0	19.05176	0	19.84296	FALSE	62.5	77.77777778	70	FALSE	FALSE	FALSE	12.83190688	16.11654889	14.410917							anatomical structure development;anatomical structure morphogenesis;biological regulation;biomineral tissue development;biosynthetic process;blood vessel remodeling;bone mineralization;bone mineralization involved in bone maturation;branching involved in prostate gland morphogenesis;branching morphogenesis of a tube;cell activation;cell development;cell differentiation;cell proliferation;cell sur…		extracellular region part;extracellular space	anatomical structure development;anatomical structure morphogenesis;biological regulation;biosynthetic process;cell activation;cell development;cell differentiation;cell proliferation;cellular metabolic process;cellular process;developmental process;growth;homeostatic process;macromolecule metabolic process;metabolic process;multicellular organismal process;regulation of cell cycle;regulation of …	extracellular space
P5	5	0	0	0	0	0	0	0	0	0	0	0	21.450885	0	0	0	0	0	0	0	19.5043	0	0	0	0	0	20.13067	0	TRUE	0	11.11111111	20	FALSE	TRUE	FALSE	0	2.383431667	3.963497							biological regulation;cell activation;cell migration;cell motility;cellular component movement;cellular process;chemotaxis;defense response;defense response to bacterium;glial cell migration;immune response;immune system process;leukocyte activation;locomotion;macromolecule metabolic process;macrophage activation;metabolic process;microglial cell activation;multi-organism process;myeloid leukocyt…	binding;carbohydrate binding;catalytic activity;endopeptidase activity;glycosaminoglycan binding;heparin binding;hydrolase activity;pattern binding;peptidase activity;peptidase activity, acting on L-amino acid peptides;polysaccharide binding;serine hydrolase activity;serine-type endopeptidase activity;serine-type peptidase activity	azurophil granule;cell part;cytoplasmic membrane-bounded vesicle;cytoplasmic part;cytoplasmic vesicle;extracellular membrane-bounded organelle;extracellular organelle;extracellular region part;extracellular vesicular exosome;intracellular membrane-bounded organelle;intracellular organelle;intracellular part;lysosome;lytic vacuole;membrane-bounded organelle;membrane-bounded vesicle;organelle;prima…	biological regulation;cell activation;cell motility;cellular component movement;cellular process;immune system process;locomotion;macromolecule metabolic process;metabolic process;multi-organism process;primary metabolic process;protein maturation;protein metabolic process;regulation of transport;response to biotic stimulus;response to chemical stimulus;response to external stimulus;response to s…	cell part;cytoplasmic membrane-bounded vesicle;extracellular organelle;intracellular membrane-bounded organelle;intracellular organelle;lysosome;organelle;vacuole;vesicle
P6	6	23.01551	21.55192	20.174405	21.30013	22.82031	25.094425	24.22232	24.225235	21.934065	21.565115	21.046965	21.14329	21.83821	21.84758	22.290825	21.14449	24.27889	20.55185	20.915795	21.45142	21.49317	21.050415	23.95525	24.378565	24.047455	21.59808	21.39857	FALSE	100	100	100	TRUE	FALSE	FALSE	22.80053188	21.89882556	22.084057								alcohol dehydrogenase (NADP+) activity;alditol:NADP+ 1-oxidoreductase activity;aldo-keto reductase (NADP) activity;catalytic activity;glyceraldehyde oxidoreductase activity;oxidoreductase activity;oxidoreductase activity, acting on CH-OH group of donors;oxidoreductase activity, acting on the aldehyde or oxo group of donors;oxidoreductase activity, acting on the CH-OH group of donors, NAD or NADP …	cell part;cytoplasm;extracellular membrane-bounded organelle;extracellular organelle;extracellular region part;extracellular vesicular exosome;intracellular organelle part;intracellular part;membrane-bounded organelle;membrane-bounded vesicle;nuclear part;nucleoplasm;organelle;organelle part;vesicle		cell part;cytoplasm;extracellular organelle;nucleoplasm;organelle;vesicle
P7	7	27.872695	26.59076	29.117805	28.458805	20.343765	24.308445	23.54891	23.75326	29.15617	29.3326	29.94802	28.380065	26.391155	20.2005	22.08122	21.19893	24.44984	28.71105	28.91715	27.529795	28.98133	28.219105	28.02624	24.971745	21.01587	21.507605	23.85035	FALSE	100	100	100	TRUE	FALSE	FALSE	25.49930563	25.68205556	26.173024
P8	8	0	0	0	0	0	22.430855	20.21062	21.01903	0	0	0	23.057125	19.96536	0	0	0	0	0	19.73271	20.179465	19.6453	0	20.95662	23.45226	20.990645	21.78983	0	FALSE	37.5	22.22222222	70	FALSE	TRUE	TRUE	7.957563125	4.780276111	14.674683							actin cytoskeleton organization;actin filament capping;actin filament-based process;anatomical structure development;anatomical structure morphogenesis;barbed-end actin filament capping;biological regulation;cell development;cell morphogenesis;cell projection assembly;cell projection organization;cellular component assembly;cellular component assembly at cellular level;cellular component morphoge…	actin binding;actin filament binding;binding;cytoskeletal protein binding;protein binding	acrosomal vesicle;actin filament;cell cortex part;cell junction;cell part;cell projection;cell-cell contact zone;cell-cell junction;contractile fiber part;cortical cytoskeleton;cytoplasm;cytoplasmic membrane-bounded vesicle;cytoplasmic part;cytoplasmic vesicle;cytoskeletal part;cytoskeleton;F-actin capping protein complex;intercalated disc;intracellular membrane-bounded organelle;intracellular no…	anatomical structure development;anatomical structure morphogenesis;biological regulation;cell development;cell morphogenesis;cellular component assembly;cellular component morphogenesis;cellular component organization;cellular process;cytoskeleton organization;developmental process;organelle organization;regulation of organelle organization	cell part;cell projection;cytoplasm;cytoplasmic membrane-bounded vesicle;cytoskeleton;F-actin capping protein complex;intracellular membrane-bounded organelle;intracellular non-membrane-bounded organelle;intracellular organelle;macromolecular complex;membrane;organelle;protein complex;vesicle
P9	9	0	0	0	21.08965	0	0	0	20.49332	0	0	0	21.853395	0	22.10332	0	22.1785	21.385175	0	20.715015	0	0	0	0	0	0	0	21.10931	FALSE	25	44.44444444	20	FALSE	TRUE	FALSE	5.19787125	9.724487778	4.1824325									blood microparticle;extracellular membrane-bounded organelle;extracellular organelle;extracellular region part;extracellular vesicular exosome;membrane-bounded organelle;membrane-bounded vesicle;organelle;vesicle		extracellular organelle;organelle;vesicle
P10	10	26.56091	26.6793	26.328915	26.589145	26.197085	26.08265	26.610465	26.10262	26.534645	26.53099	25.83503	26.56953	27.091765	26.443465	25.702705	26.19552	26.0968	26.09134	26.02269	26.35368	25.80527	26.397325	26.34463	25.56665	26.42655	26.79568	26.162195	FALSE	100	100	100	TRUE	FALSE	FALSE	26.39388625	26.33338333	26.196601							anatomical structure development;biological regulation;cell differentiation;cellular developmental process;cellular process;cellular response to chemical stimulus;cellular response to endogenous stimulus;cellular response to hormone stimulus;cellular response to organic substance;cellular response to stimulus;cellular response to thyroid hormone stimulus;collagen catabolic process;collagen metabo…	catalytic activity;cysteine-type endopeptidase activity;cysteine-type peptidase activity;endopeptidase activity;hydrolase activity;peptidase activity;peptidase activity, acting on L-amino acid peptides	cell part;cytoplasmic membrane-bounded vesicle;cytoplasmic part;cytoplasmic vesicle;extracellular membrane-bounded organelle;extracellular organelle;extracellular region part;extracellular space;extracellular vesicular exosome;intracellular membrane-bounded organelle;intracellular non-membrane-bounded organelle;intracellular organelle;intracellular organelle part;intracellular part;lysosome;lytic…	anatomical structure development;biological regulation;cell differentiation;cellular process;developmental process;macromolecule metabolic process;metabolic process;multicellular organismal process;primary metabolic process;protein metabolic process;proteolysis;proteolysis involved in cellular protein catabolic process;response to chemical stimulus;response to endogenous stimulus;response to stim…	cell part;cytoplasmic membrane-bounded vesicle;extracellular organelle;extracellular space;intracellular membrane-bounded organelle;intracellular non-membrane-bounded organelle;intracellular organelle;lysosome;mitochondrion;nucleolus;organelle;vacuole;vesicle
P11	11	18.60034	0	0	0	0	23.779325	21.92925	23.048065	20.28399	0	0	20.23468	0	17.84462	19.311705	0	21.547875	0	0	0	0	0	22.40218	23.14192	21.84566	21.991825	18.03381	FALSE	50	55.55555556	50	FALSE	FALSE	FALSE	10.9196225	11.02476333	10.7415395							cellular component assembly;cellular component assembly at cellular level;cellular component organization;cellular component organization at cellular level;cellular component organization or biogenesis;cellular component organization or biogenesis at cellular level;cellular macromolecular complex assembly;cellular macromolecular complex subunit organization;cellular process;hair cycle;macromolecu…	binding;nucleic acid binding;RNA binding	catalytic step 2 spliceosome;cell part;cytoplasmic part;cytosol;extracellular membrane-bounded organelle;extracellular organelle;extracellular region part;extracellular vesicular exosome;intracellular membrane-bounded organelle;intracellular organelle;intracellular organelle part;intracellular part;macromolecular complex;membrane-bounded organelle;membrane-bounded vesicle;methylosome;methyltransf…	cellular component assembly;cellular component organization;cellular macromolecular complex assembly;cellular process;macromolecular complex assembly;molting cycle;multicellular organismal process;ribonucleoprotein complex assembly	cell part;cytosol;extracellular organelle;intracellular membrane-bounded organelle;intracellular organelle;macromolecular complex;nucleus;organelle;protein complex;ribonucleoprotein complex;small nuclear ribonucleoprotein complex;spliceosomal complex;vesicle
P12	12	0	0	0	0	0	0	0	0	0	0	0	0	0	0	0	0	0	0	0	0	0	0	0	20.51348	0	0	0	TRUE	0	0	10	FALSE	TRUE	FALSE	0	0	2.051348								catalytic activity;cation transmembrane transporter activity;cytochrome-c oxidase activity;heme-copper terminal oxidase activity;hydrogen ion transmembrane transporter activity;inorganic cation transmembrane transporter activity;ion transmembrane transporter activity;monovalent inorganic cation transmembrane transporter activity;oxidoreductase activity;oxidoreductase activity, acting on a heme gr…	cell part;cytoplasmic part;extracellular membrane-bounded organelle;extracellular organelle;extracellular region part;extracellular vesicular exosome;intracellular organelle part;intracellular part;macromolecular complex;membrane part;membrane-bounded organelle;membrane-bounded vesicle;mitochondrial membrane part;mitochondrial part;mitochondrial respiratory chain complex I;mitochondrial respirato…		cell part;extracellular organelle;macromolecular complex;NADH dehydrogenase complex;organelle;protein complex;respiratory chain complex IV;vesicle
P13	13	0	0	0	0	0	0	0	0	21.56423	19.92197	0	0	0	0	0	0	0	0	0	0	0	0	0	0	0	0	0	TRUE	0	22.22222222	0	FALSE	TRUE	FALSE	0	4.609577778	0							multicellular organismal process;muscle contraction;muscle system process;system process	binding;calcium ion binding;cation binding;ion binding;metal ion binding	cell part;contractile fiber;cytoplasmic part;intracellular non-membrane-bounded organelle;intracellular organelle;intracellular part;myofibril;non-membrane-bounded organelle;organelle	multicellular organismal process;muscle contraction	cell part;intracellular non-membrane-bounded organelle;intracellular organelle;organelle
P14	14	0	0	0	0	0	22.48764	18.85936	18.833635	18.11245	0	0	18.50374	0	0	0	0	21.6624	0	0	0	0	0	17.454635	24.628525	18.96598	18.601815	0	FALSE	37.5	33.33333333	40	FALSE	FALSE	FALSE	7.522579375	6.475398889	7.9650955							biosynthetic process;cellular biosynthetic process;cellular macromolecule biosynthetic process;cellular macromolecule metabolic process;cellular metabolic process;cellular process;cellular protein metabolic process;macromolecule biosynthetic process;macromolecule metabolic process;metabolic process;primary metabolic process;protein metabolic process;translation	structural constituent of ribosome;structural molecule activity	cell part;cytoplasmic part;intracellular non-membrane-bounded organelle;intracellular organelle;intracellular part;macromolecular complex;non-membrane-bounded organelle;organelle;ribonucleoprotein complex;ribosome	biosynthetic process;cellular metabolic process;cellular process;macromolecule metabolic process;metabolic process;primary metabolic process;protein metabolic process;translation	cell part;intracellular non-membrane-bounded organelle;intracellular organelle;macromolecular complex;organelle;ribonucleoprotein complex;ribosome
P15	15	0	0	0	0	0	23.120545	0	19.745435	0	0	0	0	0	0	0	19.3354	20.641425	0	0	0	0	0	18.59441	23.635975	0	0	0	FALSE	25	22.22222222	20	FALSE	TRUE	FALSE	5.3582475	4.441869444	4.2230385							biosynthetic process;cellular biosynthetic process;cellular macromolecule biosynthetic process;cellular macromolecule metabolic process;cellular metabolic process;cellular process;cellular protein metabolic process;cytoplasmic translation;macromolecule biosynthetic process;macromolecule metabolic process;metabolic process;primary metabolic process;protein metabolic process;translation	binding;nucleic acid binding;RNA binding;structural constituent of ribosome;structural molecule activity	cell part;cytosolic small ribosomal subunit;extracellular membrane-bounded organelle;extracellular organelle;extracellular region part;extracellular vesicular exosome;intracellular organelle part;intracellular part;macromolecular complex;membrane;membrane-bounded organelle;membrane-bounded vesicle;organelle;organelle part;ribonucleoprotein complex;small ribosomal subunit;vesicle	biosynthetic process;cellular metabolic process;cellular process;cytoplasmic translation;macromolecule metabolic process;metabolic process;primary metabolic process;protein metabolic process;translation	cell part;extracellular organelle;macromolecular complex;membrane;organelle;ribonucleoprotein complex;small ribosomal subunit;vesicle
P16	16	0	0	0	0	18.61727	21.31424	0	19.61515	0	17.33062	0	0	0	18.27775	18.19229	18.45504	19.594785	0	0	0	0	0	0	20.895785	18.963315	0	0	FALSE	37.5	55.55555556	20	FALSE	TRUE	TRUE	7.4433325	10.20560944	3.98591								binding;selenium binding	cell part;cytoplasmic part;endoplasmic reticulum lumen;endoplasmic reticulum part;intracellular organelle lumen;intracellular organelle part;intracellular part;membrane-enclosed lumen;organelle lumen;organelle part		cell part
P17	17	22.678335	22.029575	0	22.39536	22.717285	0	21.476075	21.610155	22.37607	21.81757	21.784265	21.119085	22.27207	21.879385	21.38774	22.09649	20.691105	21.893835	21.274385	21.87015	22.16694	21.7442	20.74016	0	21.56486	0	22.212885	FALSE	75	100	80	TRUE	FALSE	FALSE	16.61334813	21.71375333	17.3467415									extracellular region		extracellular region
P18	18	27.057835	26.90255	26.547865	26.994295	26.954375	26.088815	26.95845	26.53505	26.919435	26.847215	27.334135	27.317605	27.066375	27.589	27.533255	27.251655	26.78572	27.319365	26.982615	27.505435	27.269005	27.466285	27.072775	26.657305	27.70053	27.6366	27.84567	FALSE	100	100	100	TRUE	FALSE	FALSE	26.75490438	27.18271056	27.3455585							biological regulation;cellular process;cellular response to biotic stimulus;cellular response to lipopolysaccharide;cellular response to lipoteichoic acid;cellular response to molecule of bacterial origin;cellular response to stimulus;defense response;immune response;immune system process;inflammatory response;innate immune response;positive regulation of biological process;positive regulation of…	binding;lipopolysaccharide binding;lipoteichoic acid binding	cell part;extracellular membrane-bounded organelle;extracellular organelle;extracellular region part;extracellular space;extracellular vesicular exosome;membrane;membrane part;membrane raft;membrane-bounded organelle;membrane-bounded vesicle;organelle;plasma membrane;vesicle	biological regulation;cellular process;immune system process;regulation of transport;response to biotic stimulus;response to chemical stimulus;response to stimulus;response to stress	cell part;extracellular organelle;extracellular space;membrane;organelle;plasma membrane;vesicle
P19	19	0	0	0	0	0	0	0	19.81218	0	0	0	19.49224	0	0	0	0	0	0	0	0	0	0	18.99233	0	0	20.30786	0	TRUE	12.5	11.11111111	20	FALSE	TRUE	FALSE	2.4765225	2.165804444	3.930019							alcohol metabolic process;carbohydrate metabolic process;cellular carbohydrate metabolic process;cellular metabolic process;cellular process;metabolic process;monosaccharide metabolic process;pentose metabolic process;pentose-phosphate shunt, non-oxidative branch;primary metabolic process;small molecule metabolic process	catalytic activity;intramolecular oxidoreductase activity;intramolecular oxidoreductase activity, interconverting aldoses and ketoses;isomerase activity;ribose-5-phosphate isomerase activity		alcohol metabolic process;carbohydrate metabolic process;cellular metabolic process;cellular process;metabolic process;primary metabolic process;small molecule metabolic process
P20	20	18.39661	0	18.09104	18.24702	18.03521	0	17.92712	18.56661	0	18.518925	18.17623	18.96557	17.53032	18.640035	17.81522	0	19.027045	0	0	17.60038	0	0	0	0	18.46722	22.435925	0	FALSE	75	77.77777778	30	FALSE	FALSE	FALSE	13.65795125	14.29703833	5.8503525							anatomical structure development;biological regulation;cell chemotaxis;cell differentiation;cell migration;cell motility;cellular component movement;cellular component organization;cellular component organization at cellular level;cellular component organization or biogenesis;cellular component organization or biogenesis at cellular level;cellular developmental process;cellular process;cellular r…	binding;carbohydrate binding;chemoattractant activity	cell part;cytoplasmic part;external side of plasma membrane;extracellular matrix;extracellular membrane-bounded organelle;extracellular organelle;extracellular region part;extracellular space;extracellular vesicular exosome;immunological synapse;intracellular membrane-bounded organelle;intracellular organelle;intracellular organelle part;intracellular part;membrane;membrane part;membrane-bounded …	anatomical structure development;biological regulation;cell differentiation;cell motility;cellular component movement;cellular component organization;cellular process;developmental process;extracellular matrix organization;extracellular structure organization;immune system process;locomotion;regulation of transport;response to chemical stimulus;response to external stimulus;response to stimulus	cell part;extracellular matrix;extracellular organelle;extracellular space;intracellular membrane-bounded organelle;intracellular organelle;membrane;nucleus;organelle;proteinaceous extracellular matrix;vesicle
P21	21	0	0	0	0	0	0	0	0	0	21.013595	0	20.02344	17.56963	0	0	0	0	0	18.17758	0	0	0	0	0	0	21.75933	0	FALSE	0	33.33333333	20	FALSE	TRUE	FALSE	0	6.511851667	3.993691							acute inflammatory response;acute-phase response;biological regulation;cell fate commitment;cellular developmental process;cellular process;defense response;developmental process;immune response;immune system process;inflammatory response;positive regulation of biological process;positive regulation of cellular process;positive regulation of estradiol secretion;positive regulation of estrogen sec…		extracellular region;extracellular region part;extracellular space	biological regulation;cellular process;developmental process;immune system process;regulation of transport;response to stimulus;response to stress	extracellular region;extracellular space
P22	22	23.53997	23.457395	23.130315	22.97484	22.94766	20.22565	22.94705	22.486315	22.464025	22.396255	22.292155	21.480775	23.21103	22.261945	22.4919	22.33577	21.43195	22.75934	22.73916	22.416785	22.206035	22.621395	22.72593	21.30954	22.134655	0	22.802295	FALSE	100	100	90	TRUE	FALSE	FALSE	22.71364938	22.26286722	20.1715135							ameboidal cell migration;biological regulation;calcium ion homeostasis;cation homeostasis;cell chemotaxis;cell differentiation;cell migration;cell motility;cell surface receptor linked signaling pathway;cellular calcium ion homeostasis;cellular cation homeostasis;cellular chemical homeostasis;cellular component movement;cellular developmental process;cellular divalent inorganic cation homeostasis…		extracellular region part;extracellular space	biological regulation;cell differentiation;cell motility;cellular component movement;cellular homeostasis;cellular ion homeostasis;cellular process;circulatory system process;developmental process;endocrine process;establishment of localization;homeostatic process;hormone transport;immune system process;locomotion;multicellular organismal process;muscle contraction;peptide transport;regulation of…	extracellular space
P23	23	23.27728	23.898315	24.4163	24.44299	22.5751	20.36739	23.145135	23.449695	25.123735	25.55872	25.278955	23.682415	23.59913	23.48616	23.51773	24.400725	23.599555	24.0399	24.57877	24.191035	24.21742	23.712425	23.5267	21.467995	23.99062	24.524175	24.622565	FALSE	100	100	100	TRUE	FALSE	FALSE	23.19652563	24.24968056	23.8871605							biological regulation;cellular component assembly;cellular component organization;cellular component organization or biogenesis;cellular macromolecule metabolic process;cellular metabolic process;cellular process;cholesterol efflux;cholesterol transport;establishment of localization;high-density lipoprotein particle assembly;high-density lipoprotein particle clearance;high-density lipoprotein par…	antioxidant activity;binding;lipid binding;lipid transporter activity;phospholipid binding;substrate-specific transporter activity;transporter activity	discoidal high-density lipoprotein particle;extracellular membrane-bounded organelle;extracellular organelle;extracellular region part;extracellular vesicular exosome;high-density lipoprotein particle;low-density lipoprotein particle;macromolecular complex;membrane-bounded organelle;membrane-bounded vesicle;organelle;plasma lipoprotein particle;protein-lipid complex;spherical high-density lipopro…	biological regulation;cellular component assembly;cellular component organization;cellular metabolic process;cellular process;establishment of localization;lipid transport;macromolecular complex assembly;macromolecule metabolic process;metabolic process;multicellular organismal process;transport	extracellular organelle;macromolecular complex;organelle;vesicle
P24	24	0	0	0	0	0	20.022345	19.54316	20.062195	0	0	0	20.388965	0	0	19.592985	0	20.25796	0	0	0	0	0	19.61836	20.22947	19.841775	21.940365	0	FALSE	37.5	33.33333333	40	FALSE	FALSE	FALSE	7.4534625	6.693323333	8.162997							actin cytoskeleton organization;actin filament bundle assembly;actin filament organization;actin filament polymerization;actin filament-based process;actin polymerization or depolymerization;biological regulation;cellular component assembly;cellular component assembly at cellular level;cellular component organization;cellular component organization at cellular level;cellular component organizatio…	binding;calcium ion binding;cation binding;ion binding;metal ion binding	actin filament;cell part;cell projection;cell projection membrane;cell projection part;cytoplasmic part;cytoskeletal part;cytosol;intracellular membrane-bounded organelle;intracellular organelle;intracellular organelle part;intracellular part;lamellipodium;leading edge membrane;macromolecular complex;membrane part;membrane-bounded organelle;nucleus;organelle;organelle part;perinuclear region of c…	biological regulation;cellular component assembly;cellular component organization;cellular macromolecular complex assembly;cellular membrane organization;cellular process;cytoskeleton organization;macromolecular complex assembly;membrane invagination;membrane organization;organelle organization;protein complex assembly;protein polymerization;response to stimulus;signal transduction	cell part;cell projection;cytosol;intracellular membrane-bounded organelle;intracellular organelle;macromolecular complex;nucleus;organelle;protein complex
P25	25	0	21.5063	0	22.34247	22.67795	0	20.10853	0	0	21.75354	19.92587	0	20.72467	0	20.99341	21.65657	0	21.267725	21.301285	21.584585	21.466685	21.909145	20.77652	0	0	0	21.2408	FALSE	50	55.55555556	70	FALSE	FALSE	FALSE	10.82940625	11.67267333	14.9546745							cellular process;establishment of localization;establishment of localization in cell;establishment of protein localization;protein secretion;protein transport;secretion;secretion by cell;transport		extracellular region part;extracellular space	cellular process;establishment of localization;protein transport;secretion;transport	extracellular space
P26	26	20.72944	23.41996	0	25.14866	24.535935	0	23.56436	24.37241	22.76171	24.715185	24.348635	22.618895	20.721485	23.36011	24.66904	23.96311	23.517595	25.03436	24.54375	25.209155	25.45352	25.48464	24.33388	0	0	0	24.405775	FALSE	75	100	70	FALSE	FALSE	FALSE	17.72134563	23.40841833	17.446508
P27	27	0	0	0	0	0	0	0	21.303145	0	0	0	0	0	0	0	0	0	0	0	0	0	0	0	0	20.91086	0	0	TRUE	12.5	0	10	FALSE	TRUE	FALSE	2.662893125	0	2.091086							cellular macromolecule metabolic process;cellular metabolic process;cellular process;cellular protein metabolic process;macromolecule metabolic process;metabolic process;primary metabolic process;protein folding;protein metabolic process		cell part;cytoplasmic part;cytosolic part;intracellular membrane-bounded organelle;intracellular organelle;intracellular part;macromolecular complex;membrane-bounded organelle;mitochondrion;nucleus;organelle;prefoldin complex;protein complex	cellular metabolic process;cellular process;macromolecule metabolic process;metabolic process;primary metabolic process;protein folding;protein metabolic process	cell part;intracellular membrane-bounded organelle;intracellular organelle;macromolecular complex;mitochondrion;nucleus;organelle;protein complex
P28	28	0	0	0	0	0	21.89042	0	0	0	0	0	20.777105	20.33014	0	19.10285	0	21.08171	0	0	19.75109	0	0	20.55279	22.977675	0	0	0	FALSE	12.5	44.44444444	30	FALSE	TRUE	TRUE	2.7363025	9.032422778	6.3281555							biological regulation;cellular macromolecule metabolic process;cellular metabolic process;cellular nitrogen compound metabolic process;cellular process;macromolecule metabolic process;metabolic process;nitrogen compound metabolic process;nucleic acid metabolic process;nucleobase-containing compound metabolic process;primary metabolic process;regulation of biological process;regulation of gene exp…	adenyl nucleotide binding;adenyl ribonucleotide binding;ATP binding;ATPase activity;ATPase activity, coupled;ATP-dependent helicase activity;ATP-dependent RNA helicase activity;binding;catalytic activity;helicase activity;hydrolase activity;hydrolase activity, acting on acid anhydrides;hydrolase activity, acting on acid anhydrides, in phosphorus-containing anhydrides;nucleic acid binding;nucleosi…	cell part;cytoplasm;intracellular non-membrane-bounded organelle;intracellular organelle;intracellular organelle part;intracellular part;non-membrane-bounded organelle;nuclear part;nucleolus;organelle;organelle part	biological regulation;cellular metabolic process;cellular nitrogen compound metabolic process;cellular process;macromolecule metabolic process;metabolic process;nitrogen compound metabolic process;nucleobase-containing compound metabolic process;primary metabolic process;RNA metabolic process;translational initiation	cell part;cytoplasm;intracellular non-membrane-bounded organelle;intracellular organelle;nucleolus;organelle
P29	29	0	0	0	0	0	22.06911	21.03376	0	0	0	0	0	0	0	0	0	0	0	0	0	0	0	0	23.363595	21.07718	0	0	TRUE	25	0	20	FALSE	TRUE	FALSE	5.38785875	0	4.4440775							biological regulation;cellular macromolecule metabolic process;cellular metabolic process;cellular nitrogen compound metabolic process;cellular process;macromolecule metabolic process;metabolic process;nitrogen compound metabolic process;nucleic acid metabolic process;nucleobase-containing compound metabolic process;primary metabolic process;regulation of biological process;regulation of gene exp…	adenyl nucleotide binding;adenyl ribonucleotide binding;ATP binding;ATPase activity;ATPase activity, coupled;ATP-dependent helicase activity;ATP-dependent RNA helicase activity;binding;catalytic activity;helicase activity;hydrolase activity;hydrolase activity, acting on acid anhydrides;hydrolase activity, acting on acid anhydrides, in phosphorus-containing anhydrides;nucleic acid binding;nucleosi…	cell part;cytoplasm;cytoplasmic part;intracellular non-membrane-bounded organelle;intracellular organelle;intracellular organelle part;intracellular part;non-membrane-bounded organelle;nuclear part;nucleolus;organelle;organelle part;perinuclear region of cytoplasm	biological regulation;cellular metabolic process;cellular nitrogen compound metabolic process;cellular process;macromolecule metabolic process;metabolic process;nitrogen compound metabolic process;nucleobase-containing compound metabolic process;primary metabolic process;RNA metabolic process;translational initiation	cell part;cytoplasm;intracellular non-membrane-bounded organelle;intracellular organelle;nucleolus;organelle
P30	30	0	0	0	0	0	20.718575	0	0	0	0	0	0	0	0	0	0	0	0	0	0	0	0	0	20.521465	0	19.84976	0	TRUE	12.5	0	20	FALSE	TRUE	FALSE	2.589821875	0	4.0371225							anatomical structure morphogenesis;biological regulation;catabolic process;cellular catabolic process;cellular macromolecule catabolic process;cellular macromolecule metabolic process;cellular metabolic process;cellular nitrogen compound metabolic process;cellular process;developmental process;embryonic cranial skeleton morphogenesis;embryonic morphogenesis;embryonic organ morphogenesis;embryonic…	adenyl nucleotide binding;adenyl ribonucleotide binding;ATP binding;ATPase activity;ATPase activity, coupled;ATP-dependent helicase activity;ATP-dependent RNA helicase activity;binding;catalytic activity;helicase activity;hydrolase activity;hydrolase activity, acting on acid anhydrides;hydrolase activity, acting on acid anhydrides, in phosphorus-containing anhydrides;mRNA binding;nucleic acid bin…	catalytic step 2 spliceosome;cell part;cytoplasm;exon-exon junction complex;intracellular non-membrane-bounded organelle;intracellular organelle;intracellular organelle part;intracellular part;macromolecular complex;membrane;non-membrane-bounded organelle;nuclear body;nuclear part;nuclear speck;nucleolus;nucleoplasm;nucleoplasm part;organelle;organelle part;protein complex;ribonucleoprotein compl…	anatomical structure morphogenesis;biological regulation;catabolic process;cellular metabolic process;cellular nitrogen compound metabolic process;cellular process;developmental process;establishment of localization;macromolecule metabolic process;metabolic process;mRNA metabolic process;mRNA processing;nitrogen compound metabolic process;nucleobase-containing compound metabolic process;nucleobas…	cell part;cytoplasm;intracellular non-membrane-bounded organelle;intracellular organelle;macromolecular complex;membrane;nucleolus;nucleoplasm;organelle;protein complex;ribonucleoprotein complex;spliceosomal complex
P31	31	0	0	0	0	20.2267	21.40434	20.578665	20.916165	0	0	0	0	0	0	0	0	21.19495	0	0	0	0	0	20.44215	20.973295	20.80122	0	0	FALSE	50	11.11111111	30	FALSE	TRUE	TRUE	10.39073375	2.354994444	6.2216665							biological regulation;positive regulation of binding;positive regulation of DNA binding;positive regulation of molecular function;regulation of binding;regulation of DNA binding;regulation of molecular function	binding;DNA binding;nucleic acid binding;protein binding transcription factor activity;sequence-specific DNA binding;transcription coactivator activity;transcription cofactor activity;transcription factor binding transcription factor activity	cell part;cytoplasm;extracellular membrane-bounded organelle;extracellular organelle;extracellular region part;extracellular vesicular exosome;intracellular non-membrane-bounded organelle;intracellular organelle;intracellular organelle part;intracellular part;macromolecular complex;membrane-bounded organelle;membrane-bounded vesicle;non-membrane-bounded organelle;nuclear part;nucleolus;nucleoplas…	biological regulation	cell part;cytoplasm;extracellular organelle;intracellular non-membrane-bounded organelle;intracellular organelle;macromolecular complex;nucleolus;organelle;protein complex;transcription factor complex;vesicle
P32	32	21.842585	22.347255	21.94117	22.67181	22.283605	21.050245	22.99528	22.68701	21.748305	21.488135	21.547065	21.031155	21.446605	22.60857	21.87989	22.09016	21.96504	21.60589	21.37907	22.189115	21.60977	21.59352	21.37823	20.94499	22.30487	22.122325	22.360225	FALSE	100	100	100	TRUE	FALSE	FALSE	22.22737	21.75610278	21.7488005							activation of adenylate cyclase activity;activation of adenylate cyclase activity by G-protein signaling pathway;activation of protein kinase activity;behavior;biological regulation;calcium ion homeostasis;cAMP-mediated signaling;cation homeostasis;cell chemotaxis;cell migration;cell motility;cell surface receptor linked signaling pathway;cellular calcium ion homeostasis;cellular cation homeostas…		axon part;cell body;cell part;cell projection part;cytoplasm;extracellular region;extracellular region part;extracellular space;intracellular part;neuronal cell body;synapse part;terminal button	behavior;biological regulation;cell motility;cellular component movement;cellular homeostasis;cellular ion homeostasis;cellular process;circulatory system process;detection of stimulus;homeostatic process;immune system process;locomotion;multicellular organismal process;regulation of protein modification process;response to abiotic stimulus;response to chemical stimulus;response to external stimu…	cell body;cell part;cytoplasm;extracellular region;extracellular space;neuronal cell body
P33	33	22.721965	23.006605	23.07548	23.22277	24.455015	0	24.4756	24.582895	21.591935	22.31387	22.53864	23.11337	23.39803	23.654665	24.122095	23.814045	24.768925	23.005885	22.883475	23.481455	22.981475	22.67973	22.73806	24.439615	24.3395	23.70245	24.132295	FALSE	87.5	100	100	TRUE	FALSE	FALSE	20.69254125	23.25728611	23.438394							adipose tissue development;anatomical structure development;anatomical structure morphogenesis;biological regulation;biosynthetic process;cell cycle phase;cell cycle process;cell development;cell part morphogenesis;cell projection morphogenesis;cell projection organization;cellular biosynthetic process;cellular chemical homeostasis;cellular component morphogenesis;cellular component movement;cell…	structural constituent of ribosome;structural molecule activity	cell body;cell part;cell projection;cytoplasm;cytoplasmic part;cytosolic large ribosomal subunit;cytosolic small ribosomal subunit;extracellular membrane-bounded organelle;extracellular organelle;extracellular region part;extracellular vesicular exosome;intracellular membrane-bounded organelle;intracellular organelle;intracellular organelle part;intracellular part;large ribosomal subunit;lysosoma…	anatomical structure development;anatomical structure morphogenesis;biological regulation;biosynthetic process;cell development;cellular component morphogenesis;cellular component movement;cellular component organization;cellular homeostasis;cellular ion homeostasis;cellular metabolic process;cellular process;cytoskeleton-dependent intracellular transport;developmental process;establishment of lo…	cell body;cell part;cell projection;cytoplasm;extracellular organelle;intracellular membrane-bounded organelle;intracellular organelle;macromolecular complex;membrane;mitochondrion;neuron projection;neuronal cell body;nucleus;organelle;ribonucleoprotein complex;small ribosomal subunit;vesicle
P34	34	0	0	0	0	0	0	0	0	0	0	0	0	0	0	0	0	0	0	0	0	0	0	0	0	0	0	0	TRUE	0	0	0	FALSE	TRUE	FALSE	0	0	0							cellular macromolecule metabolic process;cellular metabolic process;cellular process;cellular protein metabolic process;cullin deneddylation;macromolecule metabolic process;macromolecule modification;metabolic process;primary metabolic process;protein deneddylation;protein metabolic process;protein modification by small protein conjugation or removal;protein modification by small protein removal;…		cell junction;cell part;clathrin-coated vesicle;coated vesicle;cytoplasmic membrane-bounded vesicle;cytoplasmic part;cytoplasmic vesicle;extracellular membrane-bounded organelle;extracellular organelle;extracellular region part;extracellular vesicular exosome;intracellular membrane-bounded organelle;intracellular organelle;intracellular organelle part;intracellular part;macromolecular complex;mem…	cellular metabolic process;cellular process;macromolecule metabolic process;macromolecule modification;metabolic process;primary metabolic process;protein metabolic process;protein modification by small protein conjugation or removal;protein modification process	cell part;cytoplasmic membrane-bounded vesicle;extracellular organelle;intracellular membrane-bounded organelle;intracellular organelle;macromolecular complex;nucleoplasm;organelle;protein complex;vesicle
P35	35	20.909835	0	22.42355	0	21.2055	25.43121	22.10739	24.100935	20.65438	0	0	21.80104	22.17023	0	20.262115	0	23.8159	0	20.77615	19.66978	20.687305	0	22.52658	25.53421	24.222455	19.84931	0	FALSE	75	55.55555556	70	FALSE	FALSE	FALSE	17.0223025	12.078185	15.326579
P36	36	21.594305	22.38828	22.09371	21.59039	20.724165	20.20944	21.15254	20.71134	20.97689	21.57815	21.63544	20.954745	21.02031	20.31573	22.074545	20.4526	20.28625	21.55196	21.674675	21.08365	20.913115	20.71425	21.54011	20.5388	21.46344	20.964535	21.46399	FALSE	100	100	100	TRUE	FALSE	FALSE	21.30802125	21.03274	21.1908525									extracellular membrane-bounded organelle;extracellular organelle;extracellular region part;extracellular vesicular exosome;membrane-bounded organelle;membrane-bounded vesicle;organelle;vesicle		extracellular organelle;organelle;vesicle
P37	37	20.94065	20.07326	18.82187	19.900845	0	0	0	0	19.34326	20.38795	20.87278	20.5244	0	0	21.29657	0	0	19.99507	20.881115	20.32361	20.51634	0	21.46225	0	0	0	0	FALSE	50	55.55555556	50	FALSE	FALSE	FALSE	9.967078125	11.38055111	10.3178385							biological adhesion;cell adhesion;cellular process;response to ATP;response to chemical stimulus;response to organic substance;response to stimulus	binding;carbohydrate binding	cell part;external side of plasma membrane;membrane part;plasma membrane part	biological adhesion;cell adhesion;cellular process;response to chemical stimulus;response to stimulus	cell part
P38	38	20.670605	19.07164	18.094575	18.43933	19.241225	26.811845	24.540375	26.806315	21.207855	18.94548	20.250795	26.3742	19.20519	20.53022	22.341525	18.46228	26.99826	19.50772	19.4523	22.600725	21.440145	18.481875	25.20478	26.03024	25.536185	27.32665	22.343135	FALSE	100	100	100	TRUE	FALSE	FALSE	21.70948875	21.590645	22.7923755							alcohol metabolic process;aldehyde biosynthetic process;biological regulation;biosynthetic process;carbohydrate metabolic process;cellular aldehyde metabolic process;cellular biosynthetic process;cellular carbohydrate metabolic process;cellular metabolic process;cellular process;glyceraldehyde-3-phosphate biosynthetic process;glyceraldehyde-3-phosphate metabolic process;metabolic process;monosacc…	binding;catalytic activity;cation binding;cofactor binding;ion binding;metal ion binding;transferase activity;transferase activity, transferring aldehyde or ketonic groups;transketolase activity	cell part;extracellular membrane-bounded organelle;extracellular organelle;extracellular region part;extracellular vesicular exosome;intracellular organelle part;intracellular part;membrane-bounded organelle;membrane-bounded vesicle;nuclear part;nucleoplasm;organelle;organelle part;vesicle	alcohol metabolic process;biological regulation;biosynthetic process;carbohydrate metabolic process;cellular aldehyde metabolic process;cellular metabolic process;cellular process;metabolic process;primary metabolic process;small molecule metabolic process	cell part;extracellular organelle;nucleoplasm;organelle;vesicle
P39	39	0	0	0	0	0	20.63803	0	0	0	0	0	0	0	0	0	0	20.28726	0	0	0	0	0	0	21.262545	0	0	0	TRUE	12.5	11.11111111	10	FALSE	TRUE	FALSE	2.57975375	2.25414	2.1262545								binding;cation binding;heme binding;ion binding;iron ion binding;metal ion binding;tetrapyrrole binding;transition metal ion binding	cell part;endomembrane system;membrane		cell part;endomembrane system;membrane
P40	40	22.037695	21.69448	20.8192	21.12798	21.38415	0	20.02999	19.81301	20.811735	21.466435	20.70354	20.7381	22.35441	0	20.25811	20.343415	19.638485	20.9253	20.61018	21.64992	20.697565	20.965925	21.56741	0	0	0	20.468555	FALSE	87.5	88.88888889	70	FALSE	FALSE	FALSE	18.36331313	18.47935889	14.6884855							adult behavior;adult locomotory behavior;adult walking behavior;axon choice point recognition;behavior;biological regulation;cell recognition;cell surface receptor linked signaling pathway;cellular process;cellular response to stimulus;enzyme linked receptor protein signaling pathway;ephrin receptor signaling pathway;locomotory behavior;multicellular organismal process;neuron recognition;regulati…		cell part;membrane	behavior;biological regulation;cell recognition;cellular process;multicellular organismal process;response to stimulus;signal transduction	cell part;membrane
P41	41	0	0	0	0	0	22.497545	21.095095	22.734195	0	0	0	0	0	0	20.31451	0	22.28565	0	0	0	0	0	22.285795	22.27141	21.182685	0	0	FALSE	37.5	22.22222222	30	FALSE	TRUE	TRUE	8.290854375	4.733351111	6.573989								aspartoacylase activity;binding;catalytic activity;cation binding;hydrolase activity;hydrolase activity, acting on carbon-nitrogen (but not peptide) bonds;hydrolase activity, acting on carbon-nitrogen (but not peptide) bonds, in linear amides;hydrolase activity, acting on ester bonds;ion binding;metal ion binding	cell part;cytoplasm;extracellular membrane-bounded organelle;extracellular organelle;extracellular region part;extracellular vesicular exosome;intracellular membrane-bounded organelle;intracellular organelle;intracellular part;membrane-bounded organelle;membrane-bounded vesicle;nucleus;organelle;vesicle		cell part;cytoplasm;extracellular organelle;intracellular membrane-bounded organelle;intracellular organelle;nucleus;organelle;vesicle
P42	42	0	0	21.46498	0	0	20.777	0	0	20.58564	20.454685	0	0	21.973055	0	0	0	0	0	19.9755	0	0	21.036165	20.91414	0	0	0	0	FALSE	25	33.33333333	30	FALSE	FALSE	TRUE	5.2802475	7.001486667	6.1925805							anatomical structure formation involved in morphogenesis;angiogenesis;biological adhesion;biological regulation;cell adhesion;cell recognition;cellular component organization;cellular component organization or biogenesis;cellular membrane organization;cellular process;developmental process;fertilization;membrane invagination;membrane organization;phagocytosis, engulfment;phagocytosis, recognition…	binding;lipid binding;phosphatidylethanolamine binding;phosphatidylserine binding;phospholipid binding	acrosomal membrane;cell part;cytoplasmic part;cytoplasmic vesicle membrane;cytoplasmic vesicle part;external side of plasma membrane;extracellular matrix;extracellular membrane-bounded organelle;extracellular organelle;extracellular region;extracellular region part;extracellular space;extracellular vesicular exosome;extrinsic to membrane;extrinsic to plasma membrane;intracellular organelle part;i…	anatomical structure formation involved in morphogenesis;biological adhesion;biological regulation;cell adhesion;cell recognition;cellular component organization;cellular membrane organization;cellular process;developmental process;membrane invagination;membrane organization;regulation of transport	cell part;extracellular matrix;extracellular organelle;extracellular region;extracellular space;membrane;organelle;vesicle
P43	43	19.495325	0	18.07331	0	0	23.19412	21.89104	20.976385	0	0	0	0	19.26194	19.554555	19.02605	19.50244	22.143535	0	0	0	0	0	19.59063	22.878845	20.381575	0	0	FALSE	62.5	55.55555556	30	FALSE	FALSE	FALSE	12.9537725	11.05428	6.285105							actin cytoskeleton organization;actin filament depolymerization;actin filament organization;actin filament-based process;actin polymerization or depolymerization;actomyosin structure organization;anatomical structure homeostasis;biological regulation;cellular component disassembly;cellular component disassembly at cellular level;cellular component organization;cellular component organization at c…		actin cytoskeleton;cell part;contractile fiber part;cytoplasmic part;cytoskeleton;extracellular membrane-bounded organelle;extracellular organelle;extracellular region part;extracellular space;extracellular vesicular exosome;I band;intracellular non-membrane-bounded organelle;intracellular organelle;intracellular organelle part;intracellular part;membrane-bounded organelle;membrane-bounded vesicl…	biological regulation;cellular component disassembly;cellular component organization;cellular homeostasis;cellular process;cytoskeleton organization;homeostatic process;organelle organization;protein depolymerization;regulation of organelle organization	cell part;cytoskeleton;extracellular organelle;extracellular space;intracellular non-membrane-bounded organelle;intracellular organelle;organelle;vesicle
P44	44	20.63795	21.720695	21.411145	21.34325	21.71498	0	20.915385	20.64671	0	21.67071	20.64597	20.64522	21.13758	0	20.57792	20.73777	0	20.818	21.598215	21.245225	21.52855	21.492515	21.14345	0	0	0	21.22032	FALSE	87.5	66.66666667	70	FALSE	FALSE	FALSE	18.54876438	13.93501889	14.9046275							adaptive immune response;adaptive immune response based on somatic recombination of immune receptors built from immunoglobulin superfamily domains;anatomical structure development;anatomical structure homeostasis;anatomical structure morphogenesis;biological regulation;bradykinin catabolic process;catabolic process;cell killing;cellular catabolic process;cellular metabolic process;cellular proces…	activating MHC class I receptor activity;aminopeptidase activity;apoptotic protease activator activity;binding;caspase activator activity;caspase regulator activity;catalytic activity;cysteine-type endopeptidase activity;cysteine-type peptidase activity;endopeptidase activity;enzyme activator activity;enzyme regulator activity;exopeptidase activity;HLA-A specific activating MHC class I receptor a…	cell part;cytoplasmic part;cytosol;extracellular membrane-bounded organelle;extracellular organelle;extracellular region part;extracellular space;extracellular vesicular exosome;intracellular membrane-bounded organelle;intracellular organelle;intracellular part;lysosome;lytic vacuole;membrane-bounded organelle;membrane-bounded vesicle;organelle;vacuole;vesicle	anatomical structure development;anatomical structure morphogenesis;biological regulation;catabolic process;cell killing;cellular metabolic process;cellular process;developmental process;homeostatic process;immune system process;macromolecule metabolic process;metabolic process;peptide metabolic process;primary metabolic process;protein maturation;protein metabolic process;proteolysis;proteolysis…	cell part;cytosol;extracellular organelle;extracellular space;intracellular membrane-bounded organelle;intracellular organelle;lysosome;organelle;vacuole;vesicle
P45	45	21.727835	0	23.04097	21.993165	0	0	0	0	0	21.854765	22.3205	21.893025	0	0	0	0	0	23.30442	23.282365	0	22.52966	22.31692	23.18803	0	0	0	0	FALSE	37.5	33.33333333	50	FALSE	FALSE	FALSE	8.34524625	7.340921111	11.4621395								binding;calcium ion binding;cation binding;ion binding;metal ion binding	cell part;integral to membrane;intrinsic to membrane;membrane part		cell part
P46	46	25.959465	22.49812	24.01526	24.93618	0	0	0	22.863445	25.79315	25.989435	27.13792	26.745825	23.71298	0	0	26.929965	22.06961	25.790805	26.361265	24.99642	27.04106	26.456645	25.715585	20.25239	19.9402	0	26.70978	FALSE	62.5	77.77777778	90	FALSE	FALSE	FALSE	15.03405875	19.81987611	22.326415							antigen processing and presentation;antigen processing and presentation of peptide antigen;antigen processing and presentation of peptide antigen via MHC class I;immune system process		cell part;extracellular region;macromolecular complex;membrane part;MHC class I protein complex;MHC protein complex;plasma membrane part;protein complex	immune system process	cell part;extracellular region;macromolecular complex;MHC protein complex;protein complex
P47	47	20.51431	20.30581	20.118495	20.712665	21.289635	23.337035	24.41206	25.975205	20.84214	20.171555	20.933075	18.16967	21.08543	21.50582	23.580835	19.087535	26.481735	19.84607	17.9817	21.17393	19.928845	18.06175	23.964605	23.44221	24.4125	22.849225	21.41912	FALSE	100	100	100	TRUE	FALSE	FALSE	22.08315188	21.31753278	21.3079955								binding;lipid binding;transporter activity	cell part;cytoplasm;intracellular part		cell part;cytoplasm
P48	48	21.00265	0	21.54053	21.160825	0	0	0	0	21.93737	22.487775	21.4566	23.85397	0	0	0	0	0	21.198195	21.779515	20.90389	21.24475	20.98197	21.39482	0	0	0	0	FALSE	37.5	44.44444444	60	FALSE	FALSE	FALSE	7.963000625	9.970635	12.750314							antigen processing and presentation;antigen processing and presentation of exogenous antigen;antigen processing and presentation of exogenous peptide antigen;antigen processing and presentation of exogenous peptide antigen via MHC class I;antigen processing and presentation of exogenous peptide antigen via MHC class II;antigen processing and presentation of peptide antigen;antigen processing and …	catalytic activity;oxidoreductase activity;oxidoreductase activity, acting on a sulfur group of donors	cell junction;cell part;cytoplasmic part;extracellular region;intracellular membrane-bounded organelle;intracellular organelle;intracellular part;lysosome;lytic vacuole;membrane;membrane-bounded organelle;organelle;plasma membrane;vacuole	biological regulation;immune system process;regulation of protein stability	cell part;extracellular region;intracellular membrane-bounded organelle;intracellular organelle;lysosome;membrane;organelle;plasma membrane;vacuole
P49	49	23.832705	24.01435	21.874835	25.522455	27.251425	0	26.517085	27.3619	23.448695	25.008595	23.818655	26.997255	22.67317	26.75494	25.16227	25.261955	28.54364	25.50465	26.718805	26.112095	26.632735	26.067385	27.168385	26.762485	26.33448	0	26.03167	FALSE	87.5	100	90	TRUE	FALSE	FALSE	22.04684438	25.296575	23.733269							actin cytoskeleton organization;actin filament organization;actin filament-based process;biological regulation;cellular component organization;cellular component organization at cellular level;cellular component organization or biogenesis;cellular component organization or biogenesis at cellular level;cellular process;cytoskeleton organization;mainte0ce of location;mainte0ce of protein location;n…		cell part;cytoplasm;cytoplasmic part;cytoskeleton;cytosol;intracellular membrane-bounded organelle;intracellular non-membrane-bounded organelle;intracellular organelle;intracellular part;membrane-bounded organelle;non-membrane-bounded organelle;nucleus;organelle	biological regulation;cellular component organization;cellular process;cytoskeleton organization;organelle organization;regulation of organelle organization	cell part;cytoplasm;cytoskeleton;cytosol;intracellular membrane-bounded organelle;intracellular non-membrane-bounded organelle;intracellular organelle;nucleus;organelle
P50	50	0	0	0	0	0	23.42554	0	18.66053	18.53791	0	17.98688	21.0416	0	0	0	0	19.956715	0	0	19.27027	18.14892	0	19.14683	23.35085	0	24.88304	0	FALSE	25	44.44444444	50	FALSE	FALSE	TRUE	5.26075875	8.613678333	10.479991							actin cytoskeleton organization;actin filament organization;actin filament-based process;actin nucleation;anatomical structure formation involved in morphogenesis;Arp2/3 complex-mediated actin nucleation;asymmetric cell division;biological regulation;cell cycle cytokinesis;cell cycle process;cell division;cell projection assembly;cell projection organization;cellular component assembly;cellular c…	adenyl nucleotide binding;adenyl ribonucleotide binding;ATP binding;binding;nucleotide binding;purine nucleotide binding;purine ribonucleoside triphosphate binding;purine ribonucleotide binding;ribonucleotide binding;structural constituent of cytoskeleton;structural molecule activity	actin cap;adherens junction;anchoring junction;Arp2/3 protein complex;cell cortex part;cell junction;cell part;cell-substrate adherens junction;cell-substrate junction;cytoplasmic part;cytoskeletal part;extracellular membrane-bounded organelle;extracellular organelle;extracellular region part;extracellular vesicular exosome;focal adhesion;intracellular organelle part;intracellular part;macromolec…	anatomical structure formation involved in morphogenesis;biological regulation;cell division;cellular component assembly;cellular component movement;cellular component organization;cellular localization;cellular process;cytokinesis;cytoskeleton organization;developmental process;establishment of localization;establishment or mainte0ce of cell polarity;localization;organelle localization;organelle…	cell part;extracellular organelle;macromolecular complex;membrane;organelle;protein complex;vesicle
P51	51	0	0	0	0	0	23.50356	0	0	0	0	0	23.542795	0	0	0	0	20.800855	0	0	20.3186	18.6403	0	20.15771	23.98378	20.71112	24.49043	0	FALSE	12.5	22.22222222	60	FALSE	TRUE	FALSE	2.937945	4.927072222	12.830194							actin cytoskeleton organization;actin filament organization;actin filament-based process;actin nucleation;Arp2/3 complex-mediated actin nucleation;biological regulation;cellular component organization;cellular component organization at cellular level;cellular component organization or biogenesis;cellular component organization or biogenesis at cellular level;cellular process;cytoskeleton organiza…	structural constituent of cytoskeleton;structural molecule activity	adherens junction;anchoring junction;Arp2/3 protein complex;cell junction;cell part;cell projection;cell-substrate adherens junction;cell-substrate junction;cytoplasm;cytoskeletal part;extracellular membrane-bounded organelle;extracellular organelle;extracellular region part;extracellular vesicular exosome;focal adhesion;intracellular organelle part;intracellular part;lamellipodium;macromolecular…	biological regulation;cellular component organization;cellular process;cytoskeleton organization;organelle organization;regulation of organelle organization	cell part;cell projection;cytoplasm;extracellular organelle;macromolecular complex;membrane;organelle;protein complex;vesicle
P52	52	0	0	0	0	0	20.81143	0	19.4214	0	0	0	22.302785	0	0	0	0	19.636315	0	0	18.817185	0	0	18.74537	21.48748	18.22666	23.537475	0	FALSE	25	22.22222222	50	FALSE	TRUE	FALSE	5.02910375	4.6599	10.081417							actin cytoskeleton organization;actin filament organization;actin filament-based process;actin nucleation;Arp2/3 complex-mediated actin nucleation;biological regulation;cellular component organization;cellular component organization at cellular level;cellular component organization or biogenesis;cellular component organization or biogenesis at cellular level;cellular process;cytoskeleton organiza…	structural constituent of cytoskeleton;structural molecule activity	adherens junction;anchoring junction;Arp2/3 protein complex;cell junction;cell part;cell-substrate adherens junction;cell-substrate junction;cytoskeletal part;extracellular membrane-bounded organelle;extracellular organelle;extracellular region part;extracellular vesicular exosome;focal adhesion;intracellular organelle part;intracellular part;macromolecular complex;membrane-bounded organelle;memb…	biological regulation;cellular component organization;cellular process;cytoskeleton organization;organelle organization;regulation of organelle organization	cell part;extracellular organelle;macromolecular complex;organelle;protein complex;vesicle
P53	53	0	0	0	0	0	19.13089	0	18.515535	0	19.56659	0	0	0	0	0	0	0	0	0	0	0	0	0	0	18.813915	0	0	TRUE	25	11.11111111	10	FALSE	TRUE	FALSE	4.705803125	2.174065556	1.8813915							alcohol catabolic process;alcohol metabolic process;carbohydrate catabolic process;carbohydrate metabolic process;catabolic process;cellular carbohydrate catabolic process;cellular carbohydrate metabolic process;cellular metabolic process;cellular process;generation of precursor metabolites and energy;glucose catabolic process;glucose metabolic process;glycolysis;hexose catabolic process;hexose m…	catalytic activity;intramolecular transferase activity;intramolecular transferase activity, phosphotransferases;isomerase activity;phosphoglycerate mutase activity	cell part;extracellular membrane-bounded organelle;extracellular organelle;extracellular region part;extracellular vesicular exosome;intracellular membrane-bounded organelle;intracellular organelle;intracellular part;membrane-bounded organelle;membrane-bounded vesicle;nucleus;organelle;vesicle	alcohol metabolic process;carbohydrate metabolic process;catabolic process;cellular metabolic process;cellular process;generation of precursor metabolites and energy;metabolic process;multicellular organismal process;muscle contraction;primary metabolic process;small molecule metabolic process	cell part;extracellular organelle;intracellular membrane-bounded organelle;intracellular organelle;nucleus;organelle;vesicle
P54	54	0	0	0	0	0	21.251655	19.52995	21.02134	0	0	0	0	0	0	0	0	21.16405	0	0	0	0	0	18.43173	21.707655	19.61669	0	0	FALSE	37.5	11.11111111	30	FALSE	TRUE	TRUE	7.725368125	2.351561111	5.9756075							4-hydroxyproline metabolic process;amine metabolic process;apoptosis;apoptosis in response to endoplasmic reticulum stress;biological regulation;brown fat cell differentiation;calcium ion homeostasis;calcium ion transport;calcium ion transport into cytosol;carboxylic acid metabolic process;cation homeostasis;cation transport;cell death;cell differentiation;cell redox homeostasis;cellular amine me…	catalytic activity;disulfide oxidoreductase activity;intramolecular oxidoreductase activity;intramolecular oxidoreductase activity, interconverting keto- and enol-groups;intramolecular oxidoreductase activity, transposing S-S bonds;isomerase activity;oxidoreductase activity;oxidoreductase activity, acting on a sulfur group of donors;oxidoreductase activity, acting on a sulfur group of donors, dis…	cell part;cytoplasmic part;endoplasmic reticulum membrane;endoplasmic reticulum part;intracellular organelle part;intracellular part;membrane;membrane part;organelle membrane;organelle part	amine metabolic process;biological regulation;cell death;cell differentiation;cellular amino acid metabolic process;cellular component organization;cellular homeostasis;cellular ion homeostasis;cellular ketone metabolic process;cellular metabolic process;cellular nitrogen compound metabolic process;cellular process;death;developmental process;establishment of localization;extracellular matrix org…	cell part;membrane
P55	55	20.25661	20.380835	20.16497	0	20.44329	20.85148	20.682725	20.613685	0	19.83379	0	20.681525	20.615535	20.26545	20.07646	19.96189	20.87027	20.50862	20.07564	20.313335	20.14843	0	20.89335	20.673775	20.80499	20.99852	20.36624	FALSE	87.5	77.77777778	90	TRUE	FALSE	FALSE	17.92419938	15.81165778	18.47829							anatomical structure formation involved in morphogenesis;anatomical structure morphogenesis;biological regulation;branching involved in embryonic placenta morphogenesis;cell differentiation;cell surface receptor linked signaling pathway;cellular component organization;cellular component organization or biogenesis;cellular developmental process;cellular macromolecule metabolic process;cellular mem…		cell junction;cell part;cell-cell junction;cytoplasmic part;endosome;extracellular membrane-bounded organelle;extracellular organelle;extracellular region part;extracellular vesicular exosome;Grb2-EGFR complex;intracellular membrane-bounded organelle;intracellular non-membrane-bounded organelle;intracellular organelle;intracellular organelle part;intracellular part;macromolecular complex;membrane…	anatomical structure formation involved in morphogenesis;anatomical structure morphogenesis;biological regulation;cell differentiation;cellular component organization;cellular membrane organization;cellular metabolic process;cellular process;developmental process;endocytosis;establishment of localization;macromolecule metabolic process;membrane invagination;membrane organization;metabolic process…	cell part;endosome;extracellular organelle;intracellular membrane-bounded organelle;intracellular non-membrane-bounded organelle;intracellular organelle;macromolecular complex;membrane;nucleolus;nucleoplasm;organelle;protein complex;vesicle
P56	56	0	0	0	0	0	22.904135	20.89471	20.394495	17.875125	0	0	19.30853	17.34386	16.90148	18.41563	0	21.93949	0	0	17.54643	0	0	19.147415	24.03228	20.14391	19.6933	0	FALSE	37.5	66.66666667	50	FALSE	FALSE	FALSE	8.0241675	12.42045722	10.0563335							biosynthetic process;cellular biosynthetic process;cellular component biogenesis;cellular component biogenesis at cellular level;cellular component organization or biogenesis;cellular component organization or biogenesis at cellular level;cellular macromolecule biosynthetic process;cellular macromolecule metabolic process;cellular metabolic process;cellular nitrogen compound metabolic process;cel…	structural constituent of ribosome;structural molecule activity	adherens junction;anchoring junction;cell junction;cell part;cell-substrate adherens junction;cell-substrate junction;cytoplasmic part;cytosolic small ribosomal subunit;extracellular membrane-bounded organelle;extracellular organelle;extracellular region part;extracellular vesicular exosome;focal adhesion;intracellular non-membrane-bounded organelle;intracellular organelle;intracellular organelle…	biosynthetic process;cellular metabolic process;cellular nitrogen compound metabolic process;cellular process;macromolecule metabolic process;metabolic process;nitrogen compound metabolic process;nucleobase-containing compound metabolic process;primary metabolic process;protein metabolic process;ribosomal small subunit biogenesis;RNA metabolic process;RNA processing;rRNA processing;translation	cell part;extracellular organelle;intracellular non-membrane-bounded organelle;intracellular organelle;macromolecular complex;membrane;organelle;ribonucleoprotein complex;ribosome;small ribosomal subunit;vesicle
P57	57	0	0	0	0	0	24.93619	0	21.458125	0	0	20.951905	0	0	0	21.37284	0	24.394535	0	20.436235	0	0	0	22.666	24.09351	0	21.71167	0	FALSE	25	33.33333333	40	FALSE	FALSE	TRUE	5.799289375	7.413253333	8.8907415							actin cytoskeleton organization;actin filament organization;actin filament-based movement;actin filament-based process;actin-mediated cell contraction;actin-myosin filament sliding;actomyosin structure organization;anatomical structure development;anatomical structure formation involved in morphogenesis;anatomical structure morphogenesis;biological regulation;cardiac muscle tissue morphogenesis;c…	adenyl nucleotide binding;adenyl ribonucleotide binding;ATP binding;ATPase activity;binding;catalytic activity;cytoskeletal protein binding;hydrolase activity;hydrolase activity, acting on acid anhydrides;hydrolase activity, acting on acid anhydrides, in phosphorus-containing anhydrides;nucleoside-triphosphatase activity;nucleotide binding;protein binding;purine nucleotide binding;purine ribonucl…	actin filament;actin filament bundle;actomyosin;actomyosin, actin part;adherens junction;anchoring junction;blood microparticle;cell junction;cell part;cell periphery;cell-substrate adherens junction;cell-substrate junction;contractile fiber part;cytoplasmic part;cytoskeletal part;extracellular membrane-bounded organelle;extracellular organelle;extracellular region part;extracellular vesicular ex…	anatomical structure development;anatomical structure formation involved in morphogenesis;anatomical structure morphogenesis;biological regulation;cell development;cellular component assembly;cellular component movement;cellular component organization;cellular process;circulatory system process;cytoskeleton organization;developmental process;multicellular organismal process;organelle organization	cell part;extracellular organelle;macromolecular complex;membrane;organelle;plasma membrane;protein complex;vesicle
P58	58	20.00237	0	0	0	20.263555	23.147385	21.916115	22.06893	0	0	20.68483	0	19.44762	20.12591	20.32871	19.38258	22.960105	0	20.01004	0	0	0	21.65384	23.50639	22.20363	20.88308	19.81281	FALSE	62.5	66.66666667	60	FALSE	FALSE	FALSE	13.42479438	13.65886167	12.806979								catalytic activity;ligase activity
P59	59	0	19.9248	19.37197	20.70573	0	0	0	0	0	0	20.50201	20.47378	0	21.47759	19.71873	0	21.29513	22.260275	20.46541	20.91933	21.107005	20.93222	19.63796	23.130965	20.85468	21.936975	22.508995	FALSE	37.5	55.55555556	100	FALSE	FALSE	FALSE	7.5003125	11.49636	21.3753815
P60	60	0	0	0	0	0	21.257505	0	20.17194	0	0	0	0	0	0	0	0	0	0	0	0	0	0	0	20.67191	0	0	0	TRUE	25	0	10	FALSE	TRUE	FALSE	5.178680625	0	2.067191								active transmembrane transporter activity;ATPase activity;ATPase activity, coupled;ATPase activity, coupled to movement of substances;ATPase activity, coupled to transmembrane movement of ions;ATPase activity, coupled to transmembrane movement of ions, phosphorylative mechanism;ATPase activity, coupled to transmembrane movement of substances;catalytic activity;cation transmembrane transporter act…	cell part;cytoplasmic membrane-bounded vesicle;cytoplasmic part;cytoplasmic vesicle;cytoplasmic vesicle part;integral to membrane;integral to organelle membrane;integral to synaptic vesicle membrane;intracellular membrane-bounded organelle;intracellular organelle;intracellular organelle part;intracellular part;intrinsic to membrane;intrinsic to organelle membrane;macromolecular complex;melanosome…		cell part;cytoplasmic membrane-bounded vesicle;intracellular membrane-bounded organelle;intracellular organelle;macromolecular complex;organelle;protein complex;proton-transporting two-sector ATPase complex;vesicle
P61	61	0	0	0	0	0	24.42246	21.236615	23.572075	0	0	0	20.16808	0	21.455975	0	0	24.354495	0	0	17.44095	0	0	22.32125	23.22103	20.918175	22.328255	20.89711	FALSE	37.5	33.33333333	60	FALSE	FALSE	FALSE	8.65389375	7.33095	12.712677							biological regulation;cellular component assembly;cellular component assembly at cellular level;cellular component organization;cellular component organization at cellular level;cellular component organization or biogenesis;cellular component organization or biogenesis at cellular level;cellular macromolecular complex assembly;cellular macromolecular complex subunit organization;cellular macromol…	adenyl nucleotide binding;adenyl ribonucleotide binding;ATP binding;ATPase activity;ATPase activity, coupled;ATP-dependent helicase activity;ATP-dependent RNA helicase activity;binding;catalytic activity;helicase activity;hydrolase activity;hydrolase activity, acting on acid anhydrides;hydrolase activity, acting on acid anhydrides, in phosphorus-containing anhydrides;nucleic acid binding;nucleosi…	cell part;cytoplasm;intracellular non-membrane-bounded organelle;intracellular organelle;intracellular organelle part;intracellular part;macromolecular complex;membrane;non-membrane-bounded organelle;nuclear body;nuclear part;nuclear speck;nucleolus;nucleoplasm;nucleoplasm part;organelle;organelle part;protein complex;ribonucleoprotein complex;small nuclear ribonucleoprotein complex;spliceosomal …	biological regulation;cellular component assembly;cellular component organization;cellular macromolecular complex assembly;cellular metabolic process;cellular nitrogen compound metabolic process;cellular process;establishment of localization;interspecies interaction between organisms;macromolecular complex assembly;macromolecule metabolic process;metabolic process;mRNA metabolic process;mRNA proc…	cell part;cytoplasm;intracellular non-membrane-bounded organelle;intracellular organelle;macromolecular complex;membrane;nucleolus;nucleoplasm;organelle;protein complex;ribonucleoprotein complex;small nuclear ribonucleoprotein complex;spliceosomal complex;transcription export complex
P62	62	0	20.62401	20.01482	19.958775	20.92052	0	19.77846	19.573275	19.64144	19.48682	0	19.91605	20.246335	20.894955	19.95496	20.1112	0	19.2894	20.26939	0	20.50621	0	18.619145	0	0	21.01323	19.72454	FALSE	75	77.77777778	60	FALSE	FALSE	FALSE	15.1087325	15.58352889	11.9421915							biological regulation;carbohydrate homeostasis;cellular component assembly;cellular component organization;cellular component organization or biogenesis;chemical homeostasis;glucose homeostasis;homeostatic process;macromolecular complex assembly;macromolecular complex subunit organization;negative regulation of biological process;negative regulation of biosynthetic process;negative regulation of …		collagen;extracellular matrix part;extracellular region part;extracellular space	biological regulation;cellular component assembly;cellular component organization;homeostatic process;macromolecular complex assembly;protein complex assembly	extracellular space
P63	63	0	0	0	0	0	0	0	0	0	0	0	0	0	0	0	0	0	0	0	0	0	0	0	0	0	0	0	TRUE	0	0	0	FALSE	TRUE	FALSE	0	0	0							biological regulation;cellular process;cellular response to stimulus;intracellular signal transduction;regulation of biological process;regulation of cellular process;response to stimulus;signal transduction;small GTPase mediated signal transduction	binding;GTP binding;guanyl nucleotide binding;guanyl ribonucleotide binding;nucleotide binding;purine nucleotide binding;purine ribonucleoside triphosphate binding;purine ribonucleotide binding;ribonucleotide binding	cell part;cytoplasm;extracellular membrane-bounded organelle;extracellular organelle;extracellular region part;extracellular vesicular exosome;intracellular part;membrane;membrane-bounded organelle;membrane-bounded vesicle;organelle;plasma membrane;vesicle	biological regulation;cellular process;response to stimulus;signal transduction	cell part;cytoplasm;extracellular organelle;membrane;organelle;plasma membrane;vesicle
P64	64	27.492875	27.365425	27.02398	26.848585	27.432475	25.647585	26.756765	26.71199	26.58908	26.66246	26.208355	26.684	27.665215	26.67204	26.562175	26.54412	26.085775	27.190145	26.97755	26.571045	26.54686	26.792605	27.018495	25.993205	26.39301	26.432355	26.868	FALSE	100	100	100	TRUE	FALSE	FALSE	26.90996	26.63035778	26.678327							anatomical structure development;anatomical structure formation involved in morphogenesis;angiogenesis;biological regulation;cell development;cellular developmental process;cellular process;developmental process;eye photoreceptor cell development;negative regulation of antigen receptor-mediated signaling pathway;negative regulation of biological process;negative regulation of cell communication;n…		adherens junction;anchored to external side of plasma membrane;anchored to membrane;anchored to plasma membrane;anchoring junction;apical plasma membrane;cell junction;cell part;cell projection;cell-substrate adherens junction;cell-substrate junction;cytoplasmic part;dendrite;endoplasmic reticulum;extracellular membrane-bounded organelle;extracellular organelle;extracellular region part;extracell…	anatomical structure development;anatomical structure formation involved in morphogenesis;biological regulation;cell development;cellular process;developmental process	cell part;cell projection;endoplasmic reticulum;extracellular organelle;intracellular membrane-bounded organelle;intracellular organelle;neuron projection;organelle;vesicle
P65	65	33.015355	33.458025	32.242335	33.192685	33.169795	30.57699	32.68177	32.725385	34.030935	32.88994	32.37614	32.94287	32.77942	32.87095	32.98532	33.30258	32.1888	33.20468	32.29946	33.10484	32.630755	33.55357	32.15314	31.14119	32.16599	32.46767	32.708495	FALSE	100	100	100	TRUE	FALSE	FALSE	32.6327925	32.92966167	32.542979
P66	66	26.771835	26.645635	26.34392	26.738475	25.822215	20.86431	24.445075	24.834165	26.242915	26.18262	25.85204	25.473655	26.29052	24.654535	23.602765	25.58915	24.260825	25.700335	25.89749	25.992145	26.16359	26.366	25.941705	21.05577	25.002905	24.99976	25.6283	FALSE	100	100	100	TRUE	FALSE	FALSE	25.30820375	25.34989167	25.2748							biological regulation;cellular process;cellular response to chemical stimulus;cellular response to organic substance;cellular response to stimulus;negative regulation of biological process;negative regulation of catabolic process;negative regulation of catalytic activity;negative regulation of cell proliferation;negative regulation of cellular catabolic process;negative regulation of cellular met…	binding;catalytic activity;endopeptidase inhibitor activity;endopeptidase regulator activity;enzyme activator activity;enzyme binding;enzyme inhibitor activity;enzyme regulator activity;hydrolase activity;metalloendopeptidase inhibitor activity;metalloenzyme inhibitor activity;metalloenzyme regulator activity;metallopeptidase activity;peptidase activity;peptidase activity, acting on L-amino acid …	basement membrane;cell part;cell surface;extracellular matrix;extracellular matrix part;extracellular membrane-bounded organelle;extracellular organelle;extracellular region part;extracellular space;extracellular vesicular exosome;membrane-bounded organelle;membrane-bounded vesicle;organelle;proteinaceous extracellular matrix;vesicle	biological regulation;cellular process;response to chemical stimulus;response to endogenous stimulus;response to stimulus	cell part;cell surface;extracellular matrix;extracellular organelle;extracellular space;organelle;proteinaceous extracellular matrix;vesicle
P67	67	0	0	0	0	0	20.629945	19.22566	19.52221	0	0	0	0	0	0	19.24248	0	20.055065	0	0	0	0	0	18.76302	22.253275	19.10876	19.06996	0	FALSE	37.5	22.22222222	40	FALSE	TRUE	TRUE	7.422226875	4.366393889	7.9195015							biological regulation;negative regulation of cAMP-dependent protein kinase activity;negative regulation of catalytic activity;negative regulation of kinase activity;negative regulation of molecular function;negative regulation of protein kinase activity;negative regulation of protein serine/threonine kinase activity;negative regulation of transferase activity;regulation of biological process;regu…	cAMP-dependent protein kinase inhibitor activity;cAMP-dependent protein kinase regulator activity;catalytic activity;enzyme inhibitor activity;enzyme regulator activity;kinase activity;kinase inhibitor activity;kinase regulator activity;protein kinase inhibitor activity;protein kinase regulator activity;protein serine/threonine kinase inhibitor activity;transferase activity;transferase activity, …	adherens junction;AMP-activated protein kinase complex;anchoring junction;cAMP-dependent protein kinase complex;cell junction;cell part;cell-substrate adherens junction;cell-substrate junction;centrosome;cytoplasm;cytoplasmic part;cytoskeletal part;extracellular membrane-bounded organelle;extracellular organelle;extracellular region part;extracellular vesicular exosome;focal adhesion;intracellula…	biological regulation;regulation of protein modification process	cell part;centrosome;cytoplasm;extracellular organelle;intracellular non-membrane-bounded organelle;intracellular organelle;macromolecular complex;membrane;microtubule organizing center;organelle;plasma membrane;protein complex;vesicle
P68	68	0	0	0	0	0	0	0	0	0	0	18.70749	21.50289	0	0	0	0	20.51287	18.7735	18.86572	18.59688	0	19.536375	18.97446	0	0	0	18.90086	FALSE	0	33.33333333	60	FALSE	TRUE	TRUE	0	6.747027778	11.3647795							activation of caspase activity;autophagy;biological adhesion;biological regulation;catabolic process;cell adhesion;cell chemotaxis;cell migration;cell motility;cell-cell adhesion;cellular catabolic process;cellular component movement;cellular metabolic process;cellular process;cellular response to chemical stimulus;cellular response to stimulus;chemotaxis;defense response;homotypic cell-cell adhe…	arachidonic acid binding;binding;calcium ion binding;carboxylic acid binding;cation binding;fatty acid binding;icosanoid binding;icosatetraenoic acid binding;ion binding;lipid binding;metal ion binding;monocarboxylic acid binding;transition metal ion binding;zinc ion binding	cell part;extracellular membrane-bounded organelle;extracellular organelle;extracellular region part;extracellular space;extracellular vesicular exosome;intracellular membrane-bounded organelle;intracellular organelle;intracellular part;membrane-bounded organelle;membrane-bounded vesicle;nucleus;organelle;vesicle	autophagy;biological adhesion;biological regulation;catabolic process;cell adhesion;cell motility;cellular component movement;cellular metabolic process;cellular process;immune system process;locomotion;metabolic process;regulation of transport;response to chemical stimulus;response to external stimulus;response to stimulus;response to stress	cell part;extracellular organelle;extracellular space;intracellular membrane-bounded organelle;intracellular organelle;nucleus;organelle;vesicle
P69	69	0	0	0	0	0	0	0	0	0	0	0	22.15765	0	0	0	0	0	0	18.22529	19.1332	0	18.85848	19.20665	0	20.06329	22.051945	0	FALSE	0	11.11111111	60	FALSE	TRUE	FALSE	0	2.461961111	11.7538855							actin cytoskeleton organization;actin cytoskeleton reorganization;actin filament-based process;activation of caspase activity;autophagy;biological adhesion;biological regulation;catabolic process;cell adhesion;cell chemotaxis;cell migration;cell motility;cell-cell adhesion;cellular catabolic process;cellular component movement;cellular component organization;cellular component organization at cel…	arachidonic acid binding;binding;calcium ion binding;carboxylic acid binding;cation binding;fatty acid binding;icosanoid binding;icosatetraenoic acid binding;ion binding;lipid binding;metal ion binding;monocarboxylic acid binding;transition metal ion binding;zinc ion binding	cell part;extracellular membrane-bounded organelle;extracellular organelle;extracellular region part;extracellular space;extracellular vesicular exosome;intracellular membrane-bounded organelle;intracellular organelle;intracellular part;membrane-bounded organelle;membrane-bounded vesicle;nucleus;organelle;vesicle	autophagy;biological adhesion;biological regulation;catabolic process;cell adhesion;cell motility;cellular component movement;cellular component organization;cellular metabolic process;cellular process;cytoskeleton organization;immune system process;locomotion;metabolic process;organelle organization;regulation of transport;response to chemical stimulus;response to external stimulus;response to s…	cell part;extracellular organelle;extracellular space;intracellular membrane-bounded organelle;intracellular organelle;nucleus;organelle;vesicle
P70	70	21.36522	19.37675	19.818215	19.12702	22.643875	24.64276	23.14775	23.95358	20.496845	18.575655	19.01394	21.215845	20.618325	21.08794	21.20831	0	24.127145	18.24782	19.138005	19.47212	19.629775	18.80813	22.511225	24.94867	23.414965	23.09908	20.94963	FALSE	100	88.88888889	100	TRUE	FALSE	FALSE	21.75939625	18.48266722	21.021942							biological regulation;cation homeostasis;cellular cation homeostasis;cellular chemical homeostasis;cellular copper ion homeostasis;cellular homeostasis;cellular ion homeostasis;cellular process;cellular response to stimulus;chemical homeostasis;copper ion homeostasis;establishment of localization;homeostatic process;intracellular signal transduction;ion homeostasis;regulation of biological proces…	binding;GTP binding;guanyl nucleotide binding;guanyl ribonucleotide binding;nucleotide binding;purine nucleotide binding;purine ribonucleoside triphosphate binding;purine ribonucleotide binding;ribonucleotide binding	adherens junction;anchoring junction;cell junction;cell part;cell-substrate adherens junction;cell-substrate junction;contractile fiber part;cytoplasmic part;cytosol;extracellular membrane-bounded organelle;extracellular organelle;extracellular region part;extracellular vesicular exosome;focal adhesion;Golgi apparatus;intracellular membrane-bounded organelle;intracellular organelle;intracellular …	biological regulation;cellular homeostasis;cellular ion homeostasis;cellular process;establishment of localization;homeostatic process;response to stimulus;signal transduction;transport;vesicle-mediated transport	cell part;cytosol;extracellular organelle;Golgi apparatus;intracellular membrane-bounded organelle;intracellular organelle;organelle;vesicle
P71	71	22.317605	22.98098	22.25352	22.024475	22.83701	21.060665	22.2853	21.868665	22.079945	22.08398	21.564105	20.55763	22.435985	21.619185	21.738005	22.15168	20.53583	21.69285	21.14566	22.12261	20.9356	21.667555	21.206725	20.56908	21.240845	21.382605	22.055295	FALSE	100	100	100	TRUE	FALSE	FALSE	22.2035275	21.640705	21.4018825									extracellular membrane-bounded organelle;extracellular organelle;extracellular region part;extracellular vesicular exosome;membrane-bounded organelle;membrane-bounded vesicle;organelle;vesicle		extracellular organelle;organelle;vesicle
P72	72	0	0	0	0	0	20.322705	0	19.718265	0	0	0	19.70241	0	0	0	0	20.04059	0	0	0	0	0	0	21.53764	0	19.5273	0	FALSE	25	22.22222222	20	FALSE	TRUE	FALSE	5.00512125	4.415888889	4.106494							biological regulation;cellular macromolecule metabolic process;cellular metabolic process;cellular process;cellular protein metabolic process;cellular response to stimulus;cellular response to stress;macromolecule metabolic process;macromolecule modification;metabolic process;negative regulation of biological process;negative regulation of cellular metabolic process;negative regulation of cellula…	catalytic activity;cysteine-type peptidase activity;hydrolase activity;NEDD8-specific protease activity;peptidase activity;peptidase activity, acting on L-amino acid peptides;small conjugating protein-specific protease activity;ubiquitin-specific protease activity	extracellular membrane-bounded organelle;extracellular organelle;extracellular region part;extracellular vesicular exosome;membrane-bounded organelle;membrane-bounded vesicle;organelle;vesicle	biological regulation;cellular metabolic process;cellular process;macromolecule metabolic process;macromolecule modification;metabolic process;primary metabolic process;protein metabolic process;protein modification by small protein conjugation or removal;protein modification process;regulation of DNA metabolic process;response to DNA damage stimulus;response to stimulus;response to stress	extracellular organelle;organelle;vesicle
P73	73	21.77522	0	0	0	0	28.618945	25.97068	27.119995	0	0	0	0	0	21.60218	22.70276	0	26.956335	0	14.9471	0	0	0	26.0959	27.502995	25.598895	19.5421	19.52164	FALSE	50	33.33333333	60	FALSE	FALSE	FALSE	12.935605	7.917919444	13.320863							anatomical structure development;biological regulation;cell development;cellular developmental process;cellular process;circulatory system process;developmental process;glomerular mesangial cell development;mesangial cell development;multicellular organismal process;multi-organism process;muscle contraction;muscle system process;regulation of anatomical structure size;regulation of biological qua…	adenyl nucleotide binding;adenyl ribonucleotide binding;ATP binding;binding;nucleotide binding;purine nucleotide binding;purine ribonucleoside triphosphate binding;purine ribonucleotide binding;ribonucleotide binding	actin cytoskeleton;cell part;contractile fiber;contractile fiber part;cytoplasmic part;cytoskeleton;extracellular membrane-bounded organelle;extracellular organelle;extracellular region part;extracellular space;extracellular vesicular exosome;intracellular non-membrane-bounded organelle;intracellular organelle;intracellular part;macromolecular complex;membrane-bounded organelle;membrane-bounded v…	anatomical structure development;biological regulation;cell development;cellular process;circulatory system process;developmental process;multicellular organismal process;multi-organism process;muscle contraction;response to biotic stimulus;response to stimulus	cell part;cytoskeleton;extracellular organelle;extracellular space;intracellular non-membrane-bounded organelle;intracellular organelle;macromolecular complex;organelle;protein complex;vesicle
P74	74	0	0	0	0	0	0	0	0	0	22.602395	0	21.195515	0	0	0	0	0	0	20.411045	0	0	0	0	0	0	0	0	TRUE	0	22.22222222	10	FALSE	TRUE	FALSE	0	4.866434444	2.0411045							biological regulation;calcium ion homeostasis;calcium ion transport;cation homeostasis;cation transport;cell chemotaxis;cell communication;cell migration;cell motility;cell-cell signaling;cellular calcium ion homeostasis;cellular cation homeostasis;cellular chemical homeostasis;cellular component movement;cellular divalent inorganic cation homeostasis;cellular homeostasis;cellular ion homeostasis…	binding;carbohydrate binding;catalytic activity;enzyme activator activity;enzyme regulator activity;glycosaminoglycan binding;heparin binding;kinase activity;lipase activator activity;pattern binding;phospholipase activator activity;phosphotransferase activity, alcohol group as acceptor;polysaccharide binding;protein kinase activity;transferase activity;transferase activity, transferring phosphor…	extracellular region part;extracellular space	biological regulation;cell communication;cell motility;cell-cell signaling;cellular component movement;cellular homeostasis;cellular ion homeostasis;cellular process;establishment of localization;exocytosis;homeostatic process;immune system process;ion transport;locomotion;response to chemical stimulus;response to external stimulus;response to stimulus;response to stress;secretion;signaling;trans…	extracellular space
P75	75	0	0	0	0	0	0	0	22.258415	0	0	0	0	0	0	0	21.84226	23.432895	0	0	0	0	0	0	0	0	0	0	TRUE	12.5	22.22222222	0	FALSE	TRUE	FALSE	2.782301875	5.030572778	0							biological regulation;cellular localization;cellular macromolecule localization;cellular macromolecule metabolic process;cellular metabolic process;cellular process;cellular protein localization;cellular protein metabolic process;localization;macromolecule localization;macromolecule metabolic process;macromolecule modification;metabolic process;positive regulation of biological process;positive r…	acid-amino acid ligase activity;binding;catalytic activity;enzyme binding;ligase activity;ligase activity, forming carbon-nitrogen bonds;protein binding;small conjugating protein ligase activity;SUMO ligase activity;ubiquitin protein ligase binding	cell part;extracellular membrane-bounded organelle;extracellular organelle;extracellular region part;extracellular vesicular exosome;intracellular membrane-bounded organelle;intracellular organelle;intracellular organelle part;intracellular part;membrane-bounded organelle;membrane-bounded vesicle;nuclear body;nuclear part;nucleoplasm part;nucleus;organelle;organelle part;PML body;vesicle	biological regulation;cellular localization;cellular metabolic process;cellular process;localization;macromolecule metabolic process;macromolecule modification;metabolic process;primary metabolic process;protein metabolic process;protein modification by small protein conjugation or removal;protein modification process;regulation of protein modification process	cell part;extracellular organelle;intracellular membrane-bounded organelle;intracellular organelle;nucleus;organelle;vesicle
P76	76	0	17.78545	0	19.813215	0	0	0	19.488935	0	0	20.50397	0	0	0	18.47951	0	18.944735	26.69127	25.96968	27.19121	26.196625	25.35598	25.51556	19.838235	24.42701	23.859875	25.038595	FALSE	37.5	33.33333333	100	FALSE	FALSE	FALSE	7.13595	6.436468333	25.008404						+
P77	77	24.409035	24.05003	25.352785	25.635315	25.44661	25.155495	25.47796	24.996355	26.200565	26.751835	25.733495	25.12407	25.884315	27.919345	25.900715	26.77757	26.00146	24.46363	23.747395	25.335645	26.11818	24.62188	24.13775	24.96453	26.574815	26.674475	26.713255	FALSE	100	100	100	TRUE	FALSE	FALSE	25.06544813	26.25481889	25.3351555						+
P78	78	0	0	0	19.64062	0	0	0	0	0	0	0	0	0	0	0	0	0	23.95164	24.057305	24.292615	24.912905	24.342465	19.41363	0	0	23.647825	24.71422	FALSE	12.5	0	80	FALSE	TRUE	FALSE	2.4550775	0	18.9332605						+
P79	79	0	0	0	21.04853	21.6946	0	0	0	0	0	0	0	0	21.68453	0	0	0	27.340825	26.440565	26.340495	27.25245	25.76713	25.942555	20.09068	0	0	0	FALSE	25	11.11111111	70	FALSE	TRUE	FALSE	5.34289125	2.409392222	17.91747						+
P80	80	0	0	0	0	24.473145	0	23.387935	23.55377	0	0	0	0	0	24.29586	24.127715	25.45482	24.18183	21.451825	0	22.418495	21.07451	19.204005	20.427955	0	22.99674	0	25.092085	FALSE	37.5	44.44444444	70	FALSE	FALSE	FALSE	8.92685625	10.89558056	15.2665615						+
P81	81	0	0	0	0	0	0	0	0	0	0	0	0	0	0	0	20.3785	18.7274	0	0	0	0	0	0	0	0	0	19.83405	TRUE	0	22.22222222	10	FALSE	TRUE	FALSE	0	4.3451	1.983405						+
P82	82	0	0	0	0	0	0	0	0	0	0	0	0	0	0	0	0	0	24.95705	0	22.388245	24.92476	0	23.98024	0	0	0	0	TRUE	0	0	40	FALSE	TRUE	FALSE	0	0	9.6250295						+
P83	83	20.890975	22.43162	23.08154	21.73128	19.91356	0	0	20.989825	22.720335	23.11547	23.827725	23.02431	0	0	0	23.291385	0	22.99104	22.628445	23.339275	23.09202	22.328595	20.578745	0	22.14635	0	23.339935	FALSE	75	55.55555556	80	FALSE	FALSE	FALSE	16.12985	12.88658056	18.0444405						+
P84	84	0	0	0	0	0	0	0	21.11896	0	0	0	0	0	0	0	22.71217	0	0	0	0	0	0	0	0	0	0	21.80432	TRUE	12.5	11.11111111	10	FALSE	TRUE	FALSE	2.63987	2.523574444	2.180432						+
P85	85	0	0	0	0	0	0	0	0	0	0	0	0	0	0	0	0	0	24.9316	23.92428	23.60402	22.61537	22.83361	23.4322	22.71181	21.93023	22.505875	20.25072	FALSE	0	0	100	FALSE	TRUE	FALSE	0	0	22.8739715						+
P86	86	27.08048	27.73012	26.607165	29.544515	26.5413	22.3635	28.25916	30.254135	28.362305	27.71336	27.287295	31.220505	27.711595	27.414935	26.560445	31.53145	30.13076	28.39412	30.61107	27.202115	30.830265	29.38297	27.44251	25.47754	25.036085	22.817005	30.64783	FALSE	100	100	100	TRUE	FALSE	FALSE	27.29754688	28.65918333	27.784151						+	digestion;macromolecule metabolic process;metabolic process;multicellular organismal process;primary metabolic process;protein metabolic process;proteolysis	binding;catalytic activity;cation binding;endopeptidase activity;hydrolase activity;ion binding;metal ion binding;peptidase activity;peptidase activity, acting on L-amino acid peptides;serine hydrolase activity;serine-type endopeptidase activity;serine-type peptidase activity	extracellular region part;extracellular space	digestion;macromolecule metabolic process;metabolic process;multicellular organismal process;primary metabolic process;protein metabolic process;proteolysis	extracellular space
P87	87	26.803155	26.45237	25.93894	26.47369	25.92839	24.904755	25.013055	25.46396	26.164595	25.57486	26.3705	27.16233	26.540965	26.55025	27.36282	26.513825	26.68157	26.341915	26.363675	26.715625	26.39033	26.128845	26.229775	25.479755	26.829585	26.68515	26.51063	FALSE	100	100	100	TRUE	FALSE	FALSE	25.87228938	26.54685722	26.3675285						+
P88	88	23.781925	24.199945	23.56372	23.679645	22.342235	0	22.29603	22.090865	24.963835	24.29888	24.156305	23.90931	23.99073	23.15191	22.596125	23.050235	22.341055	23.315345	23.54949	24.19171	0	23.27256	22.65569	0	21.97816	21.944395	22.641235	FALSE	87.5	100	80	TRUE	FALSE	FALSE	20.24429563	23.60648722	18.3548585						+
P89	89	22.4482	23.748235	22.35079	22.840795	22.76024	0	22.73506	22.3081	22.97678	23.702065	21.54707	23.70466	23.324565	22.71969	23.20557	23.29601	22.020905	23.231285	23.3637	23.225535	22.899995	23.95535	23.02535	0	22.455715	21.670985	22.96272	FALSE	87.5	100	90	TRUE	FALSE	FALSE	19.8989275	22.94414611	20.6790635						+
P90	90	0	23.979155	20.14594	19.04604	19.76628	0	0	19.43528	21.120335	21.23183	20.471425	0	19.33128	20.574605	20.647165	23.489815	21.65033	0	20.77394	19.91752	0	20.16619	0	0	20.08338	0	21.69268	FALSE	62.5	88.88888889	50	FALSE	FALSE	FALSE	12.79658688	18.72408722	10.263371						+	aging;cell differentiation;cellular component assembly;cellular component assembly at cellular level;cellular component organization;cellular component organization at cellular level;cellular component organization or biogenesis;cellular component organization or biogenesis at cellular level;cellular developmental process;cellular process;cytoskeleton organization;developmental process;epithelial…	structural molecule activity	cell part;cell periphery;cytoplasm;cytoskeletal part;extracellular membrane-bounded organelle;extracellular organelle;extracellular region part;extracellular vesicular exosome;intermediate filament;intracellular membrane-bounded organelle;intracellular organelle;intracellular organelle part;intracellular part;keratin filament;macromolecular complex;membrane-bounded organelle;membrane-bounded vesi…	aging;cell differentiation;cellular component assembly;cellular component organization;cellular process;cytoskeleton organization;developmental process;molting cycle;multicellular organismal process;organelle organization	cell part;cytoplasm;extracellular organelle;intracellular membrane-bounded organelle;intracellular organelle;macromolecular complex;nucleus;organelle;protein complex;vesicle
P91	91	20.54943	19.452605	21.45268	0	18.705	0	0	19.20086	19.54931	21.25081	18.266605	18.29852	20.62533	0	19.38182	0	20.49687	20.330535	20.066945	18.19883	0	21.28232	19.19985	0	20.452705	21.16288	0	FALSE	62.5	77.77777778	70	FALSE	FALSE	FALSE	12.42007188	15.31880722	14.0694065						+
P92	92	0	0	0	0	24.04302	0	22.66096	22.407595	0	0	0	0	0	21.637375	22.657515	23.34311	22.27974	0	0	0	0	0	0	0	23.76608	23.09444	22.539205	FALSE	37.5	44.44444444	30	FALSE	FALSE	FALSE	8.638946875	9.99086	6.9399725						+
P93	93	0	0	17.40399	21.26799	0	0	0	0	0	19.4785	20.21874	18.78918	0	0	0	17.99009	0	28.981915	28.60218	29.091865	28.648075	26.97026	28.260595	26.544045	26.331665	28.55827	28.69253	FALSE	25	44.44444444	100	FALSE	FALSE	TRUE	4.8339975	8.49739	28.06814						+
P94	94	19.189385	23.01592	19.37758	22.29699	26.872695	24.217955	26.47697	26.539625	19.289255	22.34869	20.71081	22.53361	20.788295	25.319055	25.449835	26.73757	26.632405	24.058555	21.795375	20.99247	21.43387	21.977065	19.55828	23.013585	25.72384	24.73851	27.33956	FALSE	100	100	100	TRUE	FALSE	FALSE	23.49839	23.31216944	23.063111						+
P95	95	25.211645	25.09114	21.87399	24.2662	35.2812	33.460995	35.14053	35.036135	24.33942	23.289255	25.072675	22.892475	26.543485	34.58291	35.089825	35.739955	34.945095	28.916225	28.10346	28.36978	27.591275	26.37512	26.448995	33.273685	34.183755	34.524165	35.34685	FALSE	100	100	100	TRUE	FALSE	FALSE	29.42022938	29.16612167	30.313331						+
P96	96	21.09236	21.12948	21.01428	21.00493	20.844115	0	21.0217	20.88273	20.948255	20.214415	20.830245	20.31992	20.922065	20.97552	21.166215	20.982745	20.452875	20.76855	20.50073	20.773565	20.58993	20.710855	20.5174	20.67064	20.98669	0	20.97498	FALSE	87.5	100	90	TRUE	FALSE	FALSE	18.37369938	20.75691722	18.649334				+		+
P97	97	0	0	0	0	0	19.868	19.93618	0	0	0	0	0	0	0	0	0	20.2369	0	0	0	0	0	0	20.25707	21.696825	0	20.73372	FALSE	25	11.11111111	30	FALSE	TRUE	FALSE	4.9755225	2.248544444	6.2687615				+		+
P98	98	0	23.40043	0	20.63901	0	0	0	19.09898	20.514	0	0	0	0	25.368025	18.60346	22.8898	18.24679	0	0	21.893895	0	0	0	19.597315	0	0	0	FALSE	37.5	55.55555556	20	FALSE	TRUE	TRUE	7.8923025	11.73578611	4.149121						+
P99	99	24.073755	28.902145	24.188455	25.25792	25.80797	23.57372	25.881835	25.78271	26.864265	25.774635	25.647905	25.42556	25.20196	26.757115	26.06163	28.434975	26.770575	24.882005	25.37643	25.31339	25.41679	25.50112	24.517245	23.95982	26.45954	24.49181	25.211115	FALSE	100	100	100	TRUE	FALSE	FALSE	25.43356375	26.32651333	25.1129265						+
P100	100	21.78824	22.35343	21.563425	20.89418	0	0	21.5793	0	23.093245	21.917015	21.930685	22.191385	21.651765	0	21.89353	20.91196	0	22.59886	21.295195	21.80754	22.55909	22.08986	0	0	0	21.68145	20.78101	FALSE	62.5	77.77777778	70	FALSE	FALSE	FALSE	13.52232188	17.06550944	15.2813005						+
P101	101	0	21.99277	0	21.55052	19.23704	0	0	0	22.06803	0	0	0	0	24.674515	18.35195	23.44649	21.456595	0	0	19.621715	18.6812	19.342	0	0	0	0	17.7409	FALSE	37.5	55.55555556	40	FALSE	FALSE	FALSE	7.84754125	12.22195333	7.5385815						+
P102	102	0	0	0	0	0	0	0	0	0	0	0	0	0	0	0	0	0	18.438265	17.94673	0	0	0	0	0	0	0	0	TRUE	0	0	20	FALSE	TRUE	FALSE	0	0	3.6384995						+
P103	103	23.51728	27.373455	23.42161	24.524195	24.36623	22.028285	24.354525	24.80769	26.33956	25.53883	25.056685	24.86582	24.72045	26.45882	24.557335	28.22323	27.585855	24.313235	24.38098	24.789515	24.828765	25.19166	23.02468	21.377905	26.586255	24.004185	24.304335	FALSE	100	100	100	TRUE	FALSE	FALSE	24.29915875	25.92739833	24.2801515						+
P104	104	0	21.831	0	0	0	0	0	0	0	0	0	17.32202	0	0	0	0	0	0	0	0	16.81641	0	0	0	0	0	0	TRUE	12.5	11.11111111	10	FALSE	TRUE	FALSE	2.728875	1.924668889	1.681641						+		structural molecule activity	cell part;cytoplasmic part;cytoskeletal part;extracellular membrane-bounded organelle;extracellular organelle;extracellular region part;extracellular vesicular exosome;intermediate filament;intracellular membrane-bounded organelle;intracellular organelle;intracellular organelle part;intracellular part;keratin filament;macromolecular complex;membrane;membrane-bounded organelle;membrane-bounded ves…		cell part;extracellular organelle;intracellular membrane-bounded organelle;intracellular organelle;macromolecular complex;membrane;mitochondrion;nucleus;organelle;plasma membrane;protein complex;vesicle
P105	105	0	0	0	0	18.96995	18.57777	18.92364	0	0	0	17.96477	0	0	0	21.372165	0	0	0	0	0	0	0	18.3569	18.31805	18.77024	0	20.297025	FALSE	37.5	22.22222222	40	FALSE	TRUE	TRUE	7.05892	4.370770556	7.5742215						+
P106	106	23.260255	23.58499	17.83312	21.367315	21.85144	0	22.27215	20.51749	23.66297	22.123075	20.75785	23.15411	23.06702	19.211565	19.88916	22.176575	19.449355	22.707815	18.03692	23.269795	21.223455	22.419635	18.32219	0	19.85901	21.822825	20.380635	FALSE	87.5	100	90	TRUE	FALSE	FALSE	18.835845	21.49907556	18.804228						+
P107	107	0	0	0	0	0	0	0	0	0	0	0	0	0	0	0	0	0	0	0	22.091355	0	0	0	0	0	0	0	TRUE	0	0	10	FALSE	TRUE	FALSE	0	0	2.2091355						+
P108	108	25.150205	23.294625	25.59045	25.50296	19.06168	0	21.347	22.598985	24.798725	25.36192	26.15953	25.201705	22.266935	21.1961	0	24.70098	22.64567	25.05424	24.692825	24.09211	25.17516	24.878075	0	0	21.24191	19.75771	23.409055	FALSE	87.5	88.88888889	80	TRUE	FALSE	FALSE	20.31823813	21.37017389	18.8301085						+
P109	109	21.329015	28.95935	23.63031	24.34598	25.500655	23.55813	25.620315	25.227615	26.918475	25.194655	25.912805	24.0691	24.11641	26.07021	25.31017	26.50484	25.292195	23.8482	25.012905	24.97418	25.39077	24.8338	24.531685	19.6387	25.56266	24.52473	24.182815	FALSE	100	100	100	TRUE	FALSE	FALSE	24.77142125	25.48765111	24.2500445						+
P110	110	21.986435	25.06546	22.055195	22.50521	23.74378	21.07906	23.538275	23.72412	25.145105	23.806545	23.03881	23.285175	23.98043	24.82193	23.94994	26.187475	26.97683	23.277485	22.671095	23.982645	23.672295	24.236675	22.246685	21.803625	25.565935	23.20253	23.394765	FALSE	100	100	100	TRUE	FALSE	FALSE	22.96219188	24.57691556	23.4053735						+
P111	111	20.73121	20.13556	19.86565	20.11644	21.529465	24.07769	22.626795	24.54992	19.228765	19.333035	19.738455	19.95404	21.457485	19.698835	22.16368	19.214675	24.744065	18.97217	19.73892	19.68979	19.44569	19.907275	23.209515	23.86227	22.900055	20.184525	20.12139	FALSE	100	100	100	TRUE	FALSE	FALSE	21.70409125	20.61478167	20.80316						+	biological regulation;cellular metabolic process;cellular process;electron transport chain;generation of precursor metabolites and energy;metabolic process;mitochondrial electron transport, cytochrome c to oxygen;mitochondrial electron transport, ubiquinol to cytochrome c;oxidation-reduction process;positive regulation of caspase activity;positive regulation of catalytic activity;positive regulat…	binding;cation binding;electron carrier activity;heme binding;ion binding;iron ion binding;metal ion binding;tetrapyrrole binding;transition metal ion binding	cell part;cytoplasmic part;intracellular membrane-bounded organelle;intracellular organelle;intracellular organelle part;intracellular part;membrane part;membrane-bounded organelle;membrane-enclosed lumen;mitochondrial intermembrane space;mitochondrial part;mitochondrion;organelle;organelle envelope lumen;organelle part;respiratory chain	biological regulation;cellular metabolic process;cellular process;generation of precursor metabolites and energy;metabolic process	cell part;intracellular membrane-bounded organelle;intracellular organelle;mitochondrion;organelle
P112	112	20.23444	0	0	19.172445	0	0	0	0	0	0	0	0	0	0	0	0	0	27.392285	25.86312	27.466655	27.04791	25.768645	26.061695	25.26509	24.196805	27.072615	25.595615	FALSE	25	0	100	FALSE	TRUE	FALSE	4.925860625	0	26.1730435						+
P113	113	23.993595	22.36284	22.45671	21.521945	23.11018	0	21.17062	21.68593	20.41452	0	0	21.53059	21.34973	22.7092	22.19338	23.322145	21.76756	18.99794	0	0	20.082	21.39838	22.45944	19.97737	22.314385	22.13302	23.09301	FALSE	87.5	77.77777778	80	TRUE	FALSE	FALSE	19.5377275	17.03190278	17.0455545						+
P114	114	0	0	0	0	0	0	0	0	0	0	0	0	0	0	0	18.71253	0	27.061665	24.941275	26.061535	26.538655	24.27762	24.84442	25.53848	23.250475	26.37837	24.066405	FALSE	0	11.11111111	100	FALSE	TRUE	FALSE	0	2.07917	25.29589						+
P115	115	0	19.4526	0	22.783705	0	20.08213	0	20.51922	0	0	0	0	0	0	21.46251	19.81853	0	28.223375	27.475455	28.45867	27.948555	26.419505	27.497175	26.7778	25.49089	27.071385	25.836065	FALSE	50	22.22222222	100	FALSE	TRUE	TRUE	10.35470688	4.586782222	27.1198875						+
P116	116	21.267925	0	23.641825	22.638165	0	0	0	0	21.746325	23.13084	22.92063	21.40007	0	0	0	0	0	23.289335	24.576545	0	22.53439	21.958955	24.15512	0	0	0	0	FALSE	37.5	44.44444444	50	FALSE	FALSE	FALSE	8.443489375	9.910873889	11.6514345						+
P117	117	0	0	0	0	0	0	18.69489	18.73377	0	0	0	0	0	19.30026	19.64255	18.90489	0	0	0	0	0	0	17.79766	0	0	0	19.410575	FALSE	25	33.33333333	20	FALSE	TRUE	FALSE	4.6785825	6.427522222	3.7208235						+
P118	118	0	0	0	0	21.892685	20.59186	22.51494	21.822375	0	0	0	0	0	20.677715	0	22.01961	0	0	0	0	0	0	0	20.78724	0	0	0	FALSE	50	22.22222222	10	FALSE	TRUE	FALSE	10.8527325	4.744147222	2.078724				+		+
P119	119	0	0	0	0	0	0	0	0	0	20.26762	0	0	0	0	0	0	0	20.45233	20.02769	20.818065	21.06283	0	19.83627	20.648835	20.22046	21.776595	0	FALSE	0	11.11111111	80	FALSE	TRUE	FALSE	0	2.251957778	16.4843075						+
P120	120	22.284895	23.663355	22.8164	24.44522	22.411615	0	23.327495	22.62885	23.666335	26.08153	26.33552	25.339	23.9095	25.33623	26.10777	24.886865	24.023495	25.320585	25.653195	25.13309	24.56948	24.14994	24.73223	23.300405	22.681155	22.703505	23.694435	FALSE	87.5	100	100	TRUE	FALSE	FALSE	20.19722875	25.07624944	24.193802						+
P121	121	25.926345	23.74984	26.42039	23.233595	25.072705	28.57195	26.97066	25.622595	25.162	22.35187	23.47613	25.02197	26.551095	23.75218	23.181645	24.253395	26.426465	24.488985	24.519465	24.868525	27.673185	25.09828	23.603555	27.97509	27.177125	25.450775	24.54364	FALSE	100	100	100	TRUE	FALSE	FALSE	25.69601	24.46408333	25.5398625						+
P122	122	0	0	0	0	0	21.6333	22.66373	0	0	0	0	0	21.46269	0	0	0	0	0	0	22.16106	21.37512	21.83349	0	0	21.99134	22.50242	0	FALSE	25	11.11111111	50	FALSE	TRUE	FALSE	5.53712875	2.384743333	10.986343						+
P123	123	0	0	0	0	27.997955	26.30072	28.322135	27.9363	0	0	0	0	16.27765	27.589225	28.473555	28.762485	27.147635	23.77225	21.19373	23.733195	20.95807	18.76298	21.285965	26.54391	27.103785	27.58305	28.656835	FALSE	50	55.55555556	100	FALSE	FALSE	FALSE	13.81963875	14.25006111	23.959377						+
P124	124	0	21.39386	21.9766	21.38948	0	0	19.74031	0	22.74628	23.34472	22.327855	21.203575	19.92336	20.98718	19.84495	20.90146	18.63814	21.913445	20.623295	21.445425	21.327205	20.773015	19.08119	0	0	19.85559	20.11997	FALSE	50	100	80	FALSE	FALSE	FALSE	10.56253125	21.10194667	16.5139135						+
P125	125	18.337485	22.71996	17.60571	0	0	0	17.06876	0	21.431895	19.276755	17.739755	18.37424	18.70806	0	16.40813	20.174745	18.97864	18.57847	0	18.67216	18.58868	18.45892	0	0	17.540555	0	0	FALSE	50	88.88888889	50	FALSE	FALSE	FALSE	9.466489375	16.78802444	9.1838785						+		binding;calcium ion binding;cation binding;ion binding;metal ion binding;structural molecule activity	cell part;cytoplasm;extracellular membrane-bounded organelle;extracellular organelle;extracellular region part;extracellular vesicular exosome;intracellular membrane-bounded organelle;intracellular organelle;intracellular part;membrane-bounded organelle;membrane-bounded vesicle;nucleus;organelle;vesicle		cell part;cytoplasm;extracellular organelle;intracellular membrane-bounded organelle;intracellular organelle;nucleus;organelle;vesicle
P126	126	0	0	0	0	0	0	0	0	0	0	0	0	0	0	0	0	0	0	0	0	0	0	0	0	0	0	0	TRUE	0	0	0	FALSE	TRUE	FALSE	0	0	0						+
P127	127	0	21.256265	0	0	0	0	0	0	18.6889	0	0	0	0	17.83566	0	19.12919	0	0	16.69193	0	0	0	0	0	0	0	0	FALSE	12.5	33.33333333	10	FALSE	TRUE	FALSE	2.657033125	6.18375	1.669193						+
P128	128	27.126145	26.81556	26.630465	26.42043	27.03336	26.39027	27.158675	26.802375	26.643525	25.338865	26.138455	25.793215	27.04784	27.268095	26.959635	26.83718	26.02722	25.89017	25.352015	26.33986	26.22134	26.231565	25.425915	26.171935	27.179825	26.887255	26.45919	FALSE	100	100	100	TRUE	FALSE	FALSE	26.79716	26.45044778	26.215907						+
P129	129	26.44938	27.119385	27.01945	26.940225	27.468705	26.422025	27.576985	26.86179	26.591065	26.530285	26.96344	26.50547	27.242045	27.272625	27.51983	27.16891	26.38428	26.63148	26.216295	27.152155	26.65579	27.18744	26.059545	25.206725	26.783335	26.42439	26.868305	FALSE	100	100	100	TRUE	FALSE	FALSE	26.98224313	26.90866111	26.518546						+
P130	130	0	18.77735	0	0	0	0	0	0	0	0	0	0	0	0	0	20.70426	19.08815	0	0	0	0	0	0	0	0	0	0	TRUE	12.5	22.22222222	0	FALSE	TRUE	FALSE	2.34716875	4.421378889	0						+
P131	131	0	0	0	0	0	22.88401	20.85311	22.93892	0	0	0	0	0	0	0	0	22.44932	0	0	0	0	0	20.03201	21.80752	0	19.2055	0	FALSE	37.5	11.11111111	30	FALSE	TRUE	TRUE	8.334505	2.494368889	6.104503							cellular process;cellular response to chemical stimulus;cellular response to hypoxia;cellular response to oxygen levels;cellular response to stimulus;cellular response to stress;response to chemical stimulus;response to hypoxia;response to oxygen levels;response to stimulus;response to stress	catalytic activity;transferase activity;transferase activity, transferring acyl groups;transferase activity, transferring acyl groups other than amino-acyl groups	cell part;cytoplasmic part;extracellular membrane-bounded organelle;extracellular organelle;extracellular region part;extracellular vesicular exosome;intracellular organelle part;intracellular part;membrane;membrane-bounded organelle;membrane-bounded vesicle;mitochondrial inner membrane;mitochondrial membrane;mitochondrial part;organelle;organelle inner membrane;organelle membrane;organelle part;…	cellular process;response to chemical stimulus;response to stimulus;response to stress	cell part;extracellular organelle;membrane;organelle;vesicle
P132	132	0	0	0	0	0	22.62547	19.343205	20.1536	0	0	0	19.253875	0	0	18.19993	0	21.353155	0	0	0	0	0	18.152165	24.323775	19.69698	19.67538	0	FALSE	37.5	33.33333333	40	FALSE	FALSE	FALSE	7.765284375	6.534106667	8.18483							binding of sperm to zona pellucida;cell recognition;cell-cell recognition;cellular component assembly;cellular component assembly at cellular level;cellular component organization;cellular component organization at cellular level;cellular component organization or biogenesis;cellular component organization or biogenesis at cellular level;cellular macromolecular complex assembly;cellular macromole…	adenyl nucleotide binding;adenyl ribonucleotide binding;ATP binding;binding;nucleotide binding;purine nucleotide binding;purine ribonucleoside triphosphate binding;purine ribonucleotide binding;ribonucleotide binding	cell body;cell part;chaperonin-containing T-complex;cytoplasmic part;cytoskeletal part;cytosolic part;extracellular membrane-bounded organelle;extracellular organelle;extracellular region part;extracellular vesicular exosome;intracellular organelle part;intracellular part;macromolecular complex;membrane-bounded organelle;membrane-bounded vesicle;microtubule;organelle;organelle part;protein comple…	cell recognition;cellular component assembly;cellular component organization;cellular macromolecular complex assembly;cellular metabolic process;cellular process;macromolecular complex assembly;macromolecule metabolic process;metabolic process;primary metabolic process;protein complex assembly;protein folding;protein metabolic process	cell body;cell part;extracellular organelle;macromolecular complex;organelle;protein complex;vesicle
P133	133	21.050715	20.945525	0	20.09648	20.73107	21.400465	20.89312	20.20836	20.19544	20.36553	19.99092	20.269675	20.89396	0	20.60883	0	20.66943	20.35348	0	0	0	0	20.05364	21.451845	20.71967	20.37984	20.41792	FALSE	87.5	77.77777778	60	FALSE	FALSE	FALSE	18.16571688	15.88819833	12.3376395							biosynthetic process;cellular biosynthetic process;cellular lipid metabolic process;cellular metabolic process;cellular process;isoprenoid biosynthetic process;isoprenoid metabolic process;lipid biosynthetic process;lipid metabolic process;metabolic process;primary metabolic process	catalytic activity;transferase activity	cell part;cytoplasmic part;intracellular membrane-bounded organelle;intracellular organelle;intracellular organelle part;intracellular part;membrane-bounded organelle;mitochondrion;nuclear part;nucleoplasm;organelle;organelle part	biosynthetic process;cellular lipid metabolic process;cellular metabolic process;cellular process;lipid metabolic process;metabolic process;primary metabolic process	cell part;intracellular membrane-bounded organelle;intracellular organelle;mitochondrion;nucleoplasm;organelle
P134	134	24.054265	23.97666	23.31243	23.742815	23.58358	22.94777	22.96012	23.05103	22.305115	22.43676	21.412015	22.27789	23.853165	22.853915	21.75408	21.4437	21.528085	22.61619	21.995175	22.50438	22.068885	22.25243	22.83729	22.553895	22.13684	22.925165	22.200155	FALSE	100	100	100	TRUE	FALSE	FALSE	23.45358375	22.20719167	22.4090405							amine metabolic process;aminoglycan metabolic process;anatomical structure development;astrocyte cell migration;axon ensheathment;behavior;biological regulation;biosynthetic process;calcium ion homeostasis;carbohydrate catabolic process;carbohydrate metabolic process;catabolic process;cation homeostasis;cell migration;cell motility;cellular biosynthetic process;cellular calcium ion homeostasis;ce…	beta-N-acetylhexosaminidase activity;catalytic activity;hexosaminidase activity;hydrolase activity;hydrolase activity, acting on glycosyl bonds;hydrolase activity, hydrolyzing O-glycosyl compounds	acrosomal vesicle;cell part;cytoplasmic membrane-bounded vesicle;cytoplasmic part;cytoplasmic vesicle;extracellular membrane-bounded organelle;extracellular organelle;extracellular region part;extracellular vesicular exosome;intracellular membrane-bounded organelle;intracellular organelle;intracellular part;lysosome;lytic vacuole;membrane;membrane-bounded organelle;membrane-bounded vesicle;organe…	amine metabolic process;anatomical structure development;behavior;biological regulation;biosynthetic process;carbohydrate metabolic process;catabolic process;cell motility;cellular component movement;cellular component organization;cellular homeostasis;cellular ion homeostasis;cellular lipid metabolic process;cellular metabolic process;cellular process;developmental process;homeostatic process;li…	cell part;cytoplasmic membrane-bounded vesicle;extracellular organelle;intracellular membrane-bounded organelle;intracellular organelle;lysosome;membrane;organelle;vacuole;vesicle
P135	135	0	0	0	0	0	22.94329	21.221265	22.06027	0	0	0	0	0	0	0	0	22.8517	0	0	0	0	0	21.417175	22.497785	21.84353	21.50009	0	FALSE	37.5	11.11111111	40	FALSE	TRUE	TRUE	8.278103125	2.539077778	8.725858							amine biosynthetic process;amine metabolic process;biosynthetic process;carboxylic acid biosynthetic process;carboxylic acid metabolic process;cellular amine metabolic process;cellular amino acid biosynthetic process;cellular amino acid metabolic process;cellular biosynthetic process;cellular ketone metabolic process;cellular metabolic process;cellular modified amino acid biosynthetic process;cel…	adenyl nucleotide binding;adenyl ribonucleotide binding;ATP binding;binding;catalytic activity;cation binding;ion binding;metal ion binding;methionine adenosyltransferase activity;nucleotide binding;purine nucleotide binding;purine ribonucleoside triphosphate binding;purine ribonucleotide binding;ribonucleotide binding;transferase activity;transferase activity, transferring alkyl or aryl (other t…	cell part;cytoplasmic part;cytosol;intracellular part;macromolecular complex;methionine adenosyltransferase complex;protein complex	amine metabolic process;biosynthetic process;cellular amino acid metabolic process;cellular ketone metabolic process;cellular metabolic process;cellular nitrogen compound metabolic process;cellular process;cofactor metabolic process;heterocycle metabolic process;metabolic process;nitrogen compound metabolic process;nucleobase-containing compound metabolic process;nucleobase-containing small molec…	cell part;cytosol;macromolecular complex;protein complex
P136	136	0	0	0	0	0	20.85286	18.7841	18.916515	0	0	0	19.13628	0	0	0	0	19.65133	0	0	0	0	0	18.783695	22.181865	19.081165	19.47886	0	FALSE	37.5	22.22222222	40	FALSE	TRUE	TRUE	7.319184375	4.309734444	7.9525585							biosynthetic process;carboxylic acid biosynthetic process;carboxylic acid metabolic process;cellular biosynthetic process;cellular ketone metabolic process;cellular lipid metabolic process;cellular macromolecule metabolic process;cellular metabolic process;cellular process;cellular protein metabolic process;'de novo' posttranslational protein folding;'de novo' protein folding;glycerolipid biosynt…	binding;carboxylic acid binding;catalytic activity;fatty acid binding;lipid binding;lysophosphatidic acid acyltransferase activity;lysophospholipid acyltransferase activity;monocarboxylic acid binding;transferase activity;transferase activity, transferring acyl groups;transferase activity, transferring acyl groups other than amino-acyl groups	cell part;cytoplasm;intracellular part;macromolecular complex;membrane;protein complex	biosynthetic process;cellular ketone metabolic process;cellular lipid metabolic process;cellular metabolic process;cellular process;lipid metabolic process;macromolecule metabolic process;metabolic process;organic acid metabolic process;primary metabolic process;protein folding;protein metabolic process;small molecule metabolic process	cell part;cytoplasm;macromolecular complex;membrane;protein complex
P137	137	26.25284	24.49805	25.0309	24.457285	26.087875	28.62206	27.225825	28.319815	25.178725	24.698525	24.32896	25.09948	25.51371	25.257665	25.97848	24.40796	28.461375	24.400805	24.86502	24.326645	24.779655	24.63684	27.716235	28.416645	27.592955	26.524205	25.119305	FALSE	100	100	100	TRUE	FALSE	FALSE	26.31183125	25.43609778	25.837831							alcohol biosynthetic process;alcohol catabolic process;alcohol metabolic process;biosynthetic process;carbohydrate biosynthetic process;carbohydrate catabolic process;carbohydrate metabolic process;catabolic process;cellular aldehyde metabolic process;cellular biosynthetic process;cellular carbohydrate biosynthetic process;cellular carbohydrate catabolic process;cellular carbohydrate metabolic pr…	catalytic activity;intramolecular oxidoreductase activity;intramolecular oxidoreductase activity, interconverting aldoses and ketoses;isomerase activity;triose-phosphate isomerase activity	cell part;extracellular membrane-bounded organelle;extracellular organelle;extracellular region part;extracellular space;extracellular vesicular exosome;intracellular membrane-bounded organelle;intracellular organelle;intracellular part;membrane-bounded organelle;membrane-bounded vesicle;nucleus;organelle;vesicle	alcohol metabolic process;biosynthetic process;carbohydrate metabolic process;catabolic process;cellular aldehyde metabolic process;cellular metabolic process;cellular nitrogen compound metabolic process;cellular process;cofactor metabolic process;developmental process;generation of precursor metabolites and energy;heterocycle metabolic process;metabolic process;multicellular organismal developme…	cell part;extracellular organelle;extracellular space;intracellular membrane-bounded organelle;intracellular organelle;nucleus;organelle;vesicle
P138	138	25.75948	26.73904	26.09803	27.002905	26.454975	24.88832	26.119755	25.929235	26.339345	25.964745	25.962245	26.43446	26.156485	26.518895	25.050285	27.23041	26.02274	26.01117	26.31073	26.334515	26.71065	27.051235	25.106535	24.35346	25.93222	25.654595	26.918645	FALSE	100	100	100	TRUE	FALSE	FALSE	26.1239675	26.18662333	26.0383755							anatomical structure development;biological adhesion;biological regulation;biomineral tissue development;cell adhesion;cell chemotaxis;cell migration;cell motility;cellular component movement;cellular process;cellular response to chemical stimulus;cellular response to stimulus;chemotaxis;developmental process;immune system process;leukocyte chemotaxis;leukocyte migration;locomotion;multicellular …	binding;extracellular matrix binding	apical part of cell;cell part;cytoplasm;extracellular membrane-bounded organelle;extracellular organelle;extracellular region part;extracellular space;extracellular vesicular exosome;intracellular part;membrane-bounded organelle;membrane-bounded vesicle;organelle;vesicle	anatomical structure development;biological adhesion;biological regulation;cell adhesion;cell motility;cellular component movement;cellular process;developmental process;immune system process;locomotion;multicellular organismal process;response to chemical stimulus;response to external stimulus;response to extracellular stimulus;response to stimulus	apical part of cell;cell part;cytoplasm;extracellular organelle;extracellular space;organelle;vesicle
P139	139	0	0	0	0	0	20.03266	0	19.25686	0	0	0	0	0	0	0	0	20.21336	0	0	0	0	0	0	21.75342	0	19.694195	0	FALSE	25	11.11111111	20	FALSE	TRUE	FALSE	4.91119	2.245928889	4.1447615							cellular process;establishment of localization;establishment of localization in cell;establishment of protein localization;intracellular protein transport;intracellular transport;protein transport;transport;vesicle-mediated transport	structural molecule activity	cell part;COPI vesicle coat;cytoplasm;cytoplasmic part;cytoplasmic vesicle part;endoplasmic reticulum-Golgi intermediate compartment;Golgi apparatus part;intracellular membrane-bounded organelle;intracellular organelle;intracellular organelle part;intracellular part;macromolecular complex;membrane;membrane coat;membrane part;membrane-bounded organelle;organelle;organelle part;plasma membrane;prot…	cellular process;establishment of localization;protein transport;transport;vesicle-mediated transport	cell part;cytoplasm;intracellular membrane-bounded organelle;intracellular organelle;macromolecular complex;membrane;organelle;plasma membrane;protein complex
P140	140	0	0	0	0	0	21.6988	20.827755	21.16953	0	0	0	0	0	0	0	0	21.36004	0	0	0	0	0	20.63612	21.580225	20.71616	0	0	FALSE	37.5	11.11111111	30	FALSE	TRUE	TRUE	7.962010625	2.373337778	6.2932505							cation transport;copper ion transport;establishment of localization;ion transport;metal ion transport;transition metal ion transport;transport	binding;cation binding;copper chaperone activity;copper ion binding;ion binding;metal ion binding;metallochaperone activity;transition metal ion binding	cell part;cytoplasmic part;intracellular organelle part;intracellular part;membrane-enclosed lumen;mitochondrial intermembrane space;mitochondrial part;organelle envelope lumen;organelle part	establishment of localization;ion transport;transport	cell part
P141	141	0	0	0	0	0	21.559915	0	0	0	0	0	0	0	0	0	0	0	0	0	0	0	0	0	0	0	0	0	TRUE	12.5	0	0	FALSE	TRUE	FALSE	2.694989375	0	0							actin cytoskeleton organization;actin filament organization;actin filament-based process;anatomical structure development;cellular component organization;cellular component organization at cellular level;cellular component organization or biogenesis;cellular component organization or biogenesis at cellular level;cellular process;cytoskeleton organization;developmental process;heart development;or…	binding;cation binding;ion binding;metal ion binding;structural constituent of muscle;structural molecule activity;transition metal ion binding;zinc ion binding	actin cytoskeleton;cell part;contractile fiber part;cytoplasm;cytoplasmic part;cytoskeleton;intracellular non-membrane-bounded organelle;intracellular organelle;intracellular part;non-membrane-bounded organelle;organelle;organelle part;Z disc	anatomical structure development;cellular component organization;cellular process;cytoskeleton organization;developmental process;organelle organization	cell part;cytoplasm;cytoskeleton;intracellular non-membrane-bounded organelle;intracellular organelle;organelle
P142	142	21.349895	19.87149	21.25799	20.33295	0	0	0	0	20.63909	20.86858	21.18858	20.674065	19.70924	0	0	0	0	21.925325	21.746005	20.32257	21.00106	21.179115	22.11165	0	0	0	0	FALSE	50	55.55555556	60	FALSE	FALSE	FALSE	10.35154063	11.45328389	12.8285725							anatomical structure development;biological regulation;cell cycle process;cellular macromolecule metabolic process;cellular metabolic process;cellular process;cellular protein metabolic process;chordate embryonic development;developmental process;embryo development;embryo development ending in birth or egg hatching;epidermis development;G1/S transition of mitotic cell cycle;hair cycle process;hai…	activin-activated receptor activity;adenyl nucleotide binding;adenyl ribonucleotide binding;ATP binding;binding;catalytic activity;kinase activity;molecular transducer activity;nucleotide binding;phosphotransferase activity, alcohol group as acceptor;protein kinase activity;protein serine/threonine kinase activity;purine nucleotide binding;purine ribonucleoside triphosphate binding;purine ribonuc…	activin receptor complex;cell part;cell surface;extracellular membrane-bounded organelle;extracellular organelle;extracellular region part;extracellular vesicular exosome;macromolecular complex;membrane part;membrane-bounded organelle;membrane-bounded vesicle;organelle;plasma membrane part;protein complex;receptor complex;vesicle	anatomical structure development;biological regulation;cellular metabolic process;cellular process;developmental process;embryo development;macromolecule metabolic process;macromolecule modification;metabolic process;molting cycle;multicellular organismal process;peptidyl-amino acid modification;phosphorus metabolic process;primary metabolic process;protein metabolic process;protein modification …	cell part;cell surface;extracellular organelle;macromolecular complex;organelle;protein complex;receptor complex;vesicle
P143	143	0	0	22.921885	22.84497	0	24.92156	0	21.917905	0	22.33142	22.47769	21.857535	0	21.69748	20.248845	23.4687	20.69859	22.86459	21.927805	22.65274	22.086935	22.401785	22.285935	24.304225	21.04549	0	22.072595	FALSE	50	77.77777778	90	FALSE	FALSE	FALSE	11.57579	16.97558444	20.16421							establishment of localization;lipid metabolic process;lipid transport;metabolic process;organic substance transport;primary metabolic process;transport	enzyme activator activity;enzyme regulator activity	chylomicron;extracellular region part;macromolecular complex;plasma lipoprotein particle;protein-lipid complex	establishment of localization;lipid metabolic process;lipid transport;metabolic process;primary metabolic process;transport	macromolecular complex
P144	144	20.99479	21.36702	0	24.86805	24.444125	0	22.1888	22.606015	21.778455	24.399305	23.26174	25.57697	0	24.2548	23.88185	23.81513	23.992645	22.965985	24.616265	25.151085	24.898105	25.457125	23.865275	0	22.75916	19.83088	23.47695	FALSE	75	88.88888889	90	TRUE	FALSE	FALSE	17.0586	21.21787722	21.302083							anatomical structure development;biological regulation;cartilage development;cell differentiation;cellular developmental process;cellular process;developmental process;multicellular organismal process;ossification;regulation of biological process;regulation of biomineral tissue development;regulation of bone mineralization;regulation of developmental process;regulation of multicellular organismal…	binding;calcium ion binding;cation binding;ion binding;metal ion binding	extracellular matrix;extracellular membrane-bounded organelle;extracellular organelle;extracellular region part;extracellular vesicular exosome;membrane-bounded organelle;membrane-bounded vesicle;organelle;vesicle	anatomical structure development;biological regulation;cell differentiation;cellular process;developmental process;multicellular organismal process	extracellular matrix;extracellular organelle;organelle;vesicle
P145	145	23.40756	23.681595	23.120485	23.60476	22.135505	21.93096	22.2464	22.62937	23.23215	23.187285	22.74393	22.6317	22.992505	22.645385	21.59616	22.33633	21.881925	23.1936	22.94135	23.292435	22.525285	22.451875	22.080335	20.84188	21.96212	22.05039	22.37545	FALSE	100	100	100	TRUE	FALSE	FALSE	22.84457938	22.58304111	22.371472							activation of immune response;biological regulation;complement activation;complement activation, lectin pathway;defense response;humoral immune response;immune effector process;immune response;immune system process;innate immune response;macromolecule metabolic process;metabolic process;negative regulation of biological process;negative regulation of complement activation;negative regulation of h…	binding;calcium ion binding;catalytic activity;cation binding;endopeptidase activity;hydrolase activity;ion binding;metal ion binding;peptidase activity;peptidase activity, acting on L-amino acid peptides;serine hydrolase activity;serine-type endopeptidase activity;serine-type peptidase activity	extracellular region;extracellular region part;extracellular space	biological regulation;immune system process;macromolecule metabolic process;metabolic process;primary metabolic process;protein metabolic process;response to stimulus;response to stress	extracellular region;extracellular space
P146	146	0	0	0	19.51645	18.68377	0	18.70205	20.05874	0	0	18.73129	19.58586	0	19.15153	18.11802	0	20.36345	18.5121	19.01131	19.22513	18.94034	0	19.119675	0	0	0	19.0868	FALSE	50	55.55555556	60	FALSE	FALSE	FALSE	9.62012625	10.66112778	11.3895355							autophagic vacuole assembly;autophagy;catabolic process;cellular catabolic process;cellular component assembly;cellular component assembly at cellular level;cellular component organization;cellular component organization at cellular level;cellular component organization or biogenesis;cellular component organization or biogenesis at cellular level;cellular metabolic process;cellular process;membra…	binding;cytoskeletal protein binding;GABA receptor binding;microtubule binding;protein binding;receptor binding;tubulin binding	autophagic vacuole membrane;cell part;cytoplasmic part;cytosol;extrinsic to membrane;intracellular organelle part;intracellular part;membrane;membrane part;organelle membrane;organelle part;pre-autophagosomal structure;vacuolar membrane;vacuolar part	autophagy;catabolic process;cellular component assembly;cellular component organization;cellular metabolic process;cellular process;membrane fusion;membrane organization;metabolic process;organelle assembly;organelle organization;vacuole organization	cell part;cytosol;membrane
P147	147	19.903445	20.09055	19.790955	19.49678	19.37738	19.529125	19.83523	17.86351	20.26157	20.110725	20.642505	20.246775	19.77535	21.74548	20.332485	21.01903	0	20.148525	20.610095	20.157945	20.00265	19.75566	20.17369	20.36007	20.026055	19.72813	20.79358	FALSE	100	88.88888889	100	TRUE	FALSE	FALSE	19.48587188	18.23710222	20.17564							biological regulation;cation homeostasis;cation transport;cell differentiation;cellular cation homeostasis;cellular chemical homeostasis;cellular developmental process;cellular homeostasis;cellular ion homeostasis;cellular iron ion homeostasis;cellular metal ion homeostasis;cellular process;cellular response to chemical stimulus;cellular response to drug;cellular response to stimulus;chemical hom…	binding;cargo receptor activity;double-stranded RNA binding;nucleic acid binding;receptor activity;RNA binding;transferrin receptor activity	blood microparticle;cell part;coated pit;cytoplasmic membrane-bounded vesicle;cytoplasmic part;cytoplasmic vesicle;endosome;external side of plasma membrane;extracellular membrane-bounded organelle;extracellular organelle;extracellular region part;extracellular vesicular exosome;integral to membrane;intracellular membrane-bounded organelle;intracellular organelle;intracellular part;intrinsic to m…	biological regulation;cell differentiation;cellular homeostasis;cellular ion homeostasis;cellular process;developmental process;establishment of localization;homeostatic process;ion transport;protein transport;response to chemical stimulus;response to drug;response to stimulus;transport	cell part;cytoplasmic membrane-bounded vesicle;endosome;extracellular organelle;intracellular membrane-bounded organelle;intracellular organelle;membrane;organelle;plasma membrane;vesicle
P148	148	24.42066	24.08126	23.483515	23.561975	23.85281	22.31471	23.32363	23.342035	23.2648	23.16423	22.984415	23.37398	23.848255	22.688105	23.82417	23.25164	23.119325	23.757805	23.754105	23.155585	24.203875	24.144045	23.46788	22.75127	23.26044	22.299985	23.70426	FALSE	100	100	100	TRUE	FALSE	FALSE	23.54757438	23.27988	23.449925							activation of MAPK activity;aging;amine metabolic process;anatomical structure homeostasis;anterograde axon cargo transport;auditory receptor cell stereocilium organization;axon cargo transport;behavior;biological regulation;biosynthetic process;carboxylic acid metabolic process;catabolic process;cation homeostasis;cell aging;cell projection organization;cellular amine metabolic process;cellular …	antioxidant activity;binding;catalytic activity;cation binding;chaperone binding;copper ion binding;enzyme binding;ion binding;metal ion binding;oxidoreductase activity;oxidoreductase activity, acting on superoxide radicals as acceptor;phosphatase binding;protein binding;protein phosphatase 2B binding;protein phosphatase binding;superoxide dismutase activity;transition metal ion binding;zinc ion …	cell body;cell part;cell projection cytoplasm;cell projection part;cytoplasm;cytoplasmic part;cytoplasmic vesicle;cytosol;dendrite cytoplasm;extracellular matrix;extracellular membrane-bounded organelle;extracellular organelle;extracellular region part;extracellular space;extracellular vesicular exosome;intracellular membrane-bounded organelle;intracellular organelle;intracellular organelle part;…	aging;amine metabolic process;behavior;biological regulation;biosynthetic process;catabolic process;cellular amino acid metabolic process;cellular component movement;cellular component organization;cellular homeostasis;cellular ion homeostasis;cellular ketone metabolic process;cellular membrane organization;cellular metabolic process;cellular nitrogen compound metabolic process;cellular process;c…	cell body;cell part;cytoplasm;cytosol;extracellular matrix;extracellular organelle;extracellular space;intracellular membrane-bounded organelle;intracellular organelle;macromolecular complex;membrane;mitochondrion;neuronal cell body;nucleoplasm;nucleus;organelle;plasma membrane;protein complex;vesicle
P149	149	19.77522	0	0	0	0	23.04606	0	20.123805	18.06581	0	0	0	0	19.41714	17.99518	0	20.009675	0	18.78115	0	0	0	21.77496	22.2027	20.36325	0	0	FALSE	37.5	44.44444444	40	FALSE	FALSE	FALSE	7.868135625	8.387533889	8.312206							anatomical structure development;biological regulation;cellular process;developmental process;microtubule-based process;negative regulation of biological process;negative regulation of cellular metabolic process;negative regulation of cellular process;negative regulation of metabolic process;negative regulation of phosphate metabolic process;negative regulation of phosphorus metabolic process;neg…		cell part;centrosome;chromosomal part;cytoplasmic part;cytoskeletal part;cytosol;extracellular membrane-bounded organelle;extracellular organelle;extracellular region part;extracellular vesicular exosome;intracellular non-membrane-bounded organelle;intracellular organelle;intracellular organelle part;intracellular part;kinetochore;macromolecular complex;membrane;membrane-bounded organelle;membran…	anatomical structure development;biological regulation;cellular process;developmental process	cell part;centrosome;cytosol;extracellular organelle;intracellular non-membrane-bounded organelle;intracellular organelle;kinetochore;macromolecular complex;membrane;microtubule organizing center;organelle;protein complex;vesicle
P150	150	20.10996	19.299095	19.28275	19.14392	19.72258	21.332675	22.683425	0	22.139745	18.52144	0	0	19.25456	20.72877	17.0228	0	20.07509	19.988985	19.765225	19.72945	19.40256	20.082405	22.06866	20.435555	21.157875	20.20907	19.54055	FALSE	87.5	66.66666667	100	FALSE	FALSE	FALSE	17.69680063	13.08248944	20.2380335							biological regulation;regulation of biological process;regulation of cell growth;regulation of cellular component organization;regulation of cellular process;regulation of growth;regulation of insulin-like growth factor receptor signaling pathway;regulation of response to stimulus;regulation of signal transduction;regulation of signaling	binding;growth factor binding;insulin-like growth factor binding;insulin-like growth factor I binding;insulin-like growth factor II binding;protein binding	extracellular region;extracellular region part;extracellular space	biological regulation	extracellular region;extracellular space
P151	151	19.84401	18.900725	18.03322	18.142925	18.482165	22.45847	19.40171	20.19045	19.26545	18.503275	18.327285	18.594495	19.10886	18.51549	18.46531	0	21.32876	0	18.496405	0	18.150995	18.27308	22.486985	22.18525	0	18.72181	0	FALSE	100	88.88888889	60	FALSE	FALSE	FALSE	19.43170938	16.90099167	11.8314525							biological regulation;circulatory system process;multicellular organismal process;positive regulation of blood pressure;positive regulation of systemic arterial blood pressure;regulation of anatomical structure size;regulation of biological quality;regulation of blood pressure;regulation of blood vessel size;regulation of tube size;system process;vascular process in circulatory system;vasoconstri…		cell part;intracellular membrane-bounded organelle;intracellular organelle;intracellular part;membrane-bounded organelle;nucleus;organelle	biological regulation;circulatory system process;multicellular organismal process	cell part;intracellular membrane-bounded organelle;intracellular organelle;nucleus;organelle
P152	152	0	0	0	0	0	19.27487	0	0	0	0	0	0	0	0	0	0	0	0	0	0	0	0	0	20.17752	0	0	0	TRUE	12.5	0	10	FALSE	TRUE	FALSE	2.40935875	0	2.017752							activation of caspase activity;anatomical structure development;anatomical structure formation involved in morphogenesis;anatomical structure morphogenesis;anterior/posterior pattern specification;avoidance of defenses of other organism involved in symbiotic interaction;avoidance of host defenses;axis specification;biological regulation;biosynthetic process;BMP signaling pathway;bone development;…	binding;cation binding;chromatin binding;chromatin DNA binding;core promoter proximal region DNA binding;core promoter proximal region sequence-specific DNA binding;DNA binding;double-stranded DNA binding;ion binding;metal ion binding;molecular transducer activity;nucleic acid binding;nucleic acid binding transcription factor activity;protein binding transcription factor activity;receptor signali…	activin responsive factor complex;cell part;chromatin;chromosomal part;cytoplasm;intracellular membrane-bounded organelle;intracellular organelle;intracellular organelle part;intracellular part;macromolecular complex;membrane;membrane-bounded organelle;nuclear chromatin;nuclear chromosome part;nuclear inner membrane;nuclear membrane;nuclear part;nucleoplasm;nucleoplasm part;nucleus;organelle;orga…	anatomical structure development;anatomical structure formation involved in morphogenesis;anatomical structure morphogenesis;biological regulation;biosynthetic process;cell activation;cell development;cell differentiation;cell junction organization;cellular component assembly;cellular component organization;cellular macromolecular complex assembly;cellular metabolic process;cellular nitrogen comp…	cell part;cytoplasm;intracellular membrane-bounded organelle;intracellular organelle;macromolecular complex;membrane;nucleoplasm;nucleus;organelle;plasma membrane;protein complex;receptor complex;transcription factor complex
P153	153	24.27882	22.48827	22.56134	22.36739	23.67265	26.983135	25.44756	26.121275	22.631115	21.91135	20.78133	25.0041	23.766445	22.48393	24.631025	20.402055	27.40216	20.869425	21.83895	23.14969	20.676585	20.856505	25.03998	27.168105	25.80467	25.73351	21.751965	FALSE	100	100	100	TRUE	FALSE	FALSE	24.240055	23.22372333	23.2889385							biological regulation;cell redox homeostasis;cellular homeostasis;cellular macromolecule metabolic process;cellular metabolic process;cellular process;cellular protein metabolic process;cellular response to stimulus;cellular response to stress;homeostatic process;macromolecule metabolic process;metabolic process;primary metabolic process;protein folding;protein metabolic process;regulation of bio…	catalytic activity;intramolecular oxidoreductase activity;intramolecular oxidoreductase activity, interconverting keto- and enol-groups;intramolecular oxidoreductase activity, transposing S-S bonds;isomerase activity;protein disulfide isomerase activity	adherens junction;anchoring junction;cell junction;cell part;cell surface;cell-substrate adherens junction;cell-substrate junction;cytoplasmic part;endoplasmic reticulum;extracellular membrane-bounded organelle;extracellular organelle;extracellular region part;extracellular vesicular exosome;focal adhesion;intracellular membrane-bounded organelle;intracellular organelle;intracellular part;membran…	biological regulation;cellular homeostasis;cellular metabolic process;cellular process;homeostatic process;macromolecule metabolic process;metabolic process;primary metabolic process;protein folding;protein metabolic process;response to stimulus;response to stress	cell part;cell surface;endoplasmic reticulum;extracellular organelle;intracellular membrane-bounded organelle;intracellular organelle;nucleus;organelle;vesicle
P154	154	22.464685	22.02546	21.547705	21.480655	22.37332	25.556545	23.893945	24.620925	21.536765	20.85963	19.871025	22.08087	21.66359	22.23618	22.81781	21.750605	25.6217	21.50136	21.542535	22.08028	19.12637	21.62857	23.477505	26.36278	24.597265	22.71821	22.696555	FALSE	100	100	100	TRUE	FALSE	FALSE	22.995405	22.04868611	22.573143							apoptotic cell clearance;biological regulation;cell redox homeostasis;cellular component organization;cellular component organization or biogenesis;cellular homeostasis;cellular macromolecule metabolic process;cellular membrane organization;cellular metabolic process;cellular process;cellular protein metabolic process;cellular response to stimulus;cellular response to stress;endocytosis;establish…	catalytic activity;intramolecular oxidoreductase activity;intramolecular oxidoreductase activity, interconverting keto- and enol-groups;intramolecular oxidoreductase activity, transposing S-S bonds;isomerase activity;protein disulfide isomerase activity	cell part;cytoplasmic part;endoplasmic reticulum;endoplasmic reticulum-Golgi intermediate compartment;extracellular membrane-bounded organelle;extracellular organelle;extracellular region part;extracellular vesicular exosome;intracellular membrane-bounded organelle;intracellular organelle;intracellular part;membrane-bounded organelle;membrane-bounded vesicle;organelle;vesicle	biological regulation;cellular component organization;cellular homeostasis;cellular membrane organization;cellular metabolic process;cellular process;endocytosis;establishment of localization;homeostatic process;macromolecule metabolic process;membrane invagination;membrane organization;metabolic process;primary metabolic process;protein folding;protein metabolic process;response to stimulus;resp…	cell part;endoplasmic reticulum;extracellular organelle;intracellular membrane-bounded organelle;intracellular organelle;organelle;vesicle
P155	155	21.63752	21.80701	21.44518	22.37136	22.579705	19.99618	20.98785	22.130575	21.28467	20.88891	21.48129	20.905885	21.632595	20.912635	21.93373	22.210105	22.525925	21.13107	20.79665	21.787985	20.829385	21.63391	21.023285	0	20.814325	20.95247	21.18572	FALSE	100	100	90	TRUE	FALSE	FALSE	21.6194225	21.53063833	19.01548							anatomical structure development;anatomical structure formation involved in morphogenesis;biological regulation;developmental process;hippocampus development;layer formation in cerebral cortex;positive regulation of catalytic activity;positive regulation of kinase activity;positive regulation of molecular function;positive regulation of protein kinase activity;positive regulation of transferase a…	binding;calcium ion binding;cargo receptor activity;cation binding;ion binding;lipoprotein particle binding;lipoprotein particle receptor activity;metal ion binding;protein-lipid complex binding;receptor activity;very-low-density lipoprotein particle binding;very-low-density lipoprotein particle receptor activity	caveola;cell part;integral to membrane;intrinsic to membrane;macromolecular complex;membrane part;membrane raft;plasma membrane part;protein complex;receptor complex	anatomical structure development;anatomical structure formation involved in morphogenesis;biological regulation;developmental process;regulation of protein modification process	cell part;macromolecular complex;protein complex;receptor complex
P156	156	22.57529	22.31041	0	21.87493	22.68951	20.55084	0	0	21.892375	0	21.243455	21.0066	0	21.42678	21.86295	21.719	21.54576	21.86378	20.985595	0	21.74793	0	21.27424	20.58224	0	0	22.39606	FALSE	62.5	77.77777778	60	FALSE	FALSE	FALSE	13.7501225	16.74410222	12.8849845								binding;calcium ion binding;cation binding;ion binding;metal ion binding	cell part;integral to membrane;intrinsic to membrane;membrane part		cell part
P157	157	25.509085	22.99464	25.135255	25.23034	0	0	20.546005	21.003485	24.79049	25.69212	25.802405	25.61489	24.00165	0	20.417675	22.623645	20.984475	26.16514	26.11565	24.8436	26.20263	25.690055	25.42754	21.735415	20.03846	0	21.098785	FALSE	75	88.88888889	90	TRUE	FALSE	FALSE	17.55235125	21.10303889	21.7317275							biological regulation;cell proliferation;positive regulation of biological process;positive regulation of cell communication;positive regulation of cellular process;positive regulation of insulin-like growth factor receptor signaling pathway;positive regulation of intracellular protein kinase cascade;positive regulation of MAPKKK cascade;positive regulation of response to stimulus;positive regula…	binding;growth factor binding;insulin-like growth factor binding;insulin-like growth factor I binding;insulin-like growth factor II binding;protein binding	extracellular region;extracellular region part;extracellular space	biological regulation;cell proliferation	extracellular region;extracellular space
P158	158	24.02538	24.36271	23.694025	23.74488	24.34496	22.7315	23.898515	23.72065	24.136575	23.44316	23.91016	23.239495	23.89086	23.5731	24.463315	23.661155	23.384275	23.5984	23.950305	23.49861	23.92488	24.145525	23.20456	23.405485	23.177285	23.32223	24.472115	FALSE	100	100	100	TRUE	FALSE	FALSE	23.8153275	23.74467722	23.6699395							anatomical structure development;biological regulation;cell development;cell surface receptor linked signaling pathway;cellular developmental process;cellular process;cellular response to chemical stimulus;cellular response to corticosteroid stimulus;cellular response to dexamethasone stimulus;cellular response to endogenous stimulus;cellular response to glucocorticoid stimulus;cellular response …	binding;carbohydrate binding;cytokine activity;cytokine receptor binding;glycosaminoglycan binding;heparin binding;pattern binding;polysaccharide binding;protein binding;receptor binding;transforming growth factor beta receptor binding	extracellular region;extracellular region part;extracellular space	anatomical structure development;biological regulation;cell development;cellular process;developmental process;growth;regulation of protein modification process;response to chemical stimulus;response to endogenous stimulus;response to stimulus;signal transduction	extracellular region;extracellular space
P159	159	20.427685	20.71716	20.34002	20.724755	20.67754	19.53134	0	0	0	20.046875	20.05437	0	0	20.25003	20.554135	20.40452	0	20.43877	20.12146	20.336925	20.369705	19.95532	20.28719	21.002825	0	0	20.51368	FALSE	75	55.55555556	80	FALSE	FALSE	FALSE	15.3023125	11.25665889	16.3025875							antigen processing and presentation;immune response;immune system process;response to stimulus	antigen binding;beta-2-microglobulin binding;binding;IgG binding;IgG receptor activity;immunoglobulin binding;immunoglobulin receptor activity;molecular transducer activity;protein binding;protein complex binding;receptor activity;signal transducer activity;signaling receptor activity;transmembrane signaling receptor activity	cell part;integral to membrane;intrinsic to membrane;membrane;membrane part;plasma membrane	immune system process;response to stimulus	cell part;membrane;plasma membrane
P160	160	20.621535	20.12683	20.15095	20.57688	20.394585	0	20.679415	20.90155	19.87575	20.22478	20.06434	19.44308	20.569385	20.97099	20.569055	0	0	20.615785	20.00515	20.009155	20.07293	20.43787	20.587795	0	20.69175	19.93658	20.486295	FALSE	87.5	77.77777778	90	TRUE	FALSE	FALSE	17.93146813	15.74637556	18.284331							anatomical structure development;biological regulation;cell development;cellular developmental process;cellular process;cellular response to stimulus;developmental process;growth;positive regulation of biological process;positive regulation of cell communication;positive regulation of cellular metabolic process;positive regulation of cellular process;positive regulation of cellular protein metabo…	binding;cytokine activity;cytokine receptor binding;protein binding;receptor binding;transforming growth factor beta receptor binding	extracellular region part;extracellular space	anatomical structure development;biological regulation;cell development;cellular process;developmental process;growth;regulation of protein modification process;response to stimulus;signal transduction	extracellular space
P161	161	0	0	0	0	0	18.73964	0	17.47951	0	0	0	0	0	0	0	0	18.63012	0	0	0	0	0	0	21.67909	0	0	0	TRUE	25	11.11111111	10	FALSE	TRUE	FALSE	4.52739375	2.070013333	2.167909							ATP biosynthetic process;ATP metabolic process;biosynthetic process;cation transport;cellular biosynthetic process;cellular metabolic process;cellular nitrogen compound biosynthetic process;cellular nitrogen compound metabolic process;cellular process;establishment of localization;heterocycle biosynthetic process;heterocycle metabolic process;hydrogen transport;ion transport;metabolic process;mon…		cell part;cytoplasmic part;integral to membrane;intracellular organelle part;intracellular part;intrinsic to membrane;macromolecular complex;membrane part;mitochondrial membrane part;mitochondrial part;mitochondrial proton-transporting ATP synthase complex;organelle part;protein complex;proton-transporting ATP synthase complex;proton-transporting ATP synthase complex, coupling factor F(o);proton-…	biosynthetic process;cellular metabolic process;cellular nitrogen compound metabolic process;cellular process;establishment of localization;heterocycle metabolic process;hydrogen transport;ion transport;metabolic process;nitrogen compound metabolic process;nucleobase-containing compound metabolic process;nucleobase-containing small molecule metabolic process;nucleotide metabolic process;primary m…	cell part;macromolecular complex;protein complex;proton-transporting two-sector ATPase complex
P162	162	0	0	0	0	0	19.942065	0	0	0	0	0	0	0	0	0	0	0	0	0	0	0	0	0	20.21904	0	0	0	TRUE	12.5	0	10	FALSE	TRUE	FALSE	2.492758125	0	2.021904							actin cytoskeleton organization;actin filament organization;actin filament-based process;actin nucleation;Arp2/3 complex-mediated actin nucleation;biological regulation;cellular component organization;cellular component organization at cellular level;cellular component organization or biogenesis;cellular component organization or biogenesis at cellular level;cellular process;cytoskeleton organiza…	actin binding;actin filament binding;binding;cytoskeletal protein binding;protein binding	Arp2/3 protein complex;cell part;cytoskeletal part;extracellular membrane-bounded organelle;extracellular organelle;extracellular region part;extracellular vesicular exosome;intracellular organelle part;intracellular part;macromolecular complex;membrane-bounded organelle;membrane-bounded vesicle;organelle;organelle part;protein complex;vesicle	biological regulation;cellular component organization;cellular process;cytoskeleton organization;organelle organization;regulation of organelle organization	cell part;extracellular organelle;macromolecular complex;organelle;protein complex;vesicle
P163	163	17.817585	0	17.41941	17.75603	0	0	23.641875	17.986895	0	17.521385	17.27561	17.57311	17.746265	0	17.610145	17.48684	0	17.59182	17.850125	17.78852	17.71807	17.468705	17.758595	17.53458	0	18.81193	17.89324	FALSE	62.5	66.66666667	90	FALSE	FALSE	FALSE	11.82772438	11.69037278	16.0415585							anatomical structure development;biological adhesion;cell adhesion;cellular process;central nervous system development;developmental process;skeletal system development;system development	binding;carbohydrate binding;extracellular matrix structural constituent;glycosaminoglycan binding;hyaluronic acid binding;pattern binding;polysaccharide binding;structural molecule activity	extracellular matrix;extracellular region part;proteinaceous extracellular matrix	anatomical structure development;biological adhesion;cell adhesion;cellular process;developmental process	extracellular matrix;proteinaceous extracellular matrix
P164	164	24.284865	23.525355	22.444895	22.643465	23.228135	21.64417	23.140605	23.08302	22.579875	23.59428	22.26679	23.130105	24.51129	22.49871	23.51288	23.139585	22.72523	22.78871	24.20989	23.91791	23.576755	23.60289	23.52126	21.96879	23.98213	23.508955	22.60109	FALSE	100	100	100	TRUE	FALSE	FALSE	22.99931375	23.10652722	23.367838							anatomical structure development;biological adhesion;cell adhesion;cell differentiation;cell migration;cell motility;cellular component movement;cellular developmental process;cellular process;central nervous system development;developmental process;glial cell migration;heart development;locomotion;organ development;osteoblast differentiation;skeletal system development;system development	binding;calcium ion binding;carbohydrate binding;cation binding;extracellular matrix structural constituent;glycosaminoglycan binding;hyaluronic acid binding;ion binding;metal ion binding;pattern binding;polysaccharide binding;structural molecule activity	cell part;extracellular matrix;extracellular region part;extracellular space;intracellular membrane-bounded organelle;intracellular organelle;intracellular part;membrane;membrane-bounded organelle;organelle;proteinaceous extracellular matrix	anatomical structure development;biological adhesion;cell adhesion;cell differentiation;cell motility;cellular component movement;cellular process;developmental process;locomotion	cell part;extracellular matrix;extracellular space;intracellular membrane-bounded organelle;intracellular organelle;membrane;organelle;proteinaceous extracellular matrix
P165	165	26.8389	26.984045	27.25166	27.191675	27.05965	25.614085	27.029245	26.819575	26.238025	26.830985	26.461015	25.482135	26.61748	26.62543	26.85373	26.93455	25.7476	26.669865	26.52666	26.27837	26.44233	26.46713	26.36837	25.64259	26.532515	26.349405	27.06345	FALSE	100	100	100	TRUE	FALSE	FALSE	26.84860438	26.42121667	26.4340685							anatomical structure formation involved in morphogenesis;anatomical structure maturation;anatomical structure morphogenesis;biological regulation;blood vessel maturation;bone trabecula formation;cell differentiation;cellular developmental process;cellular process;cellular response to acid;cellular response to amine stimulus;cellular response to amino acid stimulus;cellular response to chemical st…	binding;catalytic activity;cation binding;endopeptidase activity;hydrolase activity;ion binding;metal ion binding;metalloendopeptidase activity;metallopeptidase activity;peptidase activity;peptidase activity, acting on L-amino acid peptides;transition metal ion binding;zinc ion binding	cell part;contractile fiber part;cytoplasmic part;extracellular matrix;extracellular region part;extracellular space;intracellular membrane-bounded organelle;intracellular organelle;intracellular part;membrane;membrane-bounded organelle;mitochondrion;organelle;organelle part;plasma membrane;sarcomere	anatomical structure formation involved in morphogenesis;anatomical structure morphogenesis;biological regulation;cell differentiation;cellular process;developmental maturation;developmental process;macromolecule metabolic process;metabolic process;multicellular organismal process;response to chemical stimulus;response to endogenous stimulus;response to stimulus;response to stress	cell part;extracellular matrix;extracellular space;intracellular membrane-bounded organelle;intracellular organelle;membrane;mitochondrion;organelle;plasma membrane
P166	166	0	0	0	0	0	20.70168	0	0	0	0	0	0	18.888945	0	0	0	0	0	0	0	0	0	19.78451	20.78023	0	0	0	TRUE	12.5	11.11111111	20	FALSE	TRUE	FALSE	2.58771	2.098771667	4.056474
P167	167	0	0	0	20.68611	0	0	0	0	22.046195	0	20.784815	20.28726	0	0	0	0	0	20.36442	0	0	20.999825	0	0	0	0	0	0	FALSE	12.5	33.33333333	20	FALSE	TRUE	FALSE	2.58576375	7.013141111	4.1364245							biological adhesion;cell adhesion;cellular process	binding;calcium ion binding;cation binding;ion binding;metal ion binding	extracellular region	biological adhesion;cell adhesion;cellular process	extracellular region
P168	168	26.34479	26.03713	25.629945	26.05582	25.712055	24.579585	26.34867	26.029475	26.159725	26.171375	25.151475	24.917605	26.389405	25.67988	25.114905	25.747795	24.942785	25.259705	25.45051	25.160425	25.02083	25.718245	25.4509	23.997405	25.744095	25.78888	25.29684	FALSE	100	100	100	TRUE	FALSE	FALSE	25.84218375	25.58610556	25.2887835							biological adhesion;cell adhesion;cellular process	binding;calcium ion binding;cation binding;ion binding;metal ion binding	extracellular region	biological adhesion;cell adhesion;cellular process	extracellular region
P169	169	18.98376	19.12999	0	0	19.52246	0	0	0	0	17.77796	0	18.263595	18.31907	18.330485	0	0	0	0	17.85337	0	0	17.28012	18.045345	0	0	17.1083	18.707555	FALSE	37.5	44.44444444	50	FALSE	FALSE	FALSE	7.20452625	8.07679	8.899469							anatomical structure formation involved in morphogenesis;angiogenesis;biological regulation;cellular process;cellular response to stimulus;cytokine production;developmental process;intracellular protein kinase cascade;intracellular signal transduction;layer formation in cerebral cortex;multicellular organismal process;negative regulation of biological process;negative regulation of cell prolifera…	binding;extracellular matrix binding;G-protein coupled receptor activity;molecular transducer activity;receptor activity;signal transducer activity;signaling receptor activity;transmembrane signaling receptor activity	cell part;extracellular membrane-bounded organelle;extracellular organelle;extracellular region part;extracellular vesicular exosome;integral to membrane;intrinsic to membrane;membrane;membrane part;membrane-bounded organelle;membrane-bounded vesicle;organelle;plasma membrane;vesicle	anatomical structure formation involved in morphogenesis;biological regulation;cellular process;cytokine production;developmental process;multicellular organismal process;response to stimulus;signal transduction	cell part;extracellular organelle;membrane;organelle;plasma membrane;vesicle
P170	170	23.966545	24.78566	23.780225	24.62134	23.84902	23.63715	24.59331	24.306105	24.61969	23.575965	23.446745	23.463465	24.02799	23.98378	23.319955	24.224175	23.64534	24.019615	22.870945	23.51846	23.17426	23.49497	22.281755	23.675025	23.598855	24.226195	22.908835	FALSE	100	100	100	TRUE	FALSE	FALSE	24.19241938	23.81190056	23.3768915							response to chemical stimulus;response to hypoxia;response to oxygen levels;response to stimulus;response to stress	binding;carboxylic acid binding;catalytic activity;cation binding;ion binding;iron ion binding;L-ascorbic acid binding;metal ion binding;oxidoreductase activity;oxidoreductase activity, acting on paired donors, with incorporation or reduction of molecular oxygen;oxidoreductase activity, acting on paired donors, with incorporation or reduction of molecular oxygen, 2-oxoglutarate as one donor, and …	cell part;cytoplasmic part;endoplasmic reticulum;extracellular membrane-bounded organelle;extracellular organelle;extracellular region part;extracellular vesicular exosome;intracellular membrane-bounded organelle;intracellular organelle;intracellular part;membrane-bounded organelle;membrane-bounded vesicle;organelle;vesicle	response to chemical stimulus;response to stimulus;response to stress	cell part;endoplasmic reticulum;extracellular organelle;intracellular membrane-bounded organelle;intracellular organelle;organelle;vesicle
P171	171	0	0	0	22.971355	0	0	0	19.56556	0	0	0	22.253945	0	0	0	21.27757	19.540235	0	20.567175	0	22.04075	22.51143	0	0	0	0	20.71741	FALSE	25	33.33333333	40	FALSE	FALSE	TRUE	5.317114375	7.007972222	8.5836765							anatomical structure development;axon guidance;biological regulation;cell differentiation;cell differentiation in spinal cord;cell surface receptor linked signaling pathway;cellular developmental process;cellular process;cellular response to stimulus;central nervous system neuron differentiation;chemotaxis;commissural neuron differentiation in spinal cord;developmental process;dorsal spinal cord …		extracellular region	anatomical structure development;biological regulation;cell differentiation;cellular process;developmental process;locomotion;response to chemical stimulus;response to external stimulus;response to stimulus;signal transduction	extracellular region
P172	172	0	0	0	0	0	0	0	20.39199	20.08784	0	0	0	0	0	0	0	21.51486	0	0	0	0	0	0	21.33183	20.82741	0	0	FALSE	12.5	22.22222222	20	FALSE	TRUE	FALSE	2.54899875	4.622522222	4.215924							biological regulation;negative regulation of biological process;negative regulation of cell communication;negative regulation of cellular process;negative regulation of phosphatidylinositol 3-kinase cascade;negative regulation of response to stimulus;negative regulation of signal transduction;negative regulation of signaling;regulation of biological process;regulation of cell communication;regula…		adherens junction;anchoring junction;apical plasma membrane;cell junction;cell part;cell-substrate adherens junction;cell-substrate junction;cytoplasm;extracellular membrane-bounded organelle;extracellular organelle;extracellular region part;extracellular vesicular exosome;focal adhesion;intracellular membrane-bounded organelle;intracellular organelle;intracellular part;membrane part;membrane-bou…	biological regulation	cell part;cytoplasm;extracellular organelle;intracellular membrane-bounded organelle;intracellular organelle;nucleus;organelle;vesicle
P173	173	0	0	0	0	0	19.83999	0	0	0	0	0	0	0	0	0	0	19.18173	0	0	0	0	0	0	20.151945	0	0	0	TRUE	12.5	11.11111111	10	FALSE	TRUE	FALSE	2.47999875	2.131303333	2.0151945							biological regulation;cellular component assembly;cellular component assembly at cellular level;cellular component organization;cellular component organization at cellular level;cellular component organization or biogenesis;cellular component organization or biogenesis at cellular level;cellular macromolecular complex assembly;cellular macromolecular complex subunit organization;cellular process;…	binding;nucleic acid binding;RNA binding	catalytic step 2 spliceosome;cell part;intracellular organelle part;intracellular part;macromolecular complex;nuclear part;organelle part;prespliceosome;ribonucleoprotein complex;small nuclear ribonucleoprotein complex;spliceosomal complex;U2 snRNP;U2-type prespliceosome;U2-type spliceosomal complex	biological regulation;cellular component assembly;cellular component organization;cellular macromolecular complex assembly;cellular process;macromolecular complex assembly;ribonucleoprotein complex assembly	cell part;macromolecular complex;ribonucleoprotein complex;small nuclear ribonucleoprotein complex;spliceosomal complex
P174	174	0	0	0	0	0	21.80609	0	0	0	0	0	0	0	0	0	0	0	0	0	0	0	0	0	22.80156	0	0	0	TRUE	12.5	0	10	FALSE	TRUE	FALSE	2.72576125	0	2.280156									cell part;cytoplasmic part;extracellular membrane-bounded organelle;extracellular organelle;extracellular region part;extracellular vesicular exosome;intracellular organelle part;intracellular part;membrane;membrane-bounded organelle;membrane-bounded vesicle;mitochondrial inner membrane;mitochondrial membrane;mitochondrial part;organelle;organelle inner membrane;organelle membrane;organelle part;…		cell part;extracellular organelle;membrane;organelle;vesicle
P175	175	0	0	0	0	0	19.95831	0	0	0	0	0	19.15551	0	0	0	0	19.89677	0	0	0	0	0	0	22.0095	0	19.10406	0	FALSE	12.5	22.22222222	20	FALSE	TRUE	FALSE	2.49478875	4.339142222	4.111356								binding;catalytic activity;GTP binding;GTPase activity;guanyl nucleotide binding;guanyl ribonucleotide binding;hydrolase activity;hydrolase activity, acting on acid anhydrides;hydrolase activity, acting on acid anhydrides, in phosphorus-containing anhydrides;nucleic acid binding;nucleoside-triphosphatase activity;nucleotide binding;purine nucleotide binding;purine ribonucleoside triphosphate bind…	cell part;cytoplasmic part;extracellular membrane-bounded organelle;extracellular organelle;extracellular region part;extracellular vesicular exosome;intracellular non-membrane-bounded organelle;intracellular organelle;intracellular organelle part;intracellular part;membrane;membrane-bounded organelle;membrane-bounded vesicle;mitochondrial nucleoid;mitochondrial part;non-membrane-bounded organell…		cell part;extracellular organelle;intracellular non-membrane-bounded organelle;intracellular organelle;membrane;organelle;vesicle
P176	176	0	0	0	0	0	22.67171	0	20.61687	0	0	0	0	0	0	0	0	20.639605	0	0	0	0	0	19.526945	20.52713	0	20.23518	0	FALSE	25	11.11111111	30	FALSE	TRUE	FALSE	5.4110725	2.293289444	6.0289255								binding;cation binding;ion binding;metal ion binding;nucleotide binding;transition metal ion binding;zinc ion binding	cell part;intracellular non-membrane-bounded organelle;intracellular organelle;intracellular organelle part;intracellular part;non-membrane-bounded organelle;nuclear part;nucleolus;nucleoplasm;organelle;organelle part		cell part;intracellular non-membrane-bounded organelle;intracellular organelle;nucleolus;nucleoplasm;organelle
P177	177	24.85408	24.67979	24.553285	24.56451	25.305755	25.132015	25.023825	25.0548	24.104565	24.186315	24.08586	24.04886	24.956305	24.21111	24.817485	24.446475	24.67873	24.72702	24.444565	24.1396	23.907595	24.516305	25.070695	25.549255	24.624135	24.44936	24.66859	FALSE	100	100	100	TRUE	FALSE	FALSE	24.8960075	24.39285611	24.609712							actin cytoskeleton organization;actin filament organization;actin filament-based process;cell migration;cell motility;cellular component movement;cellular component organization;cellular component organization at cellular level;cellular component organization or biogenesis;cellular component organization or biogenesis at cellular level;cellular process;cytoskeleton organization;locomotion;organel…		cell part;cytoplasm;cytoskeleton;intracellular non-membrane-bounded organelle;intracellular organelle;intracellular part;non-membrane-bounded organelle;organelle	cell motility;cellular component movement;cellular component organization;cellular process;cytoskeleton organization;locomotion;organelle organization	cell part;cytoplasm;cytoskeleton;intracellular non-membrane-bounded organelle;intracellular organelle;organelle
P178	178	20.40232	20.80568	20.841765	20.683085	21.00912	0	21.07803	20.41988	0	19.71033	20.33178	19.26776	22.1835	20.44142	20.28467	0	0	21.10527	0	0	20.39979	21.44511	22.02225	20.42316	19.98621	19.739915	21.07803	FALSE	87.5	66.66666667	80	FALSE	FALSE	FALSE	18.154985	13.57994	16.6199735
P179	179	22.064825	21.825115	21.61417	21.164495	22.618685	0	21.587935	21.762955	21.911575	21.369585	20.53041	21.422375	22.92599	21.24626	21.63021	20.913125	20.52026	21.190925	21.823535	20.796505	21.422835	21.295225	21.8853	20.76069	20.844005	0	21.849675	FALSE	87.5	100	90	TRUE	FALSE	FALSE	19.0797725	21.38553222	19.1868695
P180	180	21.196595	21.443225	21.68029	21.26699	21.312255	24.711115	23.47094	24.412105	21.588145	21.383015	21.84992	22.364125	20.559435	22.513895	21.38572	21.029805	25.349515	21.102735	19.94662	20.743105	21.91341	21.41859	24.10091	24.89395	22.45082	23.75919	22.063635	FALSE	100	100	100	TRUE	FALSE	FALSE	22.43668938	22.00261944	22.2392965							actin cytoskeleton organization;actin filament-based process;biological regulation;cellular component organization;cellular component organization at cellular level;cellular component organization or biogenesis;cellular component organization or biogenesis at cellular level;cellular localization;cellular macromolecule localization;cellular process;cellular protein complex localization;cellular pr…	binding;catalytic activity;GTP binding;GTPase activity;guanyl nucleotide binding;guanyl ribonucleotide binding;hydrolase activity;hydrolase activity, acting on acid anhydrides;hydrolase activity, acting on acid anhydrides, in phosphorus-containing anhydrides;nucleoside-triphosphatase activity;nucleotide binding;purine nucleotide binding;purine ribonucleoside triphosphate binding;purine ribonucleo…	cell part;chromatin;chromosomal part;cytoplasm;cytoplasmic part;endosome;extracellular membrane-bounded organelle;extracellular organelle;extracellular region part;extracellular vesicular exosome;intracellular membrane-bounded organelle;intracellular organelle;intracellular organelle part;intracellular part;membrane-bounded organelle;membrane-bounded vesicle;nucleus;organelle;organelle part;recyc…	biological regulation;cellular component organization;cellular localization;cellular process;cytoskeleton organization;establishment of localization;localization;metabolic process;nuclear transport;nucleocytoplasmic transport;organelle organization;protein targeting;protein transport;response to stimulus;ribosomal subunit export from nucleus;signal transduction;transport	cell part;cytoplasm;endosome;extracellular organelle;intracellular membrane-bounded organelle;intracellular organelle;nucleus;organelle;vesicle
P181	181	22.00643	21.631185	21.742935	21.403095	21.79503	0	22.237085	0	21.061085	21.285475	20.947775	21.096325	21.56763	21.60183	21.3802	21.15724	0	21.506535	21.418845	21.593005	21.09456	21.35656	21.73369	0	21.27957	21.03819	21.56495	FALSE	75	88.88888889	90	TRUE	FALSE	FALSE	16.35197	18.89972889	19.2585905							cell differentiation;cellular developmental process;cellular process;developmental process;endodermal cell differentiation	binding;calcium ion binding;catalytic activity;cation binding;endopeptidase activity;hydrolase activity;ion binding;metal ion binding;metalloendopeptidase activity;metallopeptidase activity;peptidase activity;peptidase activity, acting on L-amino acid peptides;transition metal ion binding;zinc ion binding	cell part;extracellular matrix;extracellular region part;integral to membrane;integral to plasma membrane;intrinsic to membrane;intrinsic to plasma membrane;membrane part;plasma membrane part	cell differentiation;cellular process;developmental process	cell part;extracellular matrix
P182	182	27.115105	26.984605	26.561075	26.36974	27.14804	25.113025	26.81097	26.140135	26.58689	26.047095	26.14582	25.948705	26.844865	26.18485	26.540125	26.278635	25.85448	26.634305	26.26097	26.514725	26.23744	26.4157	26.33029	25.29621	26.176005	26.08527	26.55277	FALSE	100	100	100	TRUE	FALSE	FALSE	26.53033688	26.27016278	26.2503685							anatomical structure morphogenesis;axonogenesis;biological adhesion;cell adhesion;cell part morphogenesis;cell projection morphogenesis;cell projection organization;cell-cell adhesion;cellular component morphogenesis;cellular component organization;cellular component organization at cellular level;cellular component organization or biogenesis;cellular component organization or biogenesis at cellu…	binding;calcium ion binding;cation binding;ion binding;metal ion binding	cell part;cytoplasm;extracellular membrane-bounded organelle;extracellular organelle;extracellular region part;extracellular vesicular exosome;integral to membrane;intracellular part;intrinsic to membrane;membrane;membrane part;membrane-bounded organelle;membrane-bounded vesicle;organelle;plasma membrane;vesicle	anatomical structure morphogenesis;biological adhesion;cell adhesion;cellular component morphogenesis;cellular component organization;cellular process;developmental process	cell part;cytoplasm;extracellular organelle;membrane;organelle;plasma membrane;vesicle
P183	183	25.45354	24.090385	24.29929	23.787155	25.136345	27.55155	27.25771	26.668025	24.86216	24.001495	24.71314	27.33513	24.861045	25.773785	25.4891	24.746045	26.65701	24.226545	24.690435	25.51561	24.35874	24.495575	26.776485	27.898955	27.35358	28.44883	25.155025	FALSE	100	100	100	TRUE	FALSE	FALSE	25.5305	25.38210111	25.891978						+	actin cytoskeleton organization;actin filament-based process;anatomical structure formation involved in morphogenesis;biological regulation;cellular component organization;cellular component organization at cellular level;cellular component organization or biogenesis;cellular component organization or biogenesis at cellular level;cellular process;cytoskeleton organization;developmental process;ne…	adenyl nucleotide binding;adenyl-nucleotide exchange factor activity;ATPase regulator activity;binding;enzyme regulator activity;lipid binding;nucleoside-triphosphatase regulator activity;nucleotide binding;phosphatidylinositol binding;phosphatidylinositol-4,5-bisphosphate binding;phospholipid binding;purine nucleotide binding	adherens junction;anchoring junction;blood microparticle;cell junction;cell part;cell-substrate adherens junction;cell-substrate junction;cytoplasm;extracellular membrane-bounded organelle;extracellular organelle;extracellular region part;extracellular vesicular exosome;focal adhesion;intracellular membrane-bounded organelle;intracellular organelle;intracellular part;membrane;membrane-bounded org…	anatomical structure formation involved in morphogenesis;biological regulation;cellular component organization;cellular process;cytoskeleton organization;developmental process;organelle organization;regulation of organelle organization	cell part;cytoplasm;extracellular organelle;intracellular membrane-bounded organelle;intracellular organelle;membrane;nucleus;organelle;vesicle
P184	184	20.615805	0	0	19.20462	0	24.272355	21.36194	24.334635	20.916185	0	19.88332	23.618965	0	20.64271	19.43196	21.27099	24.65702	20.01765	19.217575	0	20.42818	0	24.08639	22.45983	22.882895	0	0	FALSE	62.5	77.77777778	60	FALSE	FALSE	FALSE	13.72366938	16.71346111	12.909252							alcohol catabolic process;alcohol metabolic process;carbohydrate catabolic process;carbohydrate metabolic process;catabolic process;cellular carbohydrate catabolic process;cellular carbohydrate metabolic process;cellular metabolic process;cellular process;generation of precursor metabolites and energy;glucose catabolic process;glucose metabolic process;glycolysis;hexose catabolic process;hexose m…	binding;carbon-oxygen lyase activity;catalytic activity;cation binding;hydro-lyase activity;ion binding;lyase activity;magnesium ion binding;metal ion binding;phosphopyruvate hydratase activity	cell part;cytoplasmic part;cytosolic part;extracellular membrane-bounded organelle;extracellular organelle;extracellular region part;extracellular space;extracellular vesicular exosome;intracellular part;macromolecular complex;membrane;membrane-bounded organelle;membrane-bounded vesicle;organelle;phosphopyruvate hydratase complex;plasma membrane;protein complex;vesicle	alcohol metabolic process;carbohydrate metabolic process;catabolic process;cellular metabolic process;cellular process;generation of precursor metabolites and energy;metabolic process;primary metabolic process;small molecule metabolic process	cell part;extracellular organelle;extracellular space;macromolecular complex;membrane;organelle;plasma membrane;protein complex;vesicle
P185	185	20.82369	20.67487	0	21.848525	21.5609	0	21.36554	19.633445	0	20.889375	20.50891	20.541565	20.4996	0	20.62973	21.62369	20.38431	20.92767	19.89278	20.45222	21.01815	20.4171	0	0	0	0	20.36399	FALSE	75	77.77777778	60	FALSE	FALSE	FALSE	15.73837125	16.11968667	12.307191							carbohydrate metabolic process;carbohydrate phosphorylation;cellular carbohydrate metabolic process;cellular metabolic process;cellular process;metabolic process;phosphate-containing compound metabolic process;phosphorus metabolic process;phosphorylation;primary metabolic process		cell part;cytoplasmic part;extracellular membrane-bounded organelle;extracellular organelle;extracellular region part;extracellular vesicular exosome;Golgi apparatus;intracellular membrane-bounded organelle;intracellular organelle;intracellular part;membrane-bounded organelle;membrane-bounded vesicle;organelle;vesicle	carbohydrate metabolic process;cellular metabolic process;cellular process;metabolic process;phosphorus metabolic process;primary metabolic process	cell part;extracellular organelle;Golgi apparatus;intracellular membrane-bounded organelle;intracellular organelle;organelle;vesicle
P186	186	24.774355	24.55238	21.207335	24.32335	25.888405	22.02263	25.045565	24.750085	0	21.384615	22.166705	24.987195	24.37988	26.146395	0	26.85917	24.33163	21.3474	21.44664	25.274355	23.487135	25.12564	20.5602	22.81501	25.23187	25.79438	23.28226	FALSE	100	77.77777778	100	TRUE	FALSE	FALSE	24.07051313	18.91728778	23.436489									cell part;cytoplasm;intracellular part		cell part;cytoplasm
P187	187	0	0	0	0	0	22.47265	0	21.6211	0	0	0	22.43056	0	0	0	0	22.46148	0	0	0	0	0	20.184365	23.36294	20.78925	21.660545	21.60653	FALSE	25	22.22222222	50	FALSE	TRUE	FALSE	5.51171875	4.988004444	10.760363								binding;nucleic acid binding;nucleotide binding
P188	188	19.26321	18.738265	18.58329	18.4706	19.25928	0	20.1356	24.02838	18.586355	18.295375	18.50912	19.773775	19.827765	19.40033	20.70717	0	24.495705	17.73344	0	19.17293	18.095395	18.50359	21.587385	0	20.6813	21.16152	19.30234	FALSE	87.5	88.88888889	80	TRUE	FALSE	FALSE	17.30982813	17.73284389	15.62379							biological regulation;biosynthetic process;cellular biosynthetic process;cellular metabolic process;cellular nitrogen compound biosynthetic process;cellular nitrogen compound metabolic process;cellular process;CTP biosynthetic process;CTP metabolic process;GTP biosynthetic process;GTP metabolic process;heterocycle biosynthetic process;heterocycle metabolic process;metabolic process;nitrogen compo…	adenyl nucleotide binding;adenyl ribonucleotide binding;ATP binding;binding;catalytic activity;kinase activity;nucleobase-containing compound kinase activity;nucleoside diphosphate kinase activity;nucleotide binding;phosphotransferase activity, phosphate group as acceptor;purine nucleotide binding;purine ribonucleoside triphosphate binding;purine ribonucleotide binding;ribonucleotide binding;tran…	cell part;cytoplasmic part;cytosol;extracellular membrane-bounded organelle;extracellular organelle;extracellular region part;extracellular vesicular exosome;intracellular membrane-bounded organelle;intracellular organelle;intracellular part;membrane-bounded organelle;membrane-bounded vesicle;mitochondrion;organelle;vesicle	biological regulation;biosynthetic process;cellular metabolic process;cellular nitrogen compound metabolic process;cellular process;heterocycle metabolic process;metabolic process;nitrogen compound metabolic process;nucleobase-containing compound metabolic process;nucleobase-containing small molecule metabolic process;nucleoside metabolic process;nucleotide metabolic process;primary metabolic pro…	cell part;cytosol;extracellular organelle;intracellular membrane-bounded organelle;intracellular organelle;mitochondrion;organelle;vesicle
P189	189	23.80257	23.511505	23.485705	23.421915	24.402275	22.498345	23.94891	23.321265	23.178165	22.932985	23.015425	22.480645	23.296475	23.414295	23.79672	23.228415	23.075845	23.16492	22.26402	22.643715	22.911845	23.120065	22.63999	21.95499	23.144065	22.6497	23.62881	FALSE	100	100	100	TRUE	FALSE	FALSE	23.54906125	23.15766333	22.812212							biosynthetic process;carbohydrate metabolic process;cellular carbohydrate metabolic process;cellular macromolecule metabolic process;cellular metabolic process;cellular process;cellular protein metabolic process;glycosylation;immunoglobulin biosynthetic process;macromolecule biosynthetic process;macromolecule glycosylation;macromolecule metabolic process;macromolecule modification;metabolic proce…	acetylgalactosaminyltransferase activity;binding;carbohydrate binding;catalytic activity;cation binding;ion binding;manganese ion binding;metal ion binding;polypeptide N-acetylgalactosaminyltransferase activity;transferase activity;transferase activity, transferring glycosyl groups;transferase activity, transferring hexosyl groups;transition metal ion binding;UDP-glycosyltransferase activity	cell part;cytoplasmic part;extracellular membrane-bounded organelle;extracellular organelle;extracellular region part;extracellular vesicular exosome;Golgi apparatus part;Golgi membrane;Golgi stack;integral to membrane;intracellular organelle part;intracellular part;intrinsic to membrane;membrane;membrane part;membrane-bounded organelle;membrane-bounded vesicle;organelle;organelle membrane;organe…	biosynthetic process;carbohydrate metabolic process;cellular metabolic process;cellular process;macromolecule metabolic process;macromolecule modification;metabolic process;peptidyl-amino acid modification;primary metabolic process;protein glycosylation;protein metabolic process;protein modification process	cell part;extracellular organelle;membrane;organelle;vesicle
P190	190	31.923015	32.20728	31.7206	31.69574	32.18886	31.246335	32.442735	32.03359	31.066835	31.373065	32.06509	31.39417	31.295065	31.871215	32.41999	32.51871	31.479835	32.14272	31.59457	32.252375	31.99148	32.290195	30.97957	31.660975	31.994465	31.880375	32.3328	FALSE	100	100	100	TRUE	FALSE	FALSE	31.93226938	31.72044167	31.9119525							activation of NF-kappaB-inducing kinase activity;activation of protein kinase activity;anatomical structure development;anatomical structure morphogenesis;angiotensin mediated vasoconstriction involved in regulation of systemic arterial blood pressure;astrocyte activation;behavior;biological adhesion;biological regulation;blood vessel development;brain renin-angiotensin system;branching involved …	endopeptidase inhibitor activity;endopeptidase regulator activity;enzyme inhibitor activity;enzyme regulator activity;peptidase inhibitor activity;peptidase regulator activity;serine-type endopeptidase inhibitor activity	blood microparticle;extracellular membrane-bounded organelle;extracellular organelle;extracellular region part;extracellular space;extracellular vesicular exosome;membrane-bounded organelle;membrane-bounded vesicle;organelle;vesicle	anatomical structure development;anatomical structure morphogenesis;behavior;biological adhesion;biological regulation;cell activation;cell adhesion;cell development;cell differentiation;cell proliferation;cellular component organization;cellular process;circulatory system process;developmental process;endocrine process;establishment of localization;excretion;extracellular matrix organization;ext…	extracellular organelle;extracellular space;organelle;vesicle
P191	191	27.90971	27.862825	27.84489	27.48065	28.90526	26.341545	27.86296	27.687815	27.48019	26.510535	27.24902	27.29293	28.08584	26.801445	28.302745	27.32127	27.17607	28.089805	27.725095	27.352305	27.90419	28.01289	27.72077	26.919625	27.31142	26.74025	28.08499	FALSE	100	100	100	TRUE	FALSE	FALSE	27.73695688	27.35778278	27.586134							adult behavior;adult locomotory behavior;anatomical structure development;behavior;biological regulation;cellular component organization;cellular component organization or biogenesis;cerebellar Purkinje cell layer development;developmental maturation;developmental process;locomotory behavior;multicellular organismal process;regulation of biological process;regulation of cellular process;regulatio…		cell body;cell part;cytoplasmic part;endoplasmic reticulum;intracellular membrane-bounded organelle;intracellular organelle;intracellular part;membrane-bounded organelle;neuronal cell body;organelle	anatomical structure development;behavior;biological regulation;cellular component organization;developmental maturation;developmental process;multicellular organismal process;response to stimulus	cell body;cell part;endoplasmic reticulum;intracellular membrane-bounded organelle;intracellular organelle;neuronal cell body;organelle
P192	192	0	0	0	0	0	0	0	0	0	0	0	0	0	0	0	0	0	0	0	0	0	0	0	0	0	18.54453	0	TRUE	0	0	10	FALSE	TRUE	FALSE	0	0	1.854453				+			adaptation of signaling pathway;anatomical structure development;biological regulation;cardiac muscle contraction;cell surface receptor linked signaling pathway;cellular component organization;cellular component organization or biogenesis;cellular macromolecule metabolic process;cellular membrane organization;cellular metabolic process;cellular process;cellular protein metabolic process;cellular …	adenyl nucleotide binding;adenyl ribonucleotide binding;ATP binding;binding;catalytic activity;G-protein coupled receptor kinase activity;kinase activity;nucleotide binding;phosphotransferase activity, alcohol group as acceptor;protein kinase activity;protein serine/threonine kinase activity;purine nucleotide binding;purine ribonucleoside triphosphate binding;purine ribonucleotide binding;ribonuc…	cell part;cytoplasm;intracellular part;membrane	anatomical structure development;biological regulation;cellular component organization;cellular membrane organization;cellular metabolic process;cellular process;developmental process;endocytosis;establishment of localization;macromolecule metabolic process;macromolecule modification;membrane invagination;membrane organization;metabolic process;multicellular organismal process;muscle contraction;…	cell part;cytoplasm;membrane
P193	193	0	0	0	0	0	20.202515	0	0	0	0	0	19.577065	18.54215	0	18.07869	0	19.279705	0	0	0	0	0	18.13365	22.550445	18.33538	21.862365	0	FALSE	12.5	44.44444444	40	FALSE	TRUE	TRUE	2.525314375	8.386401111	8.088184							actin cytoskeleton organization;actin filament-based process;cellular component organization;cellular component organization at cellular level;cellular component organization or biogenesis;cellular component organization or biogenesis at cellular level;cellular process;cytoskeleton organization;organelle organization		actin cytoskeleton;cell part;cytoskeleton;intracellular non-membrane-bounded organelle;intracellular organelle;intracellular part;non-membrane-bounded organelle;organelle	cellular component organization;cellular process;cytoskeleton organization;organelle organization	cell part;cytoskeleton;intracellular non-membrane-bounded organelle;intracellular organelle;organelle
P194	194	0	0	0	0	0	21.777285	17.84298	17.88053	0	0	0	17.68613	0	0	0	0	19.217645	0	0	0	0	0	16.959035	23.25044	0	18.12025	0	FALSE	37.5	22.22222222	30	FALSE	TRUE	TRUE	7.187599375	4.100419444	5.8329725							biosynthetic process;cellular biosynthetic process;cellular macromolecule biosynthetic process;cellular macromolecule metabolic process;cellular metabolic process;cellular process;cellular protein metabolic process;macromolecule biosynthetic process;macromolecule metabolic process;metabolic process;primary metabolic process;protein metabolic process;translation	structural constituent of ribosome;structural molecule activity	cell part;cytoplasmic part;cytosolic large ribosomal subunit;intracellular non-membrane-bounded organelle;intracellular organelle;intracellular organelle part;intracellular part;large ribosomal subunit;macromolecular complex;membrane;non-membrane-bounded organelle;organelle;organelle part;ribonucleoprotein complex;ribosome	biosynthetic process;cellular metabolic process;cellular process;macromolecule metabolic process;metabolic process;primary metabolic process;protein metabolic process;translation	cell part;intracellular non-membrane-bounded organelle;intracellular organelle;macromolecular complex;membrane;organelle;ribonucleoprotein complex;ribosome
P195	195	19.52133	18.71475	19.29124	0	20.61036	0	20.11452	0	18.67566	20.093	19.57672	0	20.31772	0	19.56039	0	0	19.73549	18.7674	18.56361	0	0	20.030745	0	19.48615	19.18132	19.51759	FALSE	62.5	55.55555556	70	FALSE	FALSE	FALSE	12.281525	10.91372111	13.5282305							biological adhesion;cell adhesion;cell-cell adhesion;cellular process;homophilic cell adhesion	binding;calcium ion binding;cation binding;ion binding;metal ion binding	cell part;integral to membrane;intrinsic to membrane;membrane;membrane part;plasma membrane	biological adhesion;cell adhesion;cellular process	cell part;membrane;plasma membrane
P196	196	22.36969	21.76448	22.231105	21.04931	22.34867	19.78284	22.14548	21.819875	21.410475	21.55525	21.171685	20.71844	21.310415	20.4012	22.12759	20.661005	20.531625	22.52643	21.22892	21.21301	21.364845	21.637825	21.352285	20.98382	20.778005	20.0258	21.70597	FALSE	100	100	100	TRUE	FALSE	FALSE	21.68893125	21.09863167	21.281691							biological regulation;cell migration;cell motility;cell surface receptor linked signaling pathway;cellular component movement;cellular process;cellular response to stimulus;enzyme linked receptor protein signaling pathway;epidermal growth factor receptor signaling pathway;locomotion;positive regulation of biological process;positive regulation of cell communication;positive regulation of cell mig…	binding;carbohydrate binding;epidermal growth factor receptor binding;glycosaminoglycan binding;growth factor activity;growth factor receptor binding;heparin binding;pattern binding;polysaccharide binding;protein binding;receptor binding	cell part;cell surface;extracellular region part;extracellular space;integral to membrane;integral to plasma membrane;intrinsic to membrane;intrinsic to plasma membrane;membrane part;plasma membrane part	biological regulation;cell motility;cellular component movement;cellular process;locomotion;response to stimulus;signal transduction	cell part;cell surface;extracellular space
P197	197	26.535845	27.1564	25.39203	26.4534	26.705995	24.86393	26.560765	26.32683	27.20468	26.535885	26.01517	26.28014	26.158715	26.61603	26.65069	26.782525	25.53601	26.54251	25.63554	26.84482	25.645455	27.078575	25.866205	25.40661	26.124365	26.117775	26.449325	FALSE	100	100	100	TRUE	FALSE	FALSE	26.24939938	26.41998278	26.171118							biosynthetic process;cellular biosynthetic process;cellular macromolecule biosynthetic process;cellular macromolecule metabolic process;cellular metabolic process;cellular process;cellular protein metabolic process;macromolecule biosynthetic process;macromolecule metabolic process;metabolic process;primary metabolic process;protein metabolic process;translation	structural constituent of ribosome;structural molecule activity	cell part;cytoplasmic part;intracellular non-membrane-bounded organelle;intracellular organelle;intracellular part;macromolecular complex;non-membrane-bounded organelle;organelle;ribonucleoprotein complex;ribosome	biosynthetic process;cellular metabolic process;cellular process;macromolecule metabolic process;metabolic process;primary metabolic process;protein metabolic process;translation	cell part;intracellular non-membrane-bounded organelle;intracellular organelle;macromolecular complex;organelle;ribonucleoprotein complex;ribosome
P198	198	18.28283	16.67573	0	0	18.05038	22.88586	22.24783	22.749995	0	0	0	17.63526	17.48859	18.617995	18.440125	0	22.298805	15.19975	16.55884	16.58909	0	0	20.98318	22.90055	21.918125	20.987625	18.075485	FALSE	75	55.55555556	80	FALSE	FALSE	FALSE	15.11157813	10.49786389	15.3212645							anatomical structure development;brain development;developmental process;metabolic process;organ development	acetyltransferase activity;catalytic activity;platelet-activating factor acetyltransferase activity;transferase activity;transferase activity, transferring acyl groups;transferase activity, transferring acyl groups other than amino-acyl groups	cell part;cytoplasm;intracellular part	anatomical structure development;developmental process;metabolic process	cell part;cytoplasm
P199	199	21.33609	21.30864	21.3725	0	0	21.86432	18.08029	19.34818	21.18731	20.8148	0	0	20.72551	0	0	0	21.00638	21.52798	0	21.2924	20.98964	21.11507	0	23.342265	0	19.8914	0	FALSE	75	44.44444444	60	FALSE	FALSE	FALSE	15.4137525	9.303777778	12.8158755								binding;cation binding;ion binding;metal ion binding;nucleic acid binding;nucleotide binding;transition metal ion binding;zinc ion binding	cell part;intracellular membrane-bounded organelle;intracellular organelle;intracellular part;membrane-bounded organelle;nucleus;organelle		cell part;intracellular membrane-bounded organelle;intracellular organelle;nucleus;organelle
P200	200	21.55807	20.83569	19.907765	19.248075	0	0	0	0	19.0447	20.01851	19.057535	19.95347	21.23705	0	18.73271	19.84546	0	19.188815	20.01834	18.984755	18.02605	19.527405	20.24328	0	19.50523	0	18.56532	FALSE	50	77.77777778	80	FALSE	FALSE	FALSE	10.1937	15.32104833	15.4059195
P201	201	0	0	0	0	0	22.289165	0	20.23362	0	0	0	0	0	0	0	0	0	0	0	0	0	0	0	21.853645	0	0	0	TRUE	25	0	10	FALSE	TRUE	FALSE	5.315348125	0	2.1853645							actin cytoskeleton organization;actin filament organization;actin filament-based process;apical junction assembly;biological adhesion;biological regulation;cell adhesion;cell junction assembly;cell junction organization;cell-cell adhesion;cell-cell junction assembly;cell-cell junction organization;cellular component assembly;cellular component assembly at cellular level;cellular component organiz…	structural molecule activity	actin cytoskeleton;adherens junction;anchoring junction;catenin complex;cell junction;cell part;cell projection;cell-cell adherens junction;cell-cell contact zone;cell-cell junction;cell-substrate adherens junction;cell-substrate junction;cytoplasmic part;cytoskeleton;cytosol;extrinsic to membrane;extrinsic to plasma membrane;focal adhesion;intercalated disc;intracellular non-membrane-bounded org…	biological adhesion;biological regulation;cell adhesion;cell junction organization;cellular component assembly;cellular component organization;cellular localization;cellular process;cytoskeleton organization;establishment or mainte0ce of cell polarity;localization;organelle organization;response to chemical stimulus;response to stimulus	cell part;cell projection;cytoskeleton;cytosol;intracellular non-membrane-bounded organelle;intracellular organelle;macromolecular complex;organelle;protein complex
P202	202	0	0	0	0	0	23.876815	0	22.45065	0	0	0	0	0	0	0	0	20.74676	0	0	0	0	0	0	22.611875	20.002465	19.724325	0	FALSE	25	11.11111111	30	FALSE	TRUE	FALSE	5.790933125	2.305195556	6.2338665							cellular macromolecule metabolic process;cellular metabolic process;cellular process;cellular protein metabolic process;establishment of localization;establishment of localization in cell;establishment of protein localization;intracellular protein transport;intracellular transport;macromolecule metabolic process;metabolic process;nuclear export;nuclear transport;nucleocytoplasmic transport;primar…	adenyl nucleotide binding;adenyl ribonucleotide binding;ATP binding;binding;nucleotide binding;purine nucleotide binding;purine ribonucleoside triphosphate binding;purine ribonucleotide binding;ribonucleotide binding	adherens junction;anchoring junction;cell junction;cell part;cell-substrate adherens junction;cell-substrate junction;cytoplasmic part;extracellular membrane-bounded organelle;extracellular organelle;extracellular region part;extracellular vesicular exosome;focal adhesion;intracellular non-membrane-bounded organelle;intracellular organelle;intracellular organelle part;intracellular part;membrane-…	cellular metabolic process;cellular process;establishment of localization;macromolecule metabolic process;metabolic process;nuclear transport;nucleocytoplasmic transport;primary metabolic process;protein folding;protein metabolic process;protein targeting;protein transport;transport	cell part;extracellular organelle;intracellular non-membrane-bounded organelle;intracellular organelle;organelle;vesicle
P203	203	22.35298	23.471345	21.41112	22.24861	22.51872	21.38248	22.77487	22.53834	24.07168	21.543525	22.30762	22.304285	22.037515	24.0857	22.6219	23.683785	22.027235	22.369805	22.261345	22.20901	20.79278	22.57195	21.429395	21.79543	22.357045	23.350975	21.83229	FALSE	100	100	100	TRUE	FALSE	FALSE	22.33730813	22.74258278	22.0970025				+
P204	204	0	0	0	0	0	20.446635	0	19.13978	0	0	0	0	0	0	0	0	19.307445	0	0	0	0	0	18.077105	19.366355	0	0	0	FALSE	25	11.11111111	20	FALSE	TRUE	FALSE	4.948301875	2.145271667	3.744346
P205	205	20.786765	19.98913	19.90128	20.20434	22.37951	22.40573	22.322895	21.598175	19.47346	19.513165	19.36503	19.954285	20.484085	21.55088	20.68786	20.0141	22.71079	19.97358	20.61348	19.58035	20.316285	19.406695	21.677965	23.187005	22.73124	20.34551	20.60664	FALSE	100	100	100	TRUE	FALSE	FALSE	21.19847813	20.41707278	20.843875							biological regulation;cell surface receptor linked signaling pathway;cellular process;cellular response to chemical stimulus;cellular response to cytokine stimulus;cellular response to organic substance;cellular response to stimulus;cellular response to tumor necrosis factor;cytokine-mediated signaling pathway;regulation of biological process;regulation of cellular process;response to chemical st…	antioxidant activity;catalytic activity;electron carrier activity;oxidoreductase activity;oxidoreductase activity, acting on a sulfur group of donors;oxidoreductase activity, acting on a sulfur group of donors, NAD or NADP as acceptor;oxidoreductase activity, acting on NADH or NADPH;oxidoreductase activity, acting on peroxide as acceptor;peroxidase activity;protein-disulfide reductase activity	cell part;cytoplasmic part;cytosol;extracellular membrane-bounded organelle;extracellular organelle;extracellular region part;extracellular vesicular exosome;intracellular part;membrane-bounded organelle;membrane-bounded vesicle;organelle;vesicle	biological regulation;cellular process;response to chemical stimulus;response to stimulus;signal transduction	cell part;cytosol;extracellular organelle;organelle;vesicle
P206	206	23.20946	22.75994	22.6338	22.730275	22.827095	20.92709	22.616205	22.565855	22.166775	22.18318	21.62632	22.09188	23.63924	22.657895	23.01402	22.429815	21.81654	22.510455	22.75895	22.15439	22.36392	23.06941	22.87192	21.33271	22.23707	21.76612	22.98967	FALSE	100	100	100	TRUE	FALSE	FALSE	22.533715	22.40285167	22.4054615								binding;catalytic activity;cation binding;endopeptidase activity;hydrolase activity;ion binding;metal ion binding;metalloendopeptidase activity;metallopeptidase activity;peptidase activity;peptidase activity, acting on L-amino acid peptides;transition metal ion binding;zinc ion binding
P207	207	22.499625	22.04085	21.76698	21.88486	22.75766	0	0	0	21.91975	21.17554	20.859315	20.870665	22.708755	0	22.36768	0	0	21.470225	21.63214	21.3983	21.21021	21.60124	21.923065	0	0	0	0	FALSE	62.5	66.66666667	60	FALSE	FALSE	FALSE	13.86874688	14.43352278	12.923518							biological regulation;cell surface receptor linked signaling pathway;cellular process;cellular response to stimulus;enzyme linked receptor protein signaling pathway;ephrin receptor signaling pathway;regulation of biological process;regulation of cellular process;response to stimulus;signal transduction;transmembrane receptor protein tyrosine kinase signaling pathway		cell part;membrane	biological regulation;cellular process;response to stimulus;signal transduction	cell part;membrane
P208	208	0	0	0	0	0	19.452735	0	0	0	0	0	0	0	0	0	0	0	0	0	0	0	0	0	21.055005	0	0	0	TRUE	12.5	0	10	FALSE	TRUE	FALSE	2.431591875	0	2.1055005							biological regulation;cellular component organization;cellular component organization at cellular level;cellular component organization or biogenesis;cellular component organization or biogenesis at cellular level;cellular localization;cellular membrane fusion;cellular membrane organization;cellular process;endosomal vesicle fusion;endosome localization;endosome transport;establishment of localiz…	binding;cation binding;ion binding;metal ion binding	cell part;cytoplasmic part;early endosome;endosomal part;endosome;endosome membrane;extracellular membrane-bounded organelle;extracellular organelle;extracellular region part;extracellular vesicular exosome;intracellular membrane-bounded organelle;intracellular organelle;intracellular organelle part;intracellular part;lysosomal membrane;macromolecular complex;macropinosome;membrane;membrane part;…	biological regulation;cellular component organization;cellular localization;cellular membrane organization;cellular process;endosome transport;establishment of localization;Golgi vesicle transport;localization;membrane fusion;membrane organization;organelle fusion;organelle localization;organelle organization;regulation of transport;transport;vacuolar transport;vesicle organization;vesicle-mediat…	cell part;endosome;extracellular organelle;intracellular membrane-bounded organelle;intracellular organelle;macromolecular complex;membrane;organelle;protein complex;retromer complex;vesicle
P209	209	0	0	0	22.549725	0	0	20.88263	0	0	0	0	22.08296	0	0	0	0	22.819175	0	22.32358	0	22.7551	22.61708	0	0	0	0	0	FALSE	25	22.22222222	30	FALSE	TRUE	FALSE	5.429044375	4.989126111	6.769576							activation of MAPK activity;anatomical structure formation involved in morphogenesis;anatomical structure morphogenesis;aortic valve morphogenesis;biological adhesion;biological regulation;cardiac epithelial to mesenchymal transition;cell adhesion;cell differentiation;cell migration;cell morphogenesis;cell morphogenesis involved in differentiation;cell motility;cell surface receptor linked signal…		anchored to membrane;anchored to plasma membrane;cell part;extracellular membrane-bounded organelle;extracellular organelle;extracellular region part;extracellular vesicular exosome;intrinsic to membrane;intrinsic to plasma membrane;membrane part;membrane-bounded organelle;membrane-bounded vesicle;organelle;plasma membrane part;vesicle	anatomical structure formation involved in morphogenesis;anatomical structure morphogenesis;biological adhesion;biological regulation;cell adhesion;cell differentiation;cell morphogenesis;cell motility;cellular component morphogenesis;cellular component movement;cellular component organization;cellular metabolic process;cellular process;developmental process;locomotion;macromolecule metabolic pro…	cell part;extracellular organelle;organelle;vesicle
P210	210	0	0	0	0	0	0	0	0	0	19.74586	17.96189	0	0	0	19.14753	0	0	0	0	0	0	0	18.89561	0	0	0	0	TRUE	0	33.33333333	10	FALSE	TRUE	FALSE	0	6.317253333	1.889561							anatomical structure development;anatomical structure formation involved in morphogenesis;biological adhesion;bone trabecula formation;cartilage development;cartilage development involved in endochondral bone morphogenesis;cell adhesion;cellular process;developmental process;growth plate cartilage development;multicellular organismal process;ossification;ossification involved in bone maturation;t…	binding;calcium ion binding;carbohydrate binding;cation binding;glycosaminoglycan binding;heparin binding;ion binding;metal ion binding;pattern binding;polysaccharide binding	cell part;cytoplasmic part;extracellular region;intracellular part;perinuclear region of cytoplasm	anatomical structure development;anatomical structure formation involved in morphogenesis;biological adhesion;cell adhesion;cellular process;developmental process;multicellular organismal process	cell part;extracellular region
P211	211	19.753775	0	0	0	19.31205	21.530315	20.00655	19.795915	0	19.31961	0	19.43902	19.309	19.22964	18.71632	19.576835	18.78742	19.08098	0	19.42068	19.53703	0	19.353165	21.876305	19.57015	19.14512	0	FALSE	62.5	77.77777778	70	FALSE	FALSE	FALSE	12.54982563	14.93087167	13.798343							alcohol biosynthetic process;alcohol metabolic process;amine metabolic process;biological regulation;biosynthetic process;carbohydrate metabolic process;catabolic process;cellular biosynthetic process;cellular catabolic process;cellular lipid catabolic process;cellular lipid metabolic process;cellular metabolic process;cellular nitrogen compound biosynthetic process;cellular nitrogen compound met…	catalytic activity;ceramidase activity;glucosylceramidase activity;hydrolase activity;hydrolase activity, acting on carbon-nitrogen (but not peptide) bonds;hydrolase activity, acting on carbon-nitrogen (but not peptide) bonds, in linear amides;hydrolase activity, acting on glycosyl bonds;hydrolase activity, hydrolyzing O-glycosyl compounds	cell part;cytoplasmic part;extracellular membrane-bounded organelle;extracellular organelle;extracellular region part;extracellular vesicular exosome;intracellular organelle lumen;intracellular organelle part;intracellular part;lysosomal lumen;lysosomal membrane;membrane;membrane-bounded organelle;membrane-bounded vesicle;membrane-enclosed lumen;organelle;organelle lumen;organelle membrane;organe…	alcohol metabolic process;amine metabolic process;biological regulation;biosynthetic process;carbohydrate metabolic process;catabolic process;cellular lipid metabolic process;cellular metabolic process;cellular nitrogen compound metabolic process;cellular process;lipid metabolic process;metabolic process;nitrogen compound metabolic process;primary metabolic process;regulation of protein modificat…	cell part;extracellular organelle;membrane;organelle;vesicle
P212	212	18.676955	0	20.30857	17.565595	19.52795	23.375485	19.66149	23.468575	14.833565	0	16.991225	24.426745	21.47893	16.34091	18.499535	25.67316	21.89771	16.14605	20.60661	16.65021	31.15685	16.23558	21.50101	24.019685	23.53552	19.276935	23.430905	FALSE	87.5	88.88888889	100	TRUE	FALSE	FALSE	17.8230775	17.79353111	21.2559355								binding;cation binding;heme binding;ion binding;iron ion binding;metal ion binding;oxygen binding;oxygen transporter activity;substrate-specific transporter activity;tetrapyrrole binding;transition metal ion binding;transporter activity	cell part;cytoplasmic part;cytosolic part;hemoglobin complex;intracellular part;macromolecular complex;protein complex		cell part;macromolecular complex;protein complex
P213	213	0	0	0	0	0	22.427745	0	0	0	0	0	0	0	0	0	0	0	0	0	0	0	0	0	21.76862	20.74139	0	0	TRUE	12.5	0	20	FALSE	TRUE	FALSE	2.803468125	0	4.251001								binding;cation binding;heme binding;ion binding;iron ion binding;metal ion binding;oxygen binding;oxygen transporter activity;substrate-specific transporter activity;tetrapyrrole binding;transition metal ion binding;transporter activity	cell part;cytoplasmic part;cytosolic part;extracellular membrane-bounded organelle;extracellular organelle;extracellular region part;extracellular vesicular exosome;hemoglobin complex;intracellular part;macromolecular complex;membrane-bounded organelle;membrane-bounded vesicle;organelle;protein complex;vesicle		cell part;extracellular organelle;macromolecular complex;organelle;protein complex;vesicle
P214	214	0	0	0	0	0	22.355825	0	0	0	0	0	0	20.50785	0	0	0	0	0	0	0	0	21.44005	0	22.439295	22.89473	0	0	FALSE	12.5	11.11111111	30	FALSE	TRUE	FALSE	2.794478125	2.27865	6.6774075							biological regulation;cell maturation;cellular developmental process;cellular process;developmental maturation;developmental process;erythrocyte maturation;negative regulation of biological process;negative regulation of biosynthetic process;negative regulation of cellular biosynthetic process;negative regulation of cellular macromolecule biosynthetic process;negative regulation of cellular metab…	binding;cation binding;heme binding;ion binding;iron ion binding;metal ion binding;oxygen binding;oxygen transporter activity;substrate-specific transporter activity;tetrapyrrole binding;transition metal ion binding;transporter activity	cell part;cytoplasmic part;cytosolic part;extracellular membrane-bounded organelle;extracellular organelle;extracellular region part;extracellular vesicular exosome;hemoglobin complex;intracellular part;macromolecular complex;membrane-bounded organelle;membrane-bounded vesicle;organelle;protein complex;vesicle	biological regulation;cell maturation;cellular process;developmental maturation;developmental process	cell part;extracellular organelle;macromolecular complex;organelle;protein complex;vesicle
P215	215	24.796865	24.900505	24.193	24.39834	24.649535	23.34137	24.35986	24.09994	23.818755	24.02541	23.797335	23.814905	24.928365	24.09408	24.29174	24.48048	24.266185	23.99882	23.891185	24.569695	23.94198	24.137085	24.209725	23.28524	23.96345	24.25638	24.23286	FALSE	100	100	100	TRUE	FALSE	FALSE	24.34242688	24.16858389	24.048642							biological adhesion;cell adhesion;cell-matrix adhesion;cell-substrate adhesion;cellular process			biological adhesion;cell adhesion;cellular process
P216	216	18.93149	18.99857	18.979195	18.515535	19.12146	19.911625	17.16791	17.6875	18.8013	18.50331	17.97276	19.06628	19.435845	17.37619	18.926405	18.03939	19.95262	18.91662	17.87416	19.10949	18.48042	18.95674	18.6719	21.93873	0	19.95518	18.44069	FALSE	100	100	90	TRUE	FALSE	FALSE	18.66416063	18.6749	17.234393							cellular process;establishment of localization;establishment of localization in cell;establishment of protein localization;intracellular protein transport;intracellular transport;protein transport;transport;vesicle-mediated transport	protein transporter activity;substrate-specific transporter activity;transporter activity	AP-type membrane coat adaptor complex;cell part;clathrin adaptor complex;cytoplasmic part;intracellular part;macromolecular complex;membrane part;protein complex	cellular process;establishment of localization;protein transport;transport;vesicle-mediated transport	AP-type membrane coat adaptor complex;cell part;macromolecular complex;protein complex
P217	217	19.35126	20.59012	0	19.52719	19.98468	0	0	0	20.346025	19.21293	20.30251	19.96916	0	0	19.62617	0	0	20.44358	21.33836	19.47136	19.77238	20.314615	19.40141	19.36354	19.78162	0	19.9522	FALSE	50	55.55555556	90	FALSE	FALSE	FALSE	9.93165625	11.050755	17.9839065							biological regulation;cellular component organization;cellular component organization at cellular level;cellular component organization or biogenesis;cellular component organization or biogenesis at cellular level;cellular membrane organization;cellular process;endoplasmic reticulum organization;endoplasmic reticulum tubular network organization;establishment of localization;establishment of loca…		cell part;cytoplasmic microtubule;cytoplasmic part;cytoskeletal part;endoplasmic reticulum membrane;endoplasmic reticulum part;extracellular membrane-bounded organelle;extracellular organelle;extracellular region part;extracellular vesicular exosome;integral to membrane;integral to plasma membrane;intracellular organelle part;intracellular part;intrinsic to membrane;intrinsic to plasma membrane;m…	biological regulation;cellular component organization;cellular membrane organization;cellular process;endoplasmic reticulum organization;establishment of localization;membrane organization;multicellular organismal process;neurological system process;organelle organization;protein transport;regulation of transport;transport	cell part;extracellular organelle;macromolecular complex;membrane;organelle;protein complex;vesicle
P218	218	20.04473	19.96113	20.50573	20.04166	0	0	0	0	0	19.91163	19.694945	19.72727	0	0	0	0	0	20.15968	20.083645	19.33763	0	19.853655	19.96436	0	0	0	0	FALSE	50	33.33333333	50	FALSE	FALSE	FALSE	10.06915625	6.592649444	9.939897							anatomical structure development;cell migration;cell motility;cellular component movement;cellular process;developmental process;locomotion;neuron migration;sympathetic nervous system development;system development	axon guidance receptor activity;molecular transducer activity;receptor activity;signal transducer activity;signaling receptor activity;transmembrane signaling receptor activity	cell part;cytoplasm;external side of plasma membrane;intracellular membrane-bounded organelle;intracellular organelle;intracellular part;membrane part;membrane-bounded organelle;organelle;plasma membrane part	anatomical structure development;cell motility;cellular component movement;cellular process;developmental process;locomotion	cell part;cytoplasm;intracellular membrane-bounded organelle;intracellular organelle;organelle
P219	219	0	0	0	0	0	20.455155	0	19.87311	0	0	0	19.17847	0	0	0	0	19.706845	0	0	0	0	0	0	22.390805	0	19.96607	0	FALSE	25	22.22222222	20	FALSE	TRUE	FALSE	5.041033125	4.320590556	4.2356875							3'-UTR-mediated mRNA stabilization;biological regulation;cellular macromolecule metabolic process;cellular metabolic process;cellular nitrogen compound metabolic process;cellular process;defense response;inflammatory response;macromolecule metabolic process;metabolic process;mRNA metabolic process;mRNA stabilization;nitrogen compound metabolic process;nucleic acid metabolic process;nucleobase-con…	AU-rich element binding;binding;nucleic acid binding;nucleotide binding;RNA binding	cell part;intracellular organelle part;intracellular part;nuclear part;nucleoplasm;organelle part	biological regulation;cellular metabolic process;cellular nitrogen compound metabolic process;cellular process;macromolecule metabolic process;metabolic process;mRNA metabolic process;nitrogen compound metabolic process;nucleobase-containing compound metabolic process;primary metabolic process;response to biotic stimulus;response to chemical stimulus;response to stimulus;response to stress;RNA me…	cell part;nucleoplasm
P220	220	21.26299	0	23.80472	22.47453	0	0	0	0	0	22.09597	22.58251	21.05634	20.99341	0	0	0	0	23.42167	23.5522	0	22.576765	21.7494	23.466725	0	0	0	0	FALSE	37.5	44.44444444	50	FALSE	FALSE	FALSE	8.44278	9.63647	11.476676
P221	221	24.365605	23.65576	24.03254	23.511725	0	23.14718	24.41136	23.3648	24.652885	23.78406	24.2964	22.72802	23.275785	23.93964	24.021505	23.543055	23.5642	23.515895	23.13281	23.67391	23.63886	23.928065	23.02165	22.77694	23.844155	23.52898	24.56123	FALSE	87.5	100	100	TRUE	FALSE	FALSE	20.81112125	23.75617222	23.5622495
P222	222	18.97239	19.06676	0	0	0	19.78472	0	0	18.606955	19.40501	0	20.47322	19.41153	0	0	0	0	19.22058	19.53592	18.85339	0	19.292355	19.588005	23.901635	0	0	0	FALSE	37.5	44.44444444	60	FALSE	FALSE	FALSE	7.22798375	8.655190556	12.0391885							biological regulation;cellular component assembly;cellular component assembly at cellular level;cellular component organization;cellular component organization at cellular level;cellular component organization or biogenesis;cellular component organization or biogenesis at cellular level;cellular macromolecular complex assembly;cellular macromolecular complex subunit organization;cellular process;…	binding;chromatin binding;chromatin DNA binding;DNA binding;double-stranded DNA binding;double-stranded methylated DNA binding;enzyme inhibitor activity;enzyme regulator activity;kinase inhibitor activity;kinase regulator activity;nucleic acid binding;protein kinase inhibitor activity;protein kinase regulator activity;protein serine/threonine kinase inhibitor activity;rDNA binding;regulatory regi…	Barr body;cell part;centromeric heterochromatin;chromatin;chromosomal part;chromosome;condensed chromosome;ESC/E(Z) complex;extracellular membrane-bounded organelle;extracellular organelle;extracellular region part;extracellular vesicular exosome;heterochromatin;histone methyltransferase complex;intracellular membrane-bounded organelle;intracellular non-membrane-bounded organelle;intracellular or…	biological regulation;cellular component assembly;cellular component organization;cellular macromolecular complex assembly;cellular process;chromatin modification;chromatin organization;chromosome organization;establishment of localization;macromolecular complex assembly;organelle organization;regulation of gene expression, epigenetic;regulation of organelle organization;regulation of protein mod…	cell part;chromosome;extracellular organelle;histone methyltransferase complex;intracellular membrane-bounded organelle;intracellular non-membrane-bounded organelle;intracellular organelle;macromolecular complex;nuclear chromosome;nucleolus;nucleosome;nucleus;organelle;PcG protein complex;protein complex;vesicle
P223	223	19.69708	17.06434	19.25856	18.76655	19.22383	23.511475	23.00836	23.704725	20.04447	0	18.82755	20.820205	19.65452	19.43902	21.272495	0	23.59444	0	19.52612	18.55105	19.08488	0	21.55751	24.735985	22.853885	22.655325	19.89887	FALSE	100	77.77777778	80	TRUE	FALSE	FALSE	20.529365	15.96141111	16.8863625							biological regulation;cellular component assembly;cellular component organization;cellular component organization or biogenesis;macromolecular complex assembly;macromolecular complex subunit organization;protein complex assembly;protein complex subunit organization;protein homooligomerization;protein oligomerization;regulation of biological process;regulation of cellular process;regulation of G-p…		cell part;extracellular membrane-bounded organelle;extracellular organelle;extracellular region part;extracellular vesicular exosome;macromolecular complex;membrane;membrane-bounded organelle;membrane-bounded vesicle;organelle;postsynaptic membrane;presynaptic membrane;protein complex;receptor complex;synapse part;synaptic membrane;vesicle	biological regulation;cellular component assembly;cellular component organization;macromolecular complex assembly;protein complex assembly	cell part;extracellular organelle;macromolecular complex;membrane;organelle;protein complex;receptor complex;vesicle
P224	224	0	0	20.53739	0	0	19.649165	19.88844	0	0	20.17429	20.20642	0	20.87673	0	20.6352	0	0	20.12571	0	0	0	0	20.782055	20.205535	0	0	0	FALSE	37.5	44.44444444	30	FALSE	FALSE	FALSE	7.509374375	9.099182222	6.11133
P225	225	0	0	0	0	19.51171	22.01788	21.50694	22.687805	0	21.51075	0	20.26465	0	0	20.94864	0	22.862075	0	0	0	0	0	20.615145	22.392555	21.07517	21.956075	20.95929	FALSE	50	44.44444444	50	FALSE	FALSE	FALSE	10.71554188	9.509568333	10.6998235								protein binding transcription factor activity;RNA polymerase II transcription cofactor activity;RNA polymerase II transcription corepressor activity;RNA polymerase II transcription factor binding transcription factor activity;RNA polymerase II transcription factor binding transcription factor activity involved in negative regulation of transcription;transcription cofactor activity;transcription c…	cell part;extracellular region part;extracellular space;intracellular organelle part;intracellular part;macromolecular complex;nuclear part;nucleoplasm;nucleoplasm part;organelle part;protein complex;transcriptional repressor complex		cell part;extracellular space;macromolecular complex;nucleoplasm;protein complex;transcriptional repressor complex
P226	226	0	0	0	0	21.37947	21.976625	0	20.54793	0	0	19.6076	0	0	19.88356	20.26728	0	20.995155	0	20.0466	20.05735	0	0	21.18026	21.7931	20.88382	21.393295	19.84918	FALSE	37.5	44.44444444	70	FALSE	FALSE	FALSE	7.988003125	8.972621667	14.5203605									cell part;cytoplasmic part;extracellular membrane-bounded organelle;extracellular organelle;extracellular region part;extracellular vesicular exosome;intracellular membrane-bounded organelle;intracellular organelle;intracellular part;membrane-bounded organelle;membrane-bounded vesicle;mitochondrion;organelle;vesicle		cell part;extracellular organelle;intracellular membrane-bounded organelle;intracellular organelle;mitochondrion;organelle;vesicle
P227	227	20.09738	0	0	0	0	23.998765	21.816235	22.62669	0	0	0	20.53276	0	0	0	0	24.04381	0	0	0	0	0	21.365895	23.82675	22.19859	23.08331	0	FALSE	50	22.22222222	40	FALSE	TRUE	TRUE	11.06738375	4.952952222	9.0474545							biological regulation;cell junction assembly;cell junction organization;cell projection assembly;cell projection organization;cell-substrate junction assembly;cellular chemical homeostasis;cellular component assembly;cellular component assembly at cellular level;cellular component organization;cellular component organization at cellular level;cellular component organization or biogenesis;cellular…	binding;calcium ion binding;cation binding;ion binding;ligand-dependent nuclear receptor transcription coactivator activity;metal ion binding;protein binding transcription factor activity;receptor activator activity;receptor regulator activity;thyroid hormone receptor activator activity;thyroid hormone receptor coactivator activity;transcription coactivator activity;transcription cofactor activit…	adherens junction;anchoring junction;cell junction;cell part;cell projection;cell-substrate adherens junction;cell-substrate junction;contractile fiber part;cytoplasmic part;extracellular membrane-bounded organelle;extracellular organelle;extracellular region part;extracellular vesicular exosome;filopodium;focal adhesion;intracellular part;membrane-bounded organelle;membrane-bounded vesicle;organ…	biological regulation;cell junction organization;cellular component assembly;cellular component organization;cellular homeostasis;cellular ion homeostasis;cellular process;homeostatic process;macromolecular complex assembly;multicellular organismal process;muscle contraction;protein complex assembly	cell part;cell projection;extracellular organelle;filopodium;organelle;vesicle
P228	228	22.80488	22.649655	21.89136	22.218365	22.55828	18.17572	20.65391	20.89401	20.56044	21.24212	20.79596	21.89529	23.06226	20.08135	21.106125	21.46573	20.20681	21.77691	21.352425	21.3123	20.9255	21.936595	22.08112	0	19.578125	19.79262	20.79828	FALSE	100	100	90	TRUE	FALSE	FALSE	21.4807725	21.15734278	18.9553875							anatomical structure morphogenesis;axonogenesis;cell part morphogenesis;cell projection morphogenesis;cell projection organization;cellular component morphogenesis;cellular component organization;cellular component organization at cellular level;cellular component organization or biogenesis;cellular component organization or biogenesis at cellular level;cellular developmental process;cellular pro…		cell part;cell projection part;cell surface;cytoplasmic part;endoplasmic reticulum;extracellular membrane-bounded organelle;extracellular organelle;extracellular region part;extracellular vesicular exosome;growth cone;intracellular membrane-bounded organelle;intracellular organelle;intracellular part;membrane;membrane-bounded organelle;membrane-bounded vesicle;organelle;plasma membrane;site of po…	anatomical structure morphogenesis;cellular component morphogenesis;cellular component organization;cellular process;developmental process	cell part;cell surface;endoplasmic reticulum;extracellular organelle;intracellular membrane-bounded organelle;intracellular organelle;membrane;organelle;plasma membrane;site of polarized growth;vesicle
P229	229	0	0	0	0	0	23.858805	21.04106	21.484485	0	21.68007	0	0	0	0	0	0	22.63175	0	0	0	20.26808	0	21.104735	23.51504	21.357395	0	0	FALSE	37.5	22.22222222	40	FALSE	TRUE	TRUE	8.29804375	4.923535556	8.624525							biological regulation;cellular component organization;cellular component organization at cellular level;cellular component organization or biogenesis;cellular component organization or biogenesis at cellular level;cellular process;cytoskeleton organization;establishment of localization;establishment of localization in cell;intracellular transport;microtubule cytoskeleton organization;microtubule-…		cell part;centrosome;cytoplasm;cytoplasmic part;cytoskeletal part;intracellular non-membrane-bounded organelle;intracellular organelle;intracellular organelle part;intracellular part;microtubule organizing center;non-membrane-bounded organelle;organelle;organelle part	biological regulation;cellular component organization;cellular process;cytoskeleton organization;establishment of localization;organelle organization;regulation of cell cycle;regulation of mitotic cell cycle;regulation of organelle organization;transport	cell part;centrosome;cytoplasm;intracellular non-membrane-bounded organelle;intracellular organelle;microtubule organizing center;organelle
P230	230	19.86475	19.13433	20.039385	18.99908	21.18324	21.430105	21.45226	21.99366	20.436175	0	20.18858	20.01355	20.2009	21.02052	21.3722	20.02675	23.19552	0	19.7472	19.495295	20.32465	19.60666	22.030885	23.750975	22.56057	0	20.42674	FALSE	100	88.88888889	80	TRUE	FALSE	FALSE	20.51210125	18.49491056	16.7942975							alcohol catabolic process;alcohol metabolic process;amine catabolic process;amine metabolic process;benzene-containing compound metabolic process;biological regulation;catabolic process;catecholamine catabolic process;catecholamine metabolic process;catechol-containing compound catabolic process;catechol-containing compound metabolic process;cell communication;cellular amine metabolic process;cel…	binding;catalytic activity;catechol O-methyltransferase activity;cation binding;ion binding;magnesium ion binding;metal ion binding;methyltransferase activity;O-methyltransferase activity;S-adenosylmethionine-dependent methyltransferase activity;transferase activity;transferase activity, transferring one-carbon groups	cell part;cytoplasm;cytoplasmic part;extracellular membrane-bounded organelle;extracellular organelle;extracellular region part;extracellular vesicular exosome;intracellular membrane-bounded organelle;intracellular organelle;intracellular part;membrane;membrane-bounded organelle;membrane-bounded vesicle;mitochondrion;organelle;plasma membrane;vesicle	alcohol metabolic process;amine metabolic process;biological regulation;catabolic process;cell communication;cellular aromatic compound metabolic process;cellular metabolic process;cellular nitrogen compound metabolic process;cellular process;metabolic process;neurotransmitter metabolic process;nitrogen compound metabolic process;response to external stimulus;response to extracellular stimulus;re…	cell part;cytoplasm;extracellular organelle;intracellular membrane-bounded organelle;intracellular organelle;membrane;mitochondrion;organelle;plasma membrane;vesicle
P231	231	0	0	0	0	0	22.178945	0	19.57972	0	0	0	0	0	0	0	0	19.415925	0	0	0	0	0	19.091425	23.030805	19.14455	20.098545	0	FALSE	25	11.11111111	40	FALSE	TRUE	FALSE	5.219833125	2.157325	8.1365325							biological regulation;regulation of biological process;regulation of cellular localization;regulation of cellular process;regulation of exocytosis;regulation of localization;regulation of secretion;regulation of transport;regulation of vesicle-mediated transport	binding;GTP binding;guanyl nucleotide binding;guanyl ribonucleotide binding;nucleotide binding;purine nucleotide binding;purine ribonucleoside triphosphate binding;purine ribonucleotide binding;ribonucleotide binding	axon part;cell cortex;cell part;cell projection part;clathrin-coated vesicle;coated vesicle;cytoplasmic membrane-bounded vesicle;cytoplasmic part;cytoplasmic vesicle;intracellular membrane-bounded organelle;intracellular organelle;intracellular part;membrane;membrane-bounded organelle;membrane-bounded vesicle;organelle;plasma membrane;synapse part;synaptic vesicle;terminal button;vesicle	biological regulation;regulation of transport	cell cortex;cell part;cytoplasmic membrane-bounded vesicle;intracellular membrane-bounded organelle;intracellular organelle;membrane;organelle;plasma membrane;vesicle
P232	232	0	0	0	0	0	20.94507	0	19.27246	0	0	0	0	0	0	0	0	19.3297	0	0	0	0	0	0	20.805045	0	0	0	TRUE	25	11.11111111	10	FALSE	TRUE	FALSE	5.02719125	2.147744444	2.0805045							anatomical structure morphogenesis;biological regulation;cell differentiation;cellular developmental process;cellular process;cellular response to stimulus;developmental process;face morphogenesis;intracellular signal transduction;leukocyte differentiation;negative regulation of biological process;negative regulation of cell migration;negative regulation of cell motility;negative regulation of ce…	binding;GDP binding;GTP binding;guanyl nucleotide binding;guanyl ribonucleotide binding;nucleotide binding;purine nucleotide binding;purine ribonucleoside triphosphate binding;purine ribonucleotide binding;ribonucleotide binding	adherens junction;anchoring junction;cell junction;cell part;cell-substrate adherens junction;cell-substrate junction;extracellular membrane-bounded organelle;extracellular organelle;extracellular region part;extracellular vesicular exosome;focal adhesion;membrane;membrane-bounded organelle;membrane-bounded vesicle;organelle;vesicle	anatomical structure morphogenesis;biological regulation;cell differentiation;cellular process;developmental process;response to stimulus;signal transduction	cell part;extracellular organelle;membrane;organelle;vesicle
P233	233	0	0	0	0	0	20.88303	0	0	0	0	0	0	0	0	0	0	19.6122	0	0	0	0	0	0	21.6102	19.12976	19.61874	0	FALSE	12.5	11.11111111	30	FALSE	TRUE	FALSE	2.61037875	2.179133333	6.03587							cellular component assembly;cellular component assembly at cellular level;cellular component organization;cellular component organization at cellular level;cellular component organization or biogenesis;cellular component organization or biogenesis at cellular level;cellular macromolecular complex assembly;cellular macromolecular complex subunit organization;cellular membrane organization;cellular…	adenyl nucleotide binding;adenyl ribonucleotide binding;ATP binding;binding;nucleotide binding;purine nucleotide binding;purine ribonucleoside triphosphate binding;purine ribonucleotide binding;ribonucleotide binding	cell part;cytoplasmic part;cytosol;extracellular membrane-bounded organelle;extracellular organelle;extracellular region part;extracellular vesicular exosome;intracellular membrane-bounded organelle;intracellular organelle;intracellular part;membrane-bounded organelle;membrane-bounded vesicle;mitochondrion;organelle;vesicle	cellular component assembly;cellular component organization;cellular macromolecular complex assembly;cellular membrane organization;cellular process;establishment of localization;macromolecular complex assembly;membrane organization;mitochondrion organization;organelle organization;protein complex assembly;protein targeting;protein transport;transport	cell part;cytosol;extracellular organelle;intracellular membrane-bounded organelle;intracellular organelle;mitochondrion;organelle;vesicle
P234	234	23.413635	0	0	0	0	29.246895	26.41638	28.239675	0	0	18.30042	19.799905	0	18.92604	21.699835	0	28.857145	0	0	0	19.78523	0	26.3869	28.88247	26.701635	24.22872	17.771215	FALSE	50	55.55555556	60	FALSE	FALSE	FALSE	13.41457313	11.953705	14.375617							actin cytoskeleton organization;actin filament bundle assembly;actin filament organization;actin filament-based process;biological regulation;cell junction assembly;cell junction organization;cell-cell junction assembly;cell-cell junction organization;cellular component assembly;cellular component assembly at cellular level;cellular component organization;cellular component organization at cellul…	binding;calcium ion binding;cation binding;ion binding;ligand-dependent nuclear receptor transcription coactivator activity;metal ion binding;nucleoside binding;protein binding transcription factor activity;transcription coactivator activity;transcription cofactor activity;transcription factor binding transcription factor activity	actin filament bundle;actomyosin;adherens junction;anchoring junction;cell cortex part;cell junction;cell part;cell projection;cell-cell junction;cell-substrate adherens junction;cell-substrate junction;contractile fiber part;cortical cytoskeleton;cytoplasmic part;cytoskeletal part;cytoskeleton;extracellular membrane-bounded organelle;extracellular organelle;extracellular region part;extracellula…	biological regulation;cell junction organization;cellular component assembly;cellular component organization;cellular process;cytoskeleton organization;organelle organization;regulation of transport;response to stimulus;signal transduction	cell part;cell projection;cytoskeleton;extracellular organelle;extracellular space;intracellular membrane-bounded organelle;intracellular non-membrane-bounded organelle;intracellular organelle;macromolecular complex;nucleus;organelle;protein complex;pseudopodium;ribonucleoprotein complex;vesicle
P235	235	28.033625	28.34682	27.70533	28.09037	28.33783	27.406005	27.83018	27.828655	28.242655	27.67585	27.56907	27.424885	27.857545	27.678275	27.822205	27.897515	27.1217	27.61358	27.55991	27.983745	28.04143	28.13589	27.586775	27.26284	27.312215	27.855795	27.965505	FALSE	100	100	100	TRUE	FALSE	FALSE	27.94735188	27.69885556	27.7317685							anatomical structure formation involved in morphogenesis;anterior/posterior pattern specification;biological regulation;cell cycle phase;cell cycle process;cellular process;compartment pattern specification;developmental process;female meiosis;meiosis;ovarian follicle development;ovulation cycle process;pattern specification process;positive regulation of binding;positive regulation of biological…	acetylglucosaminyltransferase activity;binding;catalytic activity;cation binding;ion binding;metal ion binding;O-fucosylpeptide 3-beta-N-acetylglucosaminyltransferase activity;transferase activity;transferase activity, transferring glycosyl groups;transferase activity, transferring hexosyl groups;UDP-glycosyltransferase activity	cell part;cytoplasmic part;Golgi apparatus part;integral to Golgi membrane;integral to membrane;integral to organelle membrane;intracellular organelle part;intracellular part;intrinsic to Golgi membrane;intrinsic to membrane;intrinsic to organelle membrane;membrane part;organelle;organelle part;vesicle	anatomical structure formation involved in morphogenesis;biological regulation;cellular process;developmental process;meiosis;rhythmic process	cell part;organelle;vesicle
P236	236	27.032885	27.142995	27.396055	26.75098	27.292655	25.131985	26.498355	26.36287	25.83456	26.53485	26.54107	26.36182	27.29573	25.848255	26.880295	25.96273	25.52976	27.092195	27.10653	26.84108	26.75997	26.837445	27.408145	26.184225	26.01217	25.601775	26.659655	FALSE	100	100	100	TRUE	FALSE	FALSE	26.7010975	26.30989667	26.650319									extracellular membrane-bounded organelle;extracellular organelle;extracellular region part;extracellular vesicular exosome;membrane-bounded organelle;membrane-bounded vesicle;organelle;vesicle		extracellular organelle;organelle;vesicle
P237	237	0	0	0	0	0	20.74017	0	18.80749	0	0	0	0	0	0	0	0	19.15313	0	0	0	0	0	0	21.96454	17.267765	0	0	FALSE	25	11.11111111	20	FALSE	TRUE	FALSE	4.9434575	2.128125556	3.9232305							biological regulation;cellular process;cellular response to abiotic stimulus;cellular response to gamma radiation;cellular response to ionizing radiation;cellular response to radiation;cellular response to stimulus;cellular response to stress;DNA damage response, signal transduction by p53 class mediator;DNA damage response, signal transduction by p53 class mediator resulting in induction of apop…		extracellular membrane-bounded organelle;extracellular organelle;extracellular region part;extracellular vesicular exosome;membrane-bounded organelle;membrane-bounded vesicle;organelle;vesicle	biological regulation;cellular process;response to abiotic stimulus;response to DNA damage stimulus;response to stimulus;response to stress;signal transduction	extracellular organelle;organelle;vesicle
P238	238	0	0	0	0	0	0	0	21.5417	0	0	0	0	0	0	0	0	22.954655	0	0	0	0	0	0	0	0	0	0	TRUE	12.5	11.11111111	0	FALSE	TRUE	FALSE	2.6927125	2.550517222	0									cell part;cytoplasm;intracellular organelle part;intracellular part;nuclear part;nucleoplasm;organelle part		cell part;cytoplasm;nucleoplasm
P239	239	0	0	0	0	0	20.07078	0	0	0	0	0	0	0	0	0	0	0	0	0	0	0	0	0	21.3719	0	0	0	TRUE	12.5	0	10	FALSE	TRUE	FALSE	2.5088475	0	2.13719							biological regulation;catabolic process;cell surface receptor linked signaling pathway;cellular catabolic process;cellular component organization;cellular component organization at cellular level;cellular component organization or biogenesis;cellular component organization or biogenesis at cellular level;cellular macromolecule catabolic process;cellular macromolecule metabolic process;cellular me…	binding;damaged DNA binding;DNA binding;nucleic acid binding	cell part;CUL4 RING ubiquitin ligase complex;Cul4A-RING ubiquitin ligase complex;Cul4B-RING ubiquitin ligase complex;cullin-RING ubiquitin ligase complex;cytoplasm;extracellular membrane-bounded organelle;extracellular organelle;extracellular region part;extracellular space;extracellular vesicular exosome;intracellular membrane-bounded organelle;intracellular organelle;intracellular organelle par…	biological regulation;catabolic process;cellular component organization;cellular metabolic process;cellular nitrogen compound metabolic process;cellular process;chromatin modification;chromatin organization;chromosome organization;DNA metabolic process;DNA repair;histone modification;homeostatic process;interspecies interaction between organisms;macromolecule metabolic process;macromolecule modif…	cell part;cytoplasm;extracellular organelle;extracellular space;intracellular membrane-bounded organelle;intracellular organelle;macromolecular complex;nucleoplasm;nucleus;organelle;protein complex;ubiquitin ligase complex;vesicle
P240	240	17.22515	0	17.08179	0	0	20.669495	0	22.69711	18.74386	0	0	18.981195	0	0	0	0	21.621085	19.548305	18.981175	18.805975	0	0	19.26751	20.990235	19.819625	22.48451	0	FALSE	50	33.33333333	70	FALSE	FALSE	FALSE	9.709193125	6.594015556	13.9897335							amine catabolic process;amine metabolic process;arginine catabolic process;arginine metabolic process;aromatic amino acid family metabolic process;carboxylic acid catabolic process;carboxylic acid metabolic process;catabolic process;cellular amine metabolic process;cellular amino acid catabolic process;cellular amino acid metabolic process;cellular aromatic compound metabolic process;cellular cat…	catalytic activity;fumarylacetoacetase activity;hydrolase activity;hydrolase activity, acting on acid carbon-carbon bonds;hydrolase activity, acting on acid carbon-carbon bonds, in ketonic substances	extracellular membrane-bounded organelle;extracellular organelle;extracellular region part;extracellular vesicular exosome;membrane-bounded organelle;membrane-bounded vesicle;organelle;vesicle	amine metabolic process;catabolic process;cellular amino acid metabolic process;cellular aromatic compound metabolic process;cellular ketone metabolic process;cellular metabolic process;cellular nitrogen compound metabolic process;cellular process;metabolic process;nitrogen compound metabolic process;organic acid metabolic process;primary metabolic process;small molecule metabolic process	extracellular organelle;organelle;vesicle
P241	241	18.38525	16.830945	19.2264	18.574	19.09723	22.729245	19.32962	19.768255	21.425005	18.716875	18.761715	25.14058	18.256825	18.640355	19.44369	18.189565	21.984235	19.89905	19.374425	20.52713	19.122185	19.184455	19.86945	25.438135	20.19221	26.21156	17.740635	FALSE	100	100	100	TRUE	FALSE	FALSE	19.24261813	20.06209389	20.7559235							alcohol biosynthetic process;alcohol metabolic process;biosynthetic process;carbohydrate biosynthetic process;carbohydrate metabolic process;cellular biosynthetic process;cellular carbohydrate biosynthetic process;cellular carbohydrate metabolic process;cellular metabolic process;cellular process;metabolic process;monosaccharide biosynthetic process;monosaccharide metabolic process;pentose biosyn…	binding;catalytic activity;coenzyme binding;cofactor binding;NADP binding;nucleotide binding;oxidoreductase activity;oxidoreductase activity, acting on CH-OH group of donors;oxidoreductase activity, acting on the CH-OH group of donors, NAD or NADP as acceptor;phosphogluconate dehydrogenase (decarboxylating) activity	cell part;extracellular membrane-bounded organelle;extracellular organelle;extracellular region part;extracellular vesicular exosome;intracellular membrane-bounded organelle;intracellular organelle;intracellular part;membrane-bounded organelle;membrane-bounded vesicle;nucleus;organelle;vesicle	alcohol metabolic process;biosynthetic process;carbohydrate metabolic process;cellular metabolic process;cellular process;metabolic process;primary metabolic process;small molecule metabolic process	cell part;extracellular organelle;intracellular membrane-bounded organelle;intracellular organelle;nucleus;organelle;vesicle
P242	242	28.235325	28.08784	28.19758	27.83895	28.48306	26.06742	27.62642	27.171745	26.799415	27.329725	27.212315	27.676535	28.819185	26.77152	27.941595	27.17037	26.74825	27.74564	27.99098	27.756815	27.615345	27.4626	28.189185	26.62386	26.906675	26.75557	27.53303	FALSE	100	100	100	TRUE	FALSE	FALSE	27.7135425	27.38543444	27.45797							biological adhesion;cell adhesion;cell-cell adhesion;cellular process;homophilic cell adhesion	binding;calcium ion binding;cation binding;ion binding;metal ion binding	cell part;membrane	biological adhesion;cell adhesion;cellular process	cell part;membrane
P243	243	23.985675	22.742855	23.73094	22.87368	24.13839	25.92129	24.22476	24.62447	23.553835	23.197515	22.0573	23.308855	23.20221	21.47719	23.363935	22.97373	24.33616	23.10457	23.280465	22.816485	23.26209	22.36043	24.81662	25.50339	24.231855	23.710385	23.832325	FALSE	100	100	100	TRUE	FALSE	FALSE	24.0302575	23.05230333	23.6918615							adult behavior;adult locomotory behavior;aldehyde catabolic process;amine transport;behavior;biological regulation;carboxylic acid metabolic process;catabolic process;catecholamine transport;catecholamine uptake involved in synaptic transmission;cellular aldehyde metabolic process;cellular catabolic process;cellular chemical homeostasis;cellular component organization;cellular component organizat…	binding;catalytic activity;cation binding;copper chaperone activity;copper ion binding;glyoxalase III activity;hydrolase activity;ion binding;mercury ion binding;metal ion binding;metallochaperone activity;mRNA binding;nucleic acid binding;oxidoreductase activity;oxidoreductase activity, acting on paired donors, with incorporation or reduction of molecular oxygen;peptidase activity;peroxiredoxin …	cell body;cell part;cell projection;chromatin;chromosomal part;cytoplasmic part;cytosol;extracellular membrane-bounded organelle;extracellular organelle;extracellular region part;extracellular vesicular exosome;intracellular organelle lumen;intracellular organelle part;intracellular part;macromolecular complex;membrane part;membrane-bounded organelle;membrane-bounded vesicle;membrane-enclosed lum…	amine transport;behavior;biological regulation;catabolic process;cellular aldehyde metabolic process;cellular component organization;cellular homeostasis;cellular ion homeostasis;cellular ketone metabolic process;cellular metabolic process;cellular process;establishment of localization;homeostatic process;macromolecule metabolic process;macromolecule modification;metabolic process;mitochondrion o…	cell body;cell part;cell projection;cytosol;extracellular organelle;macromolecular complex;NADH dehydrogenase complex;neuron projection;organelle;protein complex;vesicle
P244	244	0	0	0	0	23.13644	0	24.22475	23.783795	0	18.81797	0	22.67623	0	22.40044	21.86181	23.34125	24.913635	0	22.64496	21.311195	24.899745	21.27912	22.964565	0	21.57676	0	24.04262	FALSE	37.5	66.66666667	70	FALSE	FALSE	FALSE	8.893123125	14.89014833	15.8718965								binding;cation binding;heme binding;ion binding;iron ion binding;metal ion binding;oxygen binding;oxygen transporter activity;substrate-specific transporter activity;tetrapyrrole binding;transition metal ion binding;transporter activity	cell part;cytoplasmic part;cytosolic part;hemoglobin complex;intracellular part;macromolecular complex;protein complex		cell part;macromolecular complex;protein complex
P245	245	31.30385	27.98418	31.4814	28.511585	31.23266	33.12312	32.36316	31.159095	30.261075	27.772025	28.07073	30.64383	32.43124	30.501045	30.20335	30.771995	31.967795	28.9034	30.6514	30.373445	31.83069	29.792225	31.458005	32.92211	33.34747	31.124095	31.32599	FALSE	100	100	100	TRUE	FALSE	FALSE	30.89488125	30.29145389	31.172883								binding;cation binding;heme binding;ion binding;iron ion binding;metal ion binding;oxygen binding;oxygen transporter activity;substrate-specific transporter activity;tetrapyrrole binding;transition metal ion binding;transporter activity	cell part;cytoplasmic part;cytosolic part;hemoglobin complex;intracellular part;macromolecular complex;protein complex		cell part;macromolecular complex;protein complex
P246	246	0	0	0	0	0	0	16.08672	19.425	0	0	0	0	0	0	0	0	21.18695	0	0	0	0	0	18.48459	0	0	0	18.95072	FALSE	25	11.11111111	20	FALSE	TRUE	FALSE	4.438965	2.354105556	3.743531							biological regulation;calcium ion homeostasis;cation homeostasis;cellular calcium ion homeostasis;cellular cation homeostasis;cellular chemical homeostasis;cellular divalent inorganic cation homeostasis;cellular homeostasis;cellular ion homeostasis;cellular metal ion homeostasis;cellular process;chemical homeostasis;cytosolic calcium ion homeostasis;divalent inorganic cation homeostasis;homeostat…	binding;calcium ion binding;cation binding;ion binding;metal ion binding	cell part;contractile fiber part;cytoplasmic part;endoplasmic reticulum membrane;endoplasmic reticulum part;intracellular organelle part;intracellular part;membrane;membrane part;organelle membrane;organelle part;sarcoplasmic reticulum membrane;Z disc	biological regulation;cellular homeostasis;cellular ion homeostasis;cellular process;homeostatic process;regulation of protein modification process;regulation of transport	cell part;membrane
P247	247	25.78007	26.38342	25.53699	26.34036	26.03876	24.3181	25.93492	25.007025	26.653875	26.6201	25.85235	26.40544	26.139935	25.807125	25.446235	25.768675	24.876175	26.596815	26.017925	26.73349	26.23557	26.606775	25.57295	24.36746	25.805955	25.79774	26.101415	FALSE	100	100	100	TRUE	FALSE	FALSE	25.66745563	25.95221222	25.9836095								binding;calcium ion binding;cation binding;ion binding;metal ion binding	cell part;cytoplasmic part;cytoskeleton;endoplasmic reticulum-Golgi intermediate compartment;extracellular membrane-bounded organelle;extracellular organelle;extracellular region part;extracellular space;extracellular vesicular exosome;Golgi apparatus;intracellular membrane-bounded organelle;intracellular non-membrane-bounded organelle;intracellular organelle;intracellular part;membrane;membrane-…		cell part;cytoskeleton;extracellular organelle;extracellular space;Golgi apparatus;intracellular membrane-bounded organelle;intracellular non-membrane-bounded organelle;intracellular organelle;membrane;organelle;vesicle
P248	248	18.10003	0	0	0	0	19.557905	18.32118	18.59226	0	0	0	18.0676	0	0	0	0	17.76243	0	17.533095	0	0	0	18.161675	22.010605	18.18234	0	0	FALSE	50	22.22222222	40	FALSE	TRUE	TRUE	9.321421875	3.981114444	7.5887715							activation of caspase activity;activation of caspase activity by cytochrome c;anatomical structure development;anatomical structure homeostasis;anatomical structure morphogenesis;apoptosis;apoptosis in response to endoplasmic reticulum stress;apoptotic mitochondrial changes;B cell activation;B cell homeostasis;B cell homeostatic proliferation;B cell negative selection;B cell proliferation;B cell …	binding;channel activity;lipid binding;passive transmembrane transporter activity;transmembrane transporter activity;transporter activity	BAX complex;Bcl-2 family protein complex;cell part;cytoplasmic part;cytosol;endoplasmic reticulum membrane;endoplasmic reticulum part;envelope;extracellular membrane-bounded organelle;extracellular organelle;extracellular region part;extracellular vesicular exosome;intracellular organelle part;intracellular part;macromolecular complex;membrane;membrane part;membrane-bounded organelle;membrane-bou…	anatomical structure development;anatomical structure morphogenesis;biological regulation;cell activation;cell death;cell development;cell differentiation;cell motility;cell proliferation;cellular component assembly;cellular component morphogenesis;cellular component movement;cellular component organization;cellular homeostasis;cellular ion homeostasis;cellular lipid metabolic process;cellular lo…	cell part;cytosol;extracellular organelle;macromolecular complex;membrane;nuclear envelope;organelle;protein complex;vesicle
P249	249	0	0	0	0	0	0	0	0	0	0	0	0	0	0	0	0	0	0	0	0	0	0	0	21.408315	0	0	0	TRUE	0	0	10	FALSE	TRUE	FALSE	0	0	2.1408315							biological regulation;blood coagulation;cellular ketone metabolic process;cellular macromolecule metabolic process;cellular metabolic process;cellular process;cellular protein metabolic process;coagulation;cofactor metabolic process;drug metabolic process;fat-soluble vitamin metabolic process;hemostasis;macromolecule metabolic process;macromolecule modification;metabolic process;multicellular org…	catalytic activity;oxidoreductase activity;oxidoreductase activity, acting on CH-OH group of donors;oxidoreductase activity, acting on the CH-OH group of donors, disulfide as acceptor;vitamin-K-epoxide reductase (warfarin-sensitive) activity		biological regulation;cellular ketone metabolic process;cellular metabolic process;cellular process;coagulation;cofactor metabolic process;drug metabolic process;macromolecule metabolic process;macromolecule modification;metabolic process;multicellular organismal process;peptidyl-amino acid modification;primary metabolic process;protein metabolic process;protein modification process;regulation of…
P250	250	0	0	0	0	18.074465	19.848225	18.73166	0	18.50071	0	0	0	0	18.81143	18.166745	17.54178	18.71052	0	0	0	0	0	0	19.195795	0	0	18.33429	FALSE	37.5	55.55555556	20	FALSE	TRUE	TRUE	7.08179375	10.19235389	3.7530085								binding;glycolipid binding;glycolipid transporter activity;lipid binding;lipid transporter activity;substrate-specific transporter activity;transporter activity	cell part;cytoplasm;extracellular membrane-bounded organelle;extracellular organelle;extracellular region part;extracellular vesicular exosome;intracellular part;membrane-bounded organelle;membrane-bounded vesicle;organelle;vesicle		cell part;cytoplasm;extracellular organelle;organelle;vesicle
P251	251	0	0	22.202825	0	22.93525	21.5458	22.85503	22.68893	0	21.54734	21.91189	0	0	0	22.47726	22.29751	0	22.337035	21.542485	22.13852	22.303295	21.83159	21.2111	0	21.926255	0	22.708875	FALSE	62.5	44.44444444	80	FALSE	FALSE	FALSE	14.02847938	9.803777778	17.5999155							amine biosynthetic process;amine metabolic process;biosynthetic process;carboxylic acid biosynthetic process;carboxylic acid metabolic process;cellular amine metabolic process;cellular amino acid biosynthetic process;cellular amino acid metabolic process;cellular biosynthetic process;cellular ketone metabolic process;cellular metabolic process;cellular nitrogen compound biosynthetic process;cellu…	binding;calcium ion binding;catalytic activity;cation binding;hydrolase activity;hydrolase activity, acting on ester bonds;ion binding;magnesium ion binding;metal ion binding;phosphatase activity;phosphoric ester hydrolase activity;phosphoserine phosphatase activity	cell part;cytoplasm;intracellular part	amine metabolic process;biosynthetic process;cellular amino acid metabolic process;cellular ketone metabolic process;cellular metabolic process;cellular nitrogen compound metabolic process;cellular process;metabolic process;nitrogen compound metabolic process;organic acid metabolic process;phosphorus metabolic process;primary metabolic process;small molecule metabolic process	cell part;cytoplasm
P252	252	19.17099	0	0	0	0	22.7303	20.56635	0	0	0	0	19.4436	17.32386	0	17.59594	0	20.191	0	0	0	0	0	18.612565	23.149995	19.45574	20.48737	0	FALSE	37.5	44.44444444	40	FALSE	FALSE	FALSE	7.808455	8.283822222	8.170567							cellular macromolecule metabolic process;cellular metabolic process;cellular process;cellular protein metabolic process;macromolecule metabolic process;metabolic process;primary metabolic process;protein folding;protein metabolic process	adenyl nucleotide binding;adenyl ribonucleotide binding;ATP binding;binding;nucleotide binding;purine nucleotide binding;purine ribonucleoside triphosphate binding;purine ribonucleotide binding;ribonucleotide binding	cell part;chaperonin-containing T-complex;cytoplasm;cytoplasmic part;cytosolic part;intracellular part;macromolecular complex;protein complex	cellular metabolic process;cellular process;macromolecule metabolic process;metabolic process;primary metabolic process;protein folding;protein metabolic process	cell part;cytoplasm;macromolecular complex;protein complex
P253	253	20.77796	0	22.419055	20.71238	0	0	0	0	0	21.00057	0	20.230925	19.35791	0	0	0	0	22.35017	21.11229	19.807845	20.66544	20.27185	21.42455	0	0	0	0	FALSE	37.5	33.33333333	60	FALSE	FALSE	FALSE	7.988674375	6.732156111	12.5632145							amine metabolic process;aminoglycan metabolic process;biological regulation;carbohydrate metabolic process;cellular macromolecule metabolic process;cellular metabolic process;cellular process;cellular protein metabolic process;cellular response to stimulus;chondroitin sulfate metabolic process;glycosaminoglycan metabolic process;macromolecule metabolic process;macromolecule modification;metabolic…	binding;calcium ion binding;carbohydrate binding;cation binding;glycosaminoglycan binding;ion binding;metal ion binding;pattern binding;polysaccharide binding	extracellular matrix;extracellular region part;extracellular space;proteinaceous extracellular matrix	amine metabolic process;biological regulation;carbohydrate metabolic process;cellular metabolic process;cellular process;macromolecule metabolic process;macromolecule modification;metabolic process;nitrogen compound metabolic process;peptidyl-amino acid modification;polysaccharide metabolic process;primary metabolic process;protein metabolic process;protein modification process;response to stimul…	extracellular matrix;extracellular space;proteinaceous extracellular matrix
P254	254	24.18709	22.37228	22.725185	23.964485	0	0	0	0	22.590965	23.466705	23.70241	23.26701	22.69617	0	0	21.76757	21.87027	22.497705	23.37563	23.10788	24.27144	23.43672	23.215695	0	0	0	0	FALSE	50	77.77777778	60	FALSE	FALSE	FALSE	11.65613	17.70678889	13.990507							biological regulation;cellular component organization;cellular component organization at cellular level;cellular component organization or biogenesis;cellular component organization or biogenesis at cellular level;cellular membrane organization;cellular process;cytoskeletal anchoring at nuclear membrane;cytoskeleton organization;mainte0ce of location;mainte0ce of location in cell;mainte0ce of pro…		cell part;integral to membrane;integral to nuclear inner membrane;integral to organelle membrane;intracellular organelle part;intracellular part;intrinsic to membrane;intrinsic to nuclear inner membrane;intrinsic to organelle membrane;macromolecular complex;membrane part;nuclear membrane part;nuclear part;organelle part;protein complex;SUN-KASH complex	biological regulation;cellular component organization;cellular membrane organization;cellular process;cytoskeleton organization;membrane organization;organelle organization	cell part;macromolecular complex;protein complex
P255	255	22.865565	24.08556	23.708845	23.81597	23.746105	0	22.87955	24.05267	23.33951	22.505255	21.77788	23.99291	24.87334	0	23.654125	23.24046	0	23.780595	23.199385	24.1543	24.22342	0	21.883025	0	0	23.04185	23.41424	FALSE	87.5	77.77777778	70	FALSE	FALSE	FALSE	20.64428313	18.15372	16.3696815							actin cytoskeleton organization;actin filament-based process;anatomical structure development;anatomical structure formation involved in morphogenesis;anatomical structure morphogenesis;angiogenesis;biological regulation;blood coagulation;cell communication;cell projection assembly;cell projection organization;cell surface receptor linked signaling pathway;cell-cell signaling;cellular component a…	binding;growth factor receptor binding;platelet-derived growth factor receptor binding;protein binding;receptor binding	cell part;cell projection;cell surface;extracellular region part;extracellular space;membrane;microvillus	anatomical structure development;anatomical structure formation involved in morphogenesis;anatomical structure morphogenesis;biological regulation;cell communication;cell-cell signaling;cellular component assembly;cellular component organization;cellular process;coagulation;cytoskeleton organization;developmental process;locomotion;molting cycle;multicellular organismal process;organelle organiza…	cell part;cell projection;cell surface;extracellular space;membrane;microvillus
P256	256	23.234715	23.71584	24.540555	22.61914	22.61974	21.72089	23.879235	22.421325	22.746355	23.219045	22.56183	22.677695	23.789975	23.709245	23.96274	22.775875	21.954165	22.889545	22.805515	23.42015	22.468405	22.75675	23.50853	21.67585	22.786775	21.972155	23.0946	FALSE	100	100	100	TRUE	FALSE	FALSE	23.09393	23.04410278	22.7378275							carbohydrate metabolic process;cellular carbohydrate metabolic process;cellular macromolecule metabolic process;cellular metabolic process;cellular process;cellular protein metabolic process;glycosylation;macromolecule glycosylation;macromolecule metabolic process;macromolecule modification;metabolic process;primary metabolic process;protein glycosylation;protein metabolic process;protein modific…	acetylgalactosaminyltransferase activity;binding;carbohydrate binding;catalytic activity;polypeptide N-acetylgalactosaminyltransferase activity;transferase activity;transferase activity, transferring glycosyl groups;transferase activity, transferring hexosyl groups;UDP-glycosyltransferase activity	cell part;cytoplasmic part;extracellular membrane-bounded organelle;extracellular organelle;extracellular region part;extracellular vesicular exosome;Golgi apparatus part;Golgi membrane;integral to membrane;intracellular organelle part;intracellular part;intrinsic to membrane;membrane;membrane part;membrane-bounded organelle;membrane-bounded vesicle;organelle;organelle membrane;organelle part;ves…	carbohydrate metabolic process;cellular metabolic process;cellular process;macromolecule metabolic process;macromolecule modification;metabolic process;primary metabolic process;protein glycosylation;protein metabolic process;protein modification process	cell part;extracellular organelle;membrane;organelle;vesicle
P257	257	24.73667	24.443785	23.87262	23.66703	24.849135	23.8667	24.20187	24.401135	23.25483	23.46078	23.46461	23.625145	24.919085	23.62693	24.34848	24.063875	23.79678	24.394825	24.065065	23.66246	23.40542	24.1166	24.521165	23.533945	23.78238	24.012615	24.022485	FALSE	100	100	100	TRUE	FALSE	FALSE	24.25486813	23.84005722	23.951696							alcohol catabolic process;alcohol metabolic process;carbohydrate catabolic process;carbohydrate metabolic process;catabolic process;cell differentiation;cellular carbohydrate catabolic process;cellular carbohydrate metabolic process;cellular developmental process;cellular metabolic process;cellular process;developmental process;epithelial cell differentiation;fructose 1,6-bisphosphate metabolic p…	aldehyde-lyase activity;carbon-carbon lyase activity;catalytic activity;fructose-bisphosphate aldolase activity;lyase activity	cell part;cytoplasmic part;extracellular membrane-bounded organelle;extracellular organelle;extracellular region part;extracellular vesicular exosome;intracellular membrane-bounded organelle;intracellular organelle;intracellular part;membrane-bounded organelle;membrane-bounded vesicle;mitochondrion;organelle;vesicle	alcohol metabolic process;carbohydrate metabolic process;catabolic process;cell differentiation;cellular metabolic process;cellular process;developmental process;generation of precursor metabolites and energy;metabolic process;primary metabolic process;small molecule metabolic process	cell part;extracellular organelle;intracellular membrane-bounded organelle;intracellular organelle;mitochondrion;organelle;vesicle
P258	258	0	20.77505	22.43023	23.020995	23.269275	21.50426	21.81125	21.769595	22.86227	22.458475	23.115155	23.110045	21.84652	22.5463	23.75125	22.87186	22.22815	23.17028	23.535805	23.124675	23.12708	23.413155	23.21288	20.52277	21.13094	0	23.36289	FALSE	87.5	100	90	TRUE	FALSE	FALSE	19.32258188	22.75444722	20.4600475							biological adhesion;cell adhesion;cell-cell adhesion;cellular process;heterophilic cell-cell adhesion;homophilic cell adhesion;localization;macromolecule localization;protein localization		cell junction;cell part;cell-cell junction;integral to membrane;intrinsic to membrane;membrane part	biological adhesion;cell adhesion;cellular process;localization	cell part
P259	259	22.67289	23.15183	22.53754	23.001945	23.012125	22.268135	23.28842	22.97798	22.74734	22.650325	21.64856	21.879975	22.60268	23.02458	22.25627	22.851	21.91261	22.706595	21.67477	22.225515	21.52933	22.52024	21.706975	21.60204	22.32588	23.045055	22.451385	FALSE	100	100	100	TRUE	FALSE	FALSE	22.86385813	22.39703778	22.1787785							anatomical structure morphogenesis;biological regulation;cell part morphogenesis;cell projection morphogenesis;cell projection organization;cellular component morphogenesis;cellular component organization;cellular component organization at cellular level;cellular component organization or biogenesis;cellular component organization or biogenesis at cellular level;cellular developmental process;cel…			anatomical structure morphogenesis;biological regulation;cellular component morphogenesis;cellular component organization;cellular process;developmental process;response to stimulus;response to stress
P260	260	21.15764	21.026855	20.23773	20.400045	20.95194	0	20.99728	20.583965	20.877565	20.12981	0	19.25093	21.81335	20.07051	20.23713	20.05254	0	20.409035	19.76322	20.136245	20.193555	19.44653	19.650715	0	19.83232	0	20.36378	FALSE	87.5	77.77777778	80	TRUE	FALSE	FALSE	18.16943188	15.82575944	15.97954							biological adhesion;cell adhesion;cell-cell adhesion;cellular process;homophilic cell adhesion	binding;calcium ion binding;cation binding;ion binding;metal ion binding	cell part;integral to membrane;intrinsic to membrane;membrane;membrane part;plasma membrane	biological adhesion;cell adhesion;cellular process	cell part;membrane;plasma membrane
P261	261	24.77444	24.57012	24.142355	23.978975	24.64541	21.449485	23.75908	23.67291	23.22959	23.610355	23.557785	23.43586	24.809655	23.218865	23.448675	23.155005	21.95635	24.318225	24.08665	23.92283	23.893315	24.09174	24.758995	21.73039	23.227645	23.070705	24.314775	FALSE	100	100	100	TRUE	FALSE	FALSE	23.87409688	23.38023778	23.741527							anatomical structure formation involved in morphogenesis;anatomical structure morphogenesis;anterior/posterior pattern specification;biological adhesion;cell adhesion;cell-cell adhesion;cellular process;developmental process;embryonic morphogenesis;homophilic cell adhesion;morphogenesis of an epithelium;morphogenesis of embryonic epithelium;pattern specification process;regionalization;segmentati…	binding;calcium ion binding;cation binding;ion binding;metal ion binding	cell part;integral to membrane;intrinsic to membrane;membrane;membrane part;plasma membrane	anatomical structure formation involved in morphogenesis;anatomical structure morphogenesis;biological adhesion;cell adhesion;cellular process;developmental process	cell part;membrane;plasma membrane
P262	262	23.32388	18.43583	18.02923	17.21428	23.788555	26.524275	24.71453	25.64137	0	0	0	22.001945	20.17292	21.179065	21.50038	17.65118	26.018495	0	21.198	18.439255	20.04348	0	25.720325	26.441345	24.49011	23.878075	21.68821	FALSE	100	66.66666667	80	FALSE	FALSE	FALSE	22.20899375	14.28044278	18.18988							cell differentiation;cellular developmental process;cellular process;developmental process;epithelial cell differentiation		extracellular membrane-bounded organelle;extracellular organelle;extracellular region part;extracellular vesicular exosome;membrane-bounded organelle;membrane-bounded vesicle;organelle;vesicle	cell differentiation;cellular process;developmental process	extracellular organelle;organelle;vesicle
P263	263	20.26665	19.74026	19.662105	20.40143	19.679395	18.70991	19.764745	19.33034	19.054245	18.96645	18.69459	19.404665	19.875915	18.7129	18.990405	19.191005	19.11757	19.92833	18.766125	19.27581	19.36254	19.61892	19.12879	19.27532	18.774435	0	0	FALSE	100	100	80	TRUE	FALSE	FALSE	19.69435438	19.11197167	15.413027							behavior;behavioral response to pain;biosynthetic process;cellular biosynthetic process;cellular component organization;cellular component organization at cellular level;cellular component organization or biogenesis;cellular component organization or biogenesis at cellular level;cellular macromolecule biosynthetic process;cellular macromolecule metabolic process;cellular metabolic process;cellula…	structural constituent of ribosome;structural molecule activity	basement membrane;cell part;cytoplasmic part;extracellular matrix;extracellular matrix part;extracellular membrane-bounded organelle;extracellular organelle;extracellular region part;extracellular space;extracellular vesicular exosome;interstitial matrix;intracellular non-membrane-bounded organelle;intracellular organelle;intracellular part;macromolecular complex;membrane-bounded organelle;membra…	behavior;biosynthetic process;cellular component organization;cellular metabolic process;cellular process;extracellular matrix organization;extracellular structure organization;macromolecule metabolic process;metabolic process;multicellular organismal process;primary metabolic process;protein metabolic process;response to stimulus;response to stress;translation	cell part;extracellular matrix;extracellular organelle;extracellular space;intracellular non-membrane-bounded organelle;intracellular organelle;macromolecular complex;organelle;proteinaceous extracellular matrix;ribonucleoprotein complex;ribosome;vesicle
P264	264	24.304995	23.72391	23.743945	23.7083	24.42088	23.22624	24.069545	23.55206	24.55391	23.595805	23.525555	23.039675	24.626675	24.098955	23.342555	23.976485	23.325465	24.22698	23.785965	23.8145	23.88777	23.38712	23.99699	22.94453	24.13651	23.68546	24.000575	FALSE	100	100	100	TRUE	FALSE	FALSE	23.84373438	23.78723111	23.78664							cell differentiation;cellular developmental process;cellular process;developmental process;fat cell differentiation	binding;calcium ion binding;cation binding;ion binding;metal ion binding	cell part;cytoplasmic part;extracellular membrane-bounded organelle;extracellular organelle;extracellular region part;extracellular vesicular exosome;Golgi apparatus part;Golgi lumen;intracellular organelle lumen;intracellular organelle part;intracellular part;membrane;membrane-bounded organelle;membrane-bounded vesicle;membrane-enclosed lumen;organelle;organelle lumen;organelle part;vesicle	cell differentiation;cellular process;developmental process	cell part;extracellular organelle;membrane;organelle;vesicle
P265	265	19.207	19.51595	18.76749	18.83549	19.03835	18.13074	0	0	18.30207	18.13314	18.210025	17.9564	19.435405	0	0	0	0	18.67814	18.8083	18.715845	18.57548	18.4775	18.935075	0	0	19.87295	0	FALSE	75	55.55555556	70	FALSE	FALSE	FALSE	14.1868775	10.22633778	13.206329							cellular macromolecule metabolic process;cellular metabolic process;cellular process;cellular protein metabolic process;macromolecule metabolic process;macromolecule modification;metabolic process;peptidyl-amino acid modification;peptidyl-tyrosine modification;peptidyl-tyrosine sulfation;primary metabolic process;protein metabolic process;protein modification process;protein sulfation;sulfation;s…	catalytic activity;protein-tyrosine sulfotransferase activity;sulfotransferase activity;transferase activity;transferase activity, transferring sulfur-containing groups		cellular metabolic process;cellular process;macromolecule metabolic process;macromolecule modification;metabolic process;peptidyl-amino acid modification;primary metabolic process;protein metabolic process;protein modification process;sulfur compound metabolic process
P266	266	21.785705	21.92988	21.316595	21.04572	21.644345	0	21.97344	21.104815	21.48684	20.84912	20.7286	20.95731	21.37203	20.57043	20.98052	21.489535	19.971795	21.36592	20.731755	21.1777	20.96032	21.36421	21.55922	20.954435	21.509385	21.048185	21.174175	FALSE	87.5	100	100	TRUE	FALSE	FALSE	18.8500625	20.93402	21.1845305									cell part;membrane		cell part;membrane
P267	267	0	0	0	0	0	20.30039	0	0	0	0	0	0	0	0	0	0	0	0	0	0	0	0	0	20.119415	0	0	0	TRUE	12.5	0	10	FALSE	TRUE	FALSE	2.53754875	0	2.0119415								catalytic activity;cation transmembrane transporter activity;cytochrome-c oxidase activity;heme-copper terminal oxidase activity;hydrogen ion transmembrane transporter activity;inorganic cation transmembrane transporter activity;ion transmembrane transporter activity;monovalent inorganic cation transmembrane transporter activity;oxidoreductase activity;oxidoreductase activity, acting on a heme gr…	cell part;cytoplasmic part;intracellular organelle part;intracellular part;macromolecular complex;membrane part;mitochondrial membrane part;mitochondrial part;mitochondrial respiratory chain complex IV;organelle part;protein complex;respiratory chain complex IV		cell part;macromolecular complex;protein complex;respiratory chain complex IV
P268	268	0	0	0	0	0	0	0	0	0	0	0	20.019605	0	0	0	0	0	0	0	0	0	0	0	0	0	21.30628	0	TRUE	0	11.11111111	10	FALSE	TRUE	FALSE	0	2.224400556	2.130628							biological regulation;biosynthetic process;carboxylic acid metabolic process;cell killing;cell proliferation;cellular alkene metabolic process;cellular biosynthetic process;cellular defense response;cellular ketone metabolic process;cellular lipid metabolic process;cellular metabolic process;cellular process;defense response;disruption by host of symbiont cells;disruption of cells of other organi…	binding;catalytic activity;lipid binding;oxidoreductase activity;oxidoreductase activity, acting on NADH or NADPH;oxidoreductase activity, acting on NADH or NADPH, oxygen as acceptor;phosphatidylinositol binding;phosphatidylinositol-3,4-bisphosphate binding;phospholipid binding;superoxide-generating NADPH oxidase activity	cell part;cytoplasmic part;cytosol;extrinsic to membrane;intracellular part;macromolecular complex;membrane part;NADPH oxidase complex;plasma membrane part;protein complex	biological regulation;biosynthetic process;cell killing;cell proliferation;cellular alkene metabolic process;cellular ketone metabolic process;cellular lipid metabolic process;cellular metabolic process;cellular process;establishment of localization;immune system process;interspecies interaction between organisms;killing of cells of other organism;lipid metabolic process;metabolic process;multi-o…	cell part;cytosol;macromolecular complex;protein complex
P269	269	20.19948	18.01514	18.26348	0	19.49629	24.55358	23.43186	24.011375	18.796015	0	0	19.74504	18.86263	0	20.240915	0	23.81652	18.25507	0	19.2713	0	0	22.468115	24.162725	23.604735	20.613625	0	FALSE	87.5	55.55555556	60	FALSE	FALSE	FALSE	18.49640063	11.27345778	12.837557							activation of MAPK activity;biological regulation;cellular macromolecule metabolic process;cellular metabolic process;cellular process;cellular protein metabolic process;establishment of localization;establishment of localization in cell;establishment of protein localization;macromolecule metabolic process;macromolecule modification;metabolic process;negative regulation of biological process;nega…		cell part;cell surface;cytoplasmic part;endoplasmic reticulum lumen;endoplasmic reticulum part;extracellular membrane-bounded organelle;extracellular organelle;extracellular region part;extracellular vesicular exosome;intracellular organelle lumen;intracellular organelle part;intracellular part;membrane;membrane-bounded organelle;membrane-bounded vesicle;membrane-enclosed lumen;organelle;organell…	biological regulation;cellular metabolic process;cellular process;establishment of localization;macromolecule metabolic process;macromolecule modification;metabolic process;phosphorus metabolic process;primary metabolic process;protein metabolic process;protein modification process;protein phosphorylation;protein transport;regulation of protein modification process;regulation of transport;secreti…	cell part;cell surface;extracellular organelle;membrane;organelle;vesicle
P270	270	0	0	0	0	0	0	0	0	0	0	0	0	0	0	0	0	0	0	0	0	0	0	0	20.65481	0	21.035675	0	TRUE	0	0	20	FALSE	TRUE	FALSE	0	0	4.1690485							alcohol metabolic process;biological regulation;biosynthetic process;carbohydrate homeostasis;carbohydrate metabolic process;cellular biosynthetic process;cellular carbohydrate metabolic process;cellular component assembly;cellular component organization;cellular component organization or biogenesis;cellular metabolic process;cellular nitrogen compound biosynthetic process;cellular nitrogen compo…	2'-5'-oligoadenylate synthetase activity;adenyl nucleotide binding;adenyl ribonucleotide binding;adenylyltransferase activity;ATP binding;binding;catalytic activity;cation binding;double-stranded RNA binding;ion binding;metal ion binding;nucleic acid binding;nucleotide binding;nucleotidyltransferase activity;purine nucleotide binding;purine ribonucleoside triphosphate binding;purine ribonucleotid…	cell part;cytoplasm;cytoplasmic part;endoplasmic reticulum;extracellular region;intracellular membrane-bounded organelle;intracellular organelle;intracellular part;membrane-bounded organelle;mitochondrion;nucleus;organelle	alcohol metabolic process;biological regulation;biosynthetic process;carbohydrate metabolic process;cellular component assembly;cellular component organization;cellular metabolic process;cellular nitrogen compound metabolic process;cellular process;heterocycle metabolic process;homeostatic process;immune system process;macromolecular complex assembly;metabolic process;multi-organism process;nitro…	cell part;cytoplasm;endoplasmic reticulum;extracellular region;intracellular membrane-bounded organelle;intracellular organelle;mitochondrion;nucleus;organelle
P271	271	0	0	0	0	0	19.868195	0	18.90436	0	0	0	0	0	0	0	0	19.118005	0	0	0	0	0	0	19.694475	0	0	0	TRUE	25	11.11111111	10	FALSE	TRUE	FALSE	4.846569375	2.124222778	1.9694475							biosynthetic process;cellular biosynthetic process;cellular macromolecule biosynthetic process;cellular macromolecule metabolic process;cellular metabolic process;cellular process;macromolecule biosynthetic process;macromolecule metabolic process;metabolic process;translational elongation	structural constituent of ribosome;structural molecule activity	cell part;cytoplasmic part;intracellular non-membrane-bounded organelle;intracellular organelle;intracellular part;macromolecular complex;non-membrane-bounded organelle;organelle;ribonucleoprotein complex;ribosome	biosynthetic process;cellular metabolic process;cellular process;macromolecule metabolic process;metabolic process;translational elongation	cell part;intracellular non-membrane-bounded organelle;intracellular organelle;macromolecular complex;organelle;ribonucleoprotein complex;ribosome
P272	272	22.392495	20.891865	25.27372	23.847425	0	0	0	0	0	23.912525	23.781575	21.586915	20.87523	0	0	0	0	24.06433	25.3568	21.494975	23.76189	23.331865	25.211085	0	0	0	0	FALSE	50	44.44444444	60	FALSE	FALSE	FALSE	11.55068813	10.01736056	14.3220945							biological regulation;cell communication;cell surface receptor linked signaling pathway;cell-cell signaling;cellular process;cellular response to stimulus;G-protein coupled receptor protein signaling pathway;neuropeptide signaling pathway;regulation of biological process;regulation of cellular process;response to stimulus;signal transduction;signaling;synaptic transmission		extracellular region	biological regulation;cell communication;cell-cell signaling;cellular process;response to stimulus;signal transduction;signaling	extracellular region
P273	273	21.15406	0	0	0	0	26.113005	22.01935	24.36472	0	0	0	0	19.1758	0	20.47467	0	23.42909	0	0	20.52133	19.4609	0	22.59922	25.31125	23.089715	20.75263	0	FALSE	50	33.33333333	60	FALSE	FALSE	FALSE	11.70639188	7.00884	13.1735045							actin cytoskeleton organization;actin filament bundle assembly;actin filament organization;actin filament-based process;biological regulation;cellular component assembly;cellular component assembly at cellular level;cellular component organization;cellular component organization at cellular level;cellular component organization or biogenesis;cellular component organization or biogenesis at cellul…	catalytic activity;hydrolase activity;hydrolase activity, acting on carbon-nitrogen (but not peptide) bonds	cell part;cytoplasm;intracellular part	biological regulation;cellular component assembly;cellular component organization;cellular process;cytoskeleton organization;organelle organization;response to stimulus;response to stress	cell part;cytoplasm
P274	274	18.492715	0	0	0	0	24.03848	18.754735	21.89726	0	0	0	0	19.17667	0	0	0	20.713535	0	0	0	0	0	20.25887	24.806455	19.54104	0	0	FALSE	50	22.22222222	30	FALSE	TRUE	TRUE	10.39789875	4.432245	6.4606365								binding;GTP binding;guanyl nucleotide binding;guanyl ribonucleotide binding;nucleotide binding;purine nucleotide binding;purine ribonucleoside triphosphate binding;purine ribonucleotide binding;ribonucleotide binding
P275	275	22.766385	22.38271	21.78347	22.467255	22.48486	20.92778	22.72731	22.338985	21.946315	21.47997	21.771245	20.8533	0	22.948075	21.9038	22.5064	21.14985	21.95899	21.406325	22.266825	21.22214	21.919615	21.765295	20.48508	22.781875	0	23.10835	FALSE	100	88.88888889	90	TRUE	FALSE	FALSE	22.23484438	19.39543944	19.6914495							biological regulation;regulation of biological process;regulation of cell motility;regulation of cellular component movement;regulation of cellular process;regulation of localization;regulation of locomotion		axon;cell part;cell projection;extracellular membrane-bounded organelle;extracellular organelle;extracellular region part;extracellular vesicular exosome;integral to membrane;intrinsic to membrane;membrane part;membrane-bounded organelle;membrane-bounded vesicle;neuron projection;organelle;synapse;vesicle	biological regulation	cell part;cell projection;extracellular organelle;neuron projection;organelle;synapse;vesicle
P276	276	0	20.99757	20.744135	19.65141	21.09835	21.04167	0	0	20.8413	20.873075	20.52897	18.9549	0	21.59094	0	21.69311	0	20.56197	20.389655	21.339595	0	20.49599	20.35298	22.109245	21.07209	20.66188	0	FALSE	62.5	66.66666667	80	FALSE	FALSE	FALSE	12.94164188	13.83136611	16.6983405							biological regulation;body fluid secretion;cellular process;digestive system process;establishment of localization;establishment of localization in cell;establishment of protein localization;intracellular protein transport;intracellular transport;multicellular organismal process;pancreatic juice secretion;protein transport;regulation of biological quality;regulation of body fluid levels;secretion…	structural molecule activity	cell part;COPI vesicle coat;cytoplasmic part;cytoplasmic vesicle part;extracellular membrane-bounded organelle;extracellular organelle;extracellular region part;extracellular space;extracellular vesicular exosome;Golgi apparatus part;intracellular organelle part;intracellular part;macromolecular complex;membrane coat;membrane part;membrane-bounded organelle;membrane-bounded vesicle;organelle;orga…	biological regulation;cellular process;establishment of localization;multicellular organismal process;protein transport;regulation of body fluid levels;secretion;transport;vesicle-mediated transport	cell part;extracellular organelle;extracellular space;macromolecular complex;organelle;protein complex;vesicle
P277	277	25.763465	26.42202	26.25791	26.202675	25.61437	24.791615	25.821825	25.761345	26.53681	26.450605	26.740575	26.326945	25.892805	26.47197	25.98224	26.327205	25.753905	25.84098	26.250475	26.693555	26.186395	25.976045	25.88396	24.1974	25.62616	25.9273	26.128305	FALSE	100	100	100	TRUE	FALSE	FALSE	25.82940313	26.27589556	25.8710575								binding;carboxypeptidase activity;catalytic activity;cation binding;exopeptidase activity;hydrolase activity;ion binding;metal ion binding;metallocarboxypeptidase activity;metalloexopeptidase activity;metallopeptidase activity;peptidase activity;peptidase activity, acting on L-amino acid peptides;transition metal ion binding;zinc ion binding	extracellular membrane-bounded organelle;extracellular organelle;extracellular region part;extracellular vesicular exosome;membrane-bounded organelle;membrane-bounded vesicle;organelle;vesicle		extracellular organelle;organelle;vesicle
P278	278	20.368195	20.49301	20.96179	20.594905	19.90199	23.44044	21.427815	22.16878	22.17261	21.27114	22.647695	26.09137	20.350305	23.164315	23.31999	22.41488	23.245435	21.87741	22.260935	23.70524	22.31586	21.85857	22.981545	24.104515	23.71286	27.601745	23.62401	FALSE	100	100	100	TRUE	FALSE	FALSE	21.16961563	22.74197111	23.404269							actin cytoskeleton organization;actin filament bundle assembly;actin filament organization;actin filament-based process;biological regulation;cell activation;cell activation involved in immune response;cell migration;cell motility;cellular component assembly;cellular component assembly at cellular level;cellular component movement;cellular component organization;cellular component organization at…	binding;calcium ion binding;cation binding;ion binding;metal ion binding	actin filament;actin filament bundle;actomyosin;adherens junction;anchoring junction;cell junction;cell part;cell projection;cell-substrate adherens junction;cell-substrate junction;cytoplasmic part;cytoskeletal part;cytosol;extracellular membrane-bounded organelle;extracellular organelle;extracellular region part;extracellular space;extracellular vesicular exosome;filopodium;focal adhesion;intra…	biological regulation;cell activation;cell motility;cellular component assembly;cellular component movement;cellular component organization;cellular process;cytoskeleton organization;immune system process;locomotion;organelle organization;regulation of transport;response to stimulus;signal transduction	cell part;cell projection;cytosol;extracellular organelle;extracellular space;filopodium;macromolecular complex;organelle;protein complex;vesicle
P279	279	21.483625	20.59222	21.18779	21.35342	0	20.22894	0	0	21.95525	21.043435	20.666865	20.785075	0	0	20.48207	0	0	21.304315	20.94554	0	20.883035	21.44052	20.80696	20.72808	0	0	21.58779	FALSE	62.5	55.55555556	70	FALSE	FALSE	FALSE	13.10574938	11.65918833	14.769624							biological regulation;negative regulation of amyloid precursor protein biosynthetic process;negative regulation of biological process;negative regulation of biosynthetic process;negative regulation of cellular biosynthetic process;negative regulation of cellular macromolecule biosynthetic process;negative regulation of cellular metabolic process;negative regulation of cellular process;negative re…	adenyl nucleotide binding;adenyl ribonucleotide binding;ATP binding;beta-amyloid binding;binding;nucleotide binding;protein binding;purine nucleotide binding;purine ribonucleoside triphosphate binding;purine ribonucleotide binding;ribonucleotide binding	cell part;cytoplasmic part;cytoplasmic vesicle membrane;cytoplasmic vesicle part;endosomal part;endosome membrane;extracellular membrane-bounded organelle;extracellular organelle;extracellular region part;extracellular space;extracellular vesicular exosome;Golgi apparatus part;Golgi membrane;Golgi-associated vesicle membrane;integral to membrane;integral to organelle membrane;intracellular organe…	biological regulation	cell part;extracellular organelle;extracellular space;membrane;organelle;plasma membrane;vesicle
P280	280	0	0	0	0	0	0	0	0	0	0	0	0	0	0	0	0	0	0	0	0	0	0	0	0	0	20.86212	0	TRUE	0	0	10	FALSE	TRUE	FALSE	0	0	2.086212									cell part;cytoplasmic part;Golgi apparatus;integral to membrane;intracellular membrane-bounded organelle;intracellular organelle;intracellular part;intrinsic to membrane;membrane part;membrane-bounded organelle;organelle		cell part;Golgi apparatus;intracellular membrane-bounded organelle;intracellular organelle;organelle
P281	281	0	0	0	0	0	0	0	0	0	0	0	19.17111	0	0	0	0	0	0	0	0	0	0	0	21.04607	0	0	0	TRUE	0	11.11111111	10	FALSE	TRUE	FALSE	0	2.130123333	2.104607							biosynthetic process;carbohydrate metabolic process;catabolic process;cellular biosynthetic process;cellular carbohydrate metabolic process;cellular catabolic process;cellular macromolecule catabolic process;cellular macromolecule metabolic process;cellular metabolic process;cellular nitrogen compound biosynthetic process;cellular nitrogen compound metabolic process;cellular process;cellular prot…	2'-5'-oligoadenylate synthetase activity;adenyl nucleotide binding;adenyl ribonucleotide binding;adenylyltransferase activity;ATP binding;binding;catalytic activity;cation binding;double-stranded RNA binding;ion binding;metal ion binding;nucleic acid binding;nucleotide binding;nucleotidyltransferase activity;purine nucleotide binding;purine ribonucleoside triphosphate binding;purine ribonucleotid…	cell part;cytoplasmic part;intracellular part;membrane;perinuclear region of cytoplasm	biosynthetic process;carbohydrate metabolic process;catabolic process;cellular metabolic process;cellular nitrogen compound metabolic process;cellular process;heterocycle metabolic process;immune system process;macromolecule metabolic process;macromolecule modification;metabolic process;multi-organism process;nitrogen compound metabolic process;nucleobase-containing compound metabolic process;nuc…	cell part;membrane
P282	282	19.583675	19.76863	19.90111	20.315375	20.41963	20.64327	20.87283	21.432395	19.528995	19.716255	0	17.71719	19.51347	0	19.38594	19.643655	20.05417	19.41552	0	19.48457	18.78759	18.90354	19.13999	19.12399	19.798155	20.02823	19.67109	FALSE	100	77.77777778	90	TRUE	FALSE	FALSE	20.36711438	15.06218611	17.4352675									cell part;cytoplasmic part;extracellular membrane-bounded organelle;extracellular organelle;extracellular region part;extracellular vesicular exosome;intracellular membrane-bounded organelle;intracellular organelle;intracellular part;lysosome;lytic vacuole;membrane-bounded organelle;membrane-bounded vesicle;organelle;vacuole;vesicle		cell part;extracellular organelle;intracellular membrane-bounded organelle;intracellular organelle;lysosome;organelle;vacuole;vesicle
P283	283	23.214775	21.3618	23.2208	22.804395	0	0	0	20.4623	21.390815	22.85899	22.30774	22.075565	21.15128	0	22.476405	0	0	23.19322	23.35588	21.24439	22.27347	22.5639	23.13834	22.18846	0	0	0	FALSE	62.5	66.66666667	70	FALSE	FALSE	FALSE	13.88300875	14.69564389	15.795766
P284	284	26.64399	25.9605	26.62382	26.057075	26.693135	28.38344	27.73194	28.33337	26.17516	26.022145	26.240605	25.6079	26.57822	26.439855	27.176075	25.900135	28.367185	26.220715	26.618965	25.8125	26.375815	26.05756	27.566495	27.992075	27.701165	26.304205	26.213465	FALSE	100	100	100	TRUE	FALSE	FALSE	27.05340875	26.50080889	26.686296									cell part;extracellular membrane-bounded organelle;extracellular organelle;extracellular region part;extracellular vesicular exosome;intracellular membrane-bounded organelle;intracellular organelle;intracellular part;membrane-bounded organelle;membrane-bounded vesicle;nucleus;organelle;vesicle		cell part;extracellular organelle;intracellular membrane-bounded organelle;intracellular organelle;nucleus;organelle;vesicle
P285	285	20.67478	0	19.53716	21.00772	20.536565	25.60087	23.37464	21.63536	20.36714	19.69223	0	21.6875	20.422405	20.10047	19.31855	0	22.497555	18.5921	0	19.52494	20.96648	21.53588	20.824065	24.74409	22.397215	21.68862	0	FALSE	87.5	77.77777778	80	TRUE	FALSE	FALSE	19.04588688	16.00953889	17.027339							biological regulation;catabolic process;cellular catabolic process;cellular metabolic process;cellular nitrogen compound catabolic process;cellular nitrogen compound metabolic process;cellular process;cellular response to stimulus;heterocycle catabolic process;heterocycle metabolic process;induction of apoptosis;induction of apoptosis by intracellular signals;induction of programmed cell death;in…	catalytic activity;hydrolase activity	cell part;chromatin remodeling complex;cytoplasm;extracellular membrane-bounded organelle;extracellular organelle;extracellular region part;extracellular vesicular exosome;histone deacetylase complex;intracellular organelle part;intracellular part;macromolecular complex;membrane;membrane-bounded organelle;membrane-bounded vesicle;nuclear part;nucleoplasm part;organelle;organelle part;plasma membr…	biological regulation;catabolic process;cellular metabolic process;cellular nitrogen compound metabolic process;cellular process;heterocycle metabolic process;metabolic process;nitrogen compound metabolic process;nucleobase-containing compound catabolic process;nucleobase-containing compound metabolic process;nucleobase-containing small molecule metabolic process;nucleotide metabolic process;prim…	cell part;chromatin remodeling complex;cytoplasm;extracellular organelle;macromolecular complex;membrane;organelle;plasma membrane;protein complex;vesicle
P286	286	20.37944	20.6247	21.08166	21.120605	20.85362	20.487305	21.85176	20.742265	21.21071	20.382645	20.424825	20.49427	20.13533	20.26682	20.579485	21.79293	19.49175	20.77269	19.97014	20.412885	20.37793	20.515655	19.73244	19.7544	21.21869	0	20.99616	FALSE	100	100	90	TRUE	FALSE	FALSE	20.89266938	20.53097389	18.375099							anatomical structure formation involved in morphogenesis;anatomical structure morphogenesis;appendage morphogenesis;biological regulation;bone trabecula formation;cellular process;developmental process;embryonic appendage morphogenesis;embryonic limb morphogenesis;embryonic morphogenesis;extracellular sequestering of receptor ligand;limb morphogenesis;mainte0ce of location;mainte0ce of location i…	binding;calcium ion binding;cation binding;extracellular matrix structural constituent;ion binding;metal ion binding;structural molecule activity	extracellular matrix;extracellular region part;proteinaceous extracellular matrix	anatomical structure formation involved in morphogenesis;anatomical structure morphogenesis;biological regulation;cellular process;developmental process	extracellular matrix;proteinaceous extracellular matrix
P287	287	0	0	0	0	18.359	0	0	0	18.8355	0	18.17797	0	0	0	0	0	0	0	0	0	0	0	0	0	0	0	0	TRUE	12.5	22.22222222	0	FALSE	TRUE	FALSE	2.294875	4.112607778	0							ammonium transport;anatomical structure morphogenesis;anion transport;branching involved in mammary gland duct morphogenesis;branching morphogenesis of a tube;cation transport;chloride transport;detection of abiotic stimulus;detection of external stimulus;detection of mechanical stimulus;detection of mechanical stimulus involved in sensory perception;detection of mechanical stimulus involved in s…	active transmembrane transporter activity;ammonium transmembrane transporter activity;anion transmembrane transporter activity;anion:cation symporter activity;cation transmembrane transporter activity;cation:chloride symporter activity;chloride transmembrane transporter activity;inorganic anion transmembrane transporter activity;inorganic cation transmembrane transporter activity;ion transmembran…	apical plasma membrane;basolateral plasma membrane;cell part;extracellular membrane-bounded organelle;extracellular organelle;extracellular region part;extracellular vesicular exosome;integral to membrane;intrinsic to membrane;membrane part;membrane-bounded organelle;membrane-bounded vesicle;organelle;plasma membrane part;vesicle	anatomical structure morphogenesis;detection of stimulus;developmental process;establishment of localization;growth;ion transport;multicellular organismal process;neurological system process;response to abiotic stimulus;response to external stimulus;response to stimulus;transport	cell part;extracellular organelle;organelle;vesicle
P288	288	0	0	0	0	0	21.39392	0	20.786675	0	0	0	0	0	0	0	0	20.71305	0	0	0	0	0	0	23.229995	0	20.513995	0	FALSE	25	11.11111111	20	FALSE	TRUE	FALSE	5.272574375	2.30145	4.374399								structural molecule activity	cell part;cytoskeletal part;intermediate filament;intracellular organelle part;intracellular part;lamin filament;macromolecular complex;membrane;nuclear inner membrane;nuclear membrane;nuclear part;nucleoplasm;organelle inner membrane;organelle membrane;organelle part;protein complex		cell part;macromolecular complex;membrane;nucleoplasm;protein complex
P289	289	20.1993	0	0	0	0	25.418495	23.20675	25.01175	0	0	0	0	0	19.57854	20.68075	0	24.988705	0	0	0	0	0	22.340185	24.80899	23.342585	20.99348	0	FALSE	50	33.33333333	40	FALSE	FALSE	FALSE	11.72953688	7.249777222	9.148524								aldehyde dehydrogenase (NAD) activity;catalytic activity;L-aminoadipate-semialdehyde dehydrogenase activity;oxidoreductase activity;oxidoreductase activity, acting on the aldehyde or oxo group of donors;oxidoreductase activity, acting on the aldehyde or oxo group of donors, NAD or NADP as acceptor
P290	290	0	0	0	0	0	22.05443	17.98749	19.436285	0	0	0	19.65499	0	0	0	0	19.290155	18.072285	19.23198	0	0	0	18.667955	23.107705	18.44694	20.3312	0	FALSE	37.5	22.22222222	60	FALSE	TRUE	TRUE	7.434775625	4.327238333	11.7858065							alcohol metabolic process;alditol metabolic process;biological regulation;carbohydrate metabolic process;carbohydrate phosphorylation;cellular carbohydrate metabolic process;cellular metabolic process;cellular process;glycerol metabolic process;metabolic process;phosphate-containing compound metabolic process;phosphorus metabolic process;phosphorylation;polyol metabolic process;primary metabolic …	adenyl nucleotide binding;adenyl ribonucleotide binding;ATP binding;binding;catalytic activity;cation binding;cyclase activity;FAD-AMP lyase (cyclizing) activity;glycerone kinase activity;ion binding;kinase activity;lyase activity;metal ion binding;nucleotide binding;phosphorus-oxygen lyase activity;phosphotransferase activity, alcohol group as acceptor;purine nucleotide binding;purine ribonucleo…	cell part;extracellular membrane-bounded organelle;extracellular organelle;extracellular region part;extracellular vesicular exosome;intracellular membrane-bounded organelle;intracellular organelle;intracellular part;membrane-bounded organelle;membrane-bounded vesicle;nucleus;organelle;vesicle	alcohol metabolic process;biological regulation;carbohydrate metabolic process;cellular metabolic process;cellular process;metabolic process;phosphorus metabolic process;primary metabolic process;small molecule metabolic process	cell part;extracellular organelle;intracellular membrane-bounded organelle;intracellular organelle;nucleus;organelle;vesicle
P291	291	0	0	0	0	18.10196	0	0	0	0	0	0	0	0	0	0	0	0	0	0	17.2702	0	0	16.69805	18.251845	0	0	0	TRUE	12.5	0	30	FALSE	TRUE	FALSE	2.262745	0	5.2220095							cellular component assembly;cellular component organization;cellular component organization or biogenesis;macromolecular complex assembly;macromolecular complex subunit organization;protein complex assembly;protein complex subunit organization;protein oligomerization;protein tetramerization	binding;nucleotide binding	cell part;intracellular organelle part;intracellular part;macromolecular complex;membrane;mRNA cleavage factor complex;nuclear part;nucleoplasm part;organelle part;protein complex	cellular component assembly;cellular component organization;macromolecular complex assembly;protein complex assembly	cell part;macromolecular complex;membrane;mRNA cleavage factor complex;protein complex
P292	292	0	0	0	20.7997	0	0	0	19.93215	0	0	0	0	0	0	0	0	19.77272	0	19.70838	0	20.25887	20.58591	0	0	0	0	20.16705	FALSE	25	11.11111111	40	FALSE	TRUE	FALSE	5.09148125	2.196968889	8.072021							biological regulation;cellular component organization;cellular component organization or biogenesis;cellular membrane organization;cellular process;central nervous system myelin mainte0ce;membrane organization;myelin mainte0ce;plasma membrane organization;positive regulation of biological process;positive regulation of biosynthetic process;positive regulation of cellular biosynthetic process;posi…	binding;DNA binding;nucleic acid binding;nucleic acid binding transcription factor activity;sequence-specific DNA binding transcription factor activity	cell part;intracellular membrane-bounded organelle;intracellular organelle;intracellular part;membrane-bounded organelle;nucleus;organelle	biological regulation;cellular component organization;cellular membrane organization;cellular process;membrane organization;plasma membrane organization	cell part;intracellular membrane-bounded organelle;intracellular organelle;nucleus;organelle
P293	293	0	0	0	0	0	20.278525	0	0	0	0	0	0	0	0	0	0	0	0	0	0	0	0	0	20.63446	0	0	0	TRUE	12.5	0	10	FALSE	TRUE	FALSE	2.534815625	0	2.063446							acetyl-CoA catabolic process;acetyl-CoA metabolic process;catabolic process;cellular catabolic process;cellular metabolic process;cellular process;coenzyme catabolic process;coenzyme metabolic process;cofactor catabolic process;cofactor metabolic process;metabolic process;tricarboxylic acid cycle	binding;catalytic activity;cation binding;coenzyme binding;cofactor binding;ion binding;isocitrate dehydrogenase (NAD+) activity;isocitrate dehydrogenase activity;magnesium ion binding;metal ion binding;NAD binding;nucleotide binding;oxidoreductase activity;oxidoreductase activity, acting on CH-OH group of donors;oxidoreductase activity, acting on the CH-OH group of donors, NAD or NADP as acceptor	cell part;cytoplasmic part;intracellular membrane-bounded organelle;intracellular organelle;intracellular part;membrane-bounded organelle;mitochondrion;nucleus;organelle	catabolic process;cellular metabolic process;cellular process;cofactor metabolic process;metabolic process	cell part;intracellular membrane-bounded organelle;intracellular organelle;mitochondrion;nucleus;organelle
P294	294	0	0	0	0	0	0	0	0	0	0	0	0	0	0	0	0	0	0	0	0	0	0	0	20.932995	0	0	0	TRUE	0	0	10	FALSE	TRUE	FALSE	0	0	2.0932995							biological regulation;catabolic process;cellular catabolic process;cellular component organization;cellular component organization at cellular level;cellular component organization or biogenesis;cellular component organization or biogenesis at cellular level;cellular macromolecule catabolic process;cellular macromolecule metabolic process;cellular metabolic process;cellular nitrogen compound meta…		Cdc73/Paf1 complex;cell part;chromatin;chromosomal part;cytoplasmic part;intracellular organelle part;intracellular part;macromolecular complex;nuclear part;nucleoplasm part;organelle part;protein complex;Ski complex;transcription elongation factor complex;transcriptionally active chromatin	biological regulation;catabolic process;cellular component organization;cellular metabolic process;cellular nitrogen compound metabolic process;cellular process;chromatin modification;chromatin organization;chromosome organization;histone modification;macromolecule metabolic process;macromolecule modification;metabolic process;mRNA metabolic process;nitrogen compound metabolic process;nucleobase-…	cell part;macromolecular complex;protein complex;transcription elongation factor complex
P295	295	0	0	0	0	22.84257	22.873815	0	22.3223	0	0	0	0	0	23.49668	21.83549	0	21.50814	0	0	0	0	0	0	23.670445	22.99965	21.64838	22.33145	FALSE	37.5	33.33333333	40	FALSE	FALSE	FALSE	8.504835625	7.426701111	9.0649925							catabolic process;cell differentiation;cellular catabolic process;cellular component assembly;cellular component assembly at cellular level;cellular component organization;cellular component organization at cellular level;cellular component organization or biogenesis;cellular component organization or biogenesis at cellular level;cellular developmental process;cellular macromolecular complex asse…		cell part;extracellular membrane-bounded organelle;extracellular organelle;extracellular region part;extracellular vesicular exosome;intracellular membrane-bounded organelle;intracellular organelle;intracellular part;macromolecular complex;membrane;membrane-bounded organelle;membrane-bounded vesicle;nucleus;organelle;proteasome regulatory particle;protein complex;vesicle	catabolic process;cell differentiation;cellular component assembly;cellular component organization;cellular macromolecular complex assembly;cellular metabolic process;cellular process;developmental process;macromolecular complex assembly;macromolecule metabolic process;metabolic process;primary metabolic process;protein complex assembly;protein metabolic process;proteolysis;proteolysis involved i…	cell part;extracellular organelle;intracellular membrane-bounded organelle;intracellular organelle;macromolecular complex;membrane;nucleus;organelle;protein complex;vesicle
P296	296	0	0	0	0	0	22.145355	21.086995	21.94511	0	0	0	0	0	0	0	0	21.4801	0	0	0	0	0	0	20.741085	20.71864	20.531535	0	FALSE	37.5	11.11111111	30	FALSE	TRUE	TRUE	8.1471825	2.386677778	6.199126							anatomical structure development;anatomical structure morphogenesis;anterior/posterior pattern specification;blood vessel development;developmental process;gland development;heart development;hemopoietic or lymphoid organ development;organ development;organ morphogenesis;parathyroid gland development;pattern specification process;regionalization;thymus development		extracellular membrane-bounded organelle;extracellular organelle;extracellular region part;extracellular vesicular exosome;membrane-bounded organelle;membrane-bounded vesicle;organelle;vesicle	anatomical structure development;anatomical structure morphogenesis;developmental process	extracellular organelle;organelle;vesicle
P297	297	26.336985	27.125185	26.95049	26.766425	26.81312	27.399925	26.64619	26.89508	27.013675	26.99403	27.444085	26.87148	26.765345	27.68774	26.811525	27.319075	26.138495	26.509195	26.73157	27.089415	26.58985	26.594705	25.999485	26.298545	26.45802	27.44394	27.088985	FALSE	100	100	100	TRUE	FALSE	FALSE	26.866675	27.00505	26.680371							biological regulation;negative regulation of catalytic activity;negative regulation of endopeptidase activity;negative regulation of hydrolase activity;negative regulation of molecular function;negative regulation of peptidase activity;regulation of biological process;regulation of catalytic activity;regulation of endopeptidase activity;regulation of hydrolase activity;regulation of metabolic pro…	endopeptidase inhibitor activity;endopeptidase regulator activity;enzyme inhibitor activity;enzyme regulator activity;peptidase inhibitor activity;peptidase regulator activity;serine-type endopeptidase inhibitor activity	extracellular membrane-bounded organelle;extracellular organelle;extracellular region part;extracellular space;extracellular vesicular exosome;membrane-bounded organelle;membrane-bounded vesicle;organelle;vesicle	biological regulation	extracellular organelle;extracellular space;organelle;vesicle
P298	298	20.269135	0	20.975365	0	0	0	0	0	0	19.78293	20.31363	19.922165	19.11001	0	0	0	0	21.20501	21.14115	0	20.28912	20.44708	21.23983	0	0	0	0	FALSE	25	44.44444444	50	FALSE	FALSE	TRUE	5.1555625	8.792081667	10.432219								adenyl nucleotide binding;adenyl ribonucleotide binding;ATP binding;binding;calmodulin-dependent protein kinase activity;catalytic activity;kinase activity;nucleotide binding;phosphotransferase activity, alcohol group as acceptor;protein kinase activity;protein serine/threonine kinase activity;purine nucleotide binding;purine ribonucleoside triphosphate binding;purine ribonucleotide binding;ribon…
P299	299	27.405265	26.677225	26.466155	26.862305	27.704275	25.749015	27.38895	26.02622	26.223035	26.20836	26.506415	26.78756	27.50697	26.568605	27.237875	26.5328	26.020465	26.68014	26.20544	27.03906	26.31779	27.09353	26.81982	26.279955	27.133865	26.503635	27.230945	FALSE	100	100	100	TRUE	FALSE	FALSE	26.78492625	26.62134278	26.730418							biological regulation;cell differentiation;cell junction mainte0ce;cell junction organization;cell projection organization;cell proliferation;cell surface receptor linked signaling pathway;cell-cell junction mainte0ce;cell-cell junction organization;cellular component mainte0ce;cellular component mainte0ce at cellular level;cellular component organization;cellular component organization at cellul…	adenyl nucleotide binding;adenyl ribonucleotide binding;ATP binding;binding;catalytic activity;kinase activity;macrophage colony-stimulating factor receptor activity;molecular transducer activity;nucleotide binding;phosphotransferase activity, alcohol group as acceptor;protein kinase activity;protein tyrosine kinase activity;purine nucleotide binding;purine ribonucleoside triphosphate binding;pur…	cell part;cell surface;integral to membrane;intrinsic to membrane;macromolecular complex;membrane;membrane part;plasma membrane;protein complex;receptor complex	biological regulation;cell differentiation;cell junction organization;cell proliferation;cellular component organization;cellular lipid metabolic process;cellular metabolic process;cellular process;developmental process;lipid metabolic process;macromolecule metabolic process;macromolecule modification;metabolic process;phosphorus metabolic process;primary metabolic process;protein metabolic proce…	cell part;cell surface;macromolecular complex;membrane;plasma membrane;protein complex;receptor complex
P300	300	0	0	0	0	0	18.61357	0	0	0	0	0	0	0	0	0	0	18.369165	0	17.33464	0	0	0	0	19.32271	17.81797	0	0	FALSE	12.5	11.11111111	30	FALSE	TRUE	FALSE	2.32669625	2.041018333	5.447532							amine catabolic process;amine metabolic process;carboxylic acid catabolic process;carboxylic acid metabolic process;catabolic process;cellular amine metabolic process;cellular amino acid catabolic process;cellular amino acid metabolic process;cellular catabolic process;cellular ketone metabolic process;cellular macromolecule catabolic process;cellular macromolecule metabolic process;cellular meta…	catalytic activity;oxidoreductase activity;oxidoreductase activity, acting on a sulfur group of donors;oxidoreductase activity, acting on a sulfur group of donors, oxygen as acceptor;prenylcysteine oxidase activity	cell part;cytoplasmic part;intracellular organelle part;intracellular part;membrane;organelle membrane;organelle part;vacuolar membrane;vacuolar part	amine metabolic process;catabolic process;cellular amino acid metabolic process;cellular ketone metabolic process;cellular metabolic process;cellular nitrogen compound metabolic process;cellular process;macromolecule metabolic process;metabolic process;nitrogen compound metabolic process;organic acid metabolic process;primary metabolic process;protein metabolic process;proteolysis;proteolysis inv…	cell part;membrane
P301	301	0	0	0	0	0	21.003685	19.418	20.73901	0	0	0	19.71024	0	0	0	0	20.494985	0	0	0	0	0	0	22.11908	20.13352	20.45513	0	FALSE	37.5	22.22222222	30	FALSE	TRUE	TRUE	7.645086875	4.467247222	6.270773							anatomical structure development;apical protein localization;asymmetric protein localization;biological regulation;brain development;cell communication;cell differentiation;cell-cell signaling;cellular component disassembly;cellular component disassembly at cellular level;cellular component organization;cellular component organization at cellular level;cellular component organization or biogenesi…	binding;protein binding;SNARE binding;soluble NSF attachment protein activity;syntaxin binding	cell part;cytoplasmic part;extracellular membrane-bounded organelle;extracellular organelle;extracellular region part;extracellular vesicular exosome;intracellular organelle part;intracellular part;macromolecular complex;membrane;membrane part;membrane-bounded organelle;membrane-bounded vesicle;organelle;organelle membrane;organelle part;protein complex;SNARE complex;synaptobrevin 2-SNAP-25-synta…	anatomical structure development;biological regulation;cell communication;cell differentiation;cell-cell signaling;cellular component disassembly;cellular component organization;cellular process;developmental process;establishment of localization;localization;membrane fusion;membrane organization;protein transport;regulation of transport;signaling;transport	cell part;extracellular organelle;macromolecular complex;membrane;organelle;protein complex;vesicle
P302	302	24.069265	23.70739	23.650245	24.230945	23.75585	23.77468	23.791125	23.624415	23.937545	23.721995	24.211965	23.780825	24.16312	24.53226	24.652425	23.579495	23.81706	23.36983	24.17316	23.988595	24.13185	24.055815	23.982645	23.45064	24.5222	24.359085	24.02638	FALSE	100	100	100	TRUE	FALSE	FALSE	23.82548938	24.04407667	24.00602							anatomical structure development;blood vessel development;cellular component assembly;cellular component assembly at cellular level;cellular component organization;cellular component organization at cellular level;cellular component organization or biogenesis;cellular component organization or biogenesis at cellular level;cellular process;collagen fibril organization;developmental process;elastic…	binding;catalytic activity;cation binding;copper ion binding;ion binding;metal ion binding;oxidoreductase activity;oxidoreductase activity, acting on the CH-NH2 group of donors;oxidoreductase activity, acting on the CH-NH2 group of donors, oxygen as acceptor;protein-lysine 6-oxidase activity;transition metal ion binding	collagen;extracellular matrix;extracellular matrix part;extracellular region part;proteinaceous extracellular matrix	anatomical structure development;cellular component assembly;cellular component organization;cellular process;developmental process;extracellular matrix organization;extracellular structure organization	extracellular matrix;proteinaceous extracellular matrix
P303	303	22.91061	22.34597	21.819205	22.015945	22.81161	20.33238	22.215935	21.462925	21.47042	21.796375	20.915215	20.45151	22.145925	21.81869	21.501915	21.56732	21.246385	22.08173	20.79453	21.520015	20.913245	21.27469	21.72697	20.26476	21.347315	21.36765	22.029535	FALSE	100	100	100	TRUE	FALSE	FALSE	21.9893225	21.43486167	21.332044							biological regulation;cell migration;cell motility;cell surface receptor linked signaling pathway;cellular component movement;cellular localization;cellular process;cellular response to stimulus;centrosome localization;localization;locomotion;neuron migration;organelle localization;regulation of biological process;regulation of cellular process;response to stimulus;semaphorin-plexin signaling pat…	molecular transducer activity;receptor activity;signal transducer activity;signaling receptor activity;transmembrane signaling receptor activity	cell part;integral to membrane;integral to plasma membrane;intrinsic to membrane;intrinsic to plasma membrane;membrane part;plasma membrane part	biological regulation;cell motility;cellular component movement;cellular localization;cellular process;localization;locomotion;organelle localization;response to stimulus;signal transduction	cell part
P304	304	22.33192	21.598805	22.426665	23.25973	21.951425	0	20.25534	0	21.872815	22.596345	22.641235	21.98714	0	0	0	0	0	23.265755	22.943495	22.780675	22.846685	23.4752	22.831125	0	0	0	21.63768	FALSE	75	44.44444444	70	FALSE	FALSE	FALSE	16.47798563	9.899726111	15.9780615							establishment of localization;transport		cell part;cytoplasmic part;endoplasmic reticulum;endoplasmic reticulum-Golgi intermediate compartment;extracellular membrane-bounded organelle;extracellular organelle;extracellular region part;extracellular vesicular exosome;Golgi apparatus;integral to membrane;intracellular membrane-bounded organelle;intracellular organelle;intracellular part;intrinsic to membrane;membrane part;membrane-bounded …	establishment of localization;transport	cell part;endoplasmic reticulum;extracellular organelle;Golgi apparatus;intracellular membrane-bounded organelle;intracellular organelle;organelle;vesicle
P305	305	27.273035	23.99444	28.341595	27.731995	0	0	0	0	26.235565	27.587675	28.040345	27.106095	23.84086	0	0	0	21.332725	28.64525	28.72294	25.290035	28.090905	27.706765	28.594405	20.7458	0	0	22.53218	FALSE	50	66.66666667	80	FALSE	FALSE	FALSE	13.41763313	17.12702944	21.032828							anatomical structure development;biological regulation;cellular component organization;cellular component organization at cellular level;cellular component organization or biogenesis;cellular component organization or biogenesis at cellular level;cellular macromolecule metabolic process;cellular metabolic process;cellular nitrogen compound metabolic process;cellular process;cellular response to a…	binding;carbohydrate binding;cation binding;glycosaminoglycan binding;heparin binding;ion binding;metal ion binding;pattern binding;polysaccharide binding;transition metal ion binding	cell part;cytoplasmic part;Golgi apparatus;intracellular membrane-bounded organelle;intracellular organelle;intracellular part;membrane;membrane-bounded organelle;organelle;perinuclear region of cytoplasm;plasma membrane	anatomical structure development;biological regulation;cellular component organization;cellular metabolic process;cellular nitrogen compound metabolic process;cellular process;developmental process;extracellular matrix organization;extracellular structure organization;macromolecule metabolic process;metabolic process;mRNA metabolic process;mRNA processing;nitrogen compound metabolic process;nucle…	cell part;Golgi apparatus;intracellular membrane-bounded organelle;intracellular organelle;membrane;organelle;plasma membrane
P306	306	0	0	0	0	0	20.2811	0	0	0	0	0	0	17.93024	0	0	0	0	0	0	0	0	0	0	21.557665	0	0	0	TRUE	12.5	11.11111111	10	FALSE	TRUE	FALSE	2.5351375	1.992248889	2.1557665									cell part;extracellular membrane-bounded organelle;extracellular organelle;extracellular region part;extracellular vesicular exosome;integral to membrane;intrinsic to membrane;membrane part;membrane-bounded organelle;membrane-bounded vesicle;organelle;vesicle		cell part;extracellular organelle;organelle;vesicle
P307	307	0	0	0	0	0	20.678665	0	0	0	0	0	0	0	0	0	0	0	0	0	0	0	0	0	20.67639	0	0	0	TRUE	12.5	0	10	FALSE	TRUE	FALSE	2.584833125	0	2.067639								enzyme regulator activity;GTPase regulator activity;guanyl-nucleotide exchange factor activity;nucleoside-triphosphatase regulator activity;Ras guanyl-nucleotide exchange factor activity;Rho guanyl-nucleotide exchange factor activity;small GTPase regulator activity
P308	308	23.814295	23.56184	24.06376	23.34158	24.200715	22.02475	23.37431	23.40423	22.829605	23.4978	23.46309	23.18631	24.555465	22.666385	23.68552	23.1034	22.59071	24.18561	24.088305	23.682365	23.727715	23.842965	24.450065	22.041645	23.37529	22.617075	23.043365	FALSE	100	100	100	TRUE	FALSE	FALSE	23.473185	23.28647611	23.50544							biological regulation;biosynthetic process;cell differentiation;cellular biosynthetic process;cellular developmental process;cellular macromolecule biosynthetic process;cellular macromolecule metabolic process;cellular metabolic process;cellular nitrogen compound metabolic process;cellular process;cellular response to chemical stimulus;cellular response to endogenous stimulus;cellular response to…	extracellular matrix structural constituent;structural molecule activity	cell part;collagen;collagen type IV;extracellular matrix part;extracellular membrane-bounded organelle;extracellular organelle;extracellular region part;extracellular vesicular exosome;intracellular membrane-bounded organelle;intracellular organelle;intracellular part;membrane-bounded organelle;membrane-bounded vesicle;organelle;sheet-forming collagen;vesicle	biological regulation;biosynthetic process;cell differentiation;cellular metabolic process;cellular nitrogen compound metabolic process;cellular process;developmental process;macromolecule metabolic process;metabolic process;nitrogen compound metabolic process;nucleobase-containing compound metabolic process;primary metabolic process;response to chemical stimulus;response to endogenous stimulus;r…	cell part;extracellular organelle;intracellular membrane-bounded organelle;intracellular organelle;organelle;vesicle
P309	309	22.757995	22.302205	22.200355	21.99072	23.388135	0	21.97323	21.867675	0	21.81871	21.965985	21.59921	22.33377	21.22341	22.84467	22.228305	21.84487	22.22428	22.214735	22.361505	23.004165	22.16517	22.086625	20.48473	22.35571	22.056485	0	FALSE	87.5	88.88888889	90	TRUE	FALSE	FALSE	19.56003938	19.53988111	19.8953405							anatomical structure development;anatomical structure morphogenesis;basement membrane organization;blood vessel morphogenesis;brain development;branching morphogenesis of a tube;cellular component organization;cellular component organization at cellular level;cellular component organization or biogenesis;cellular component organization or biogenesis at cellular level;cellular process;cellular res…	extracellular matrix structural constituent;structural molecule activity	collagen;collagen type IV;extracellular matrix part;extracellular region part;sheet-forming collagen	anatomical structure development;anatomical structure morphogenesis;cellular component organization;cellular process;developmental process;extracellular matrix organization;extracellular structure organization;multicellular organismal process;response to chemical stimulus;response to endogenous stimulus;response to stimulus
P310	310	23.79476	22.352925	24.45498	23.564425	23.46304	22.65436	22.030125	22.86571	23.053455	23.738045	24.096145	23.0661	22.534915	0	24.140805	21.26299	0	24.12352	24.5682	22.43127	24.114895	23.83701	24.169195	22.23915	21.82297	0	23.086715	FALSE	100	77.77777778	90	TRUE	FALSE	FALSE	23.14754063	17.98805056	21.0392925							anatomical structure development;anatomical structure morphogenesis;biological adhesion;biological regulation;blood vessel endothelial cell migration;cell adhesion;cell migration;cell migration involved in sprouting angiogenesis;cell motility;cell surface receptor linked signaling pathway;cellular component movement;cellular process;cellular response to stimulus;developmental process;endothelial …		adherens junction;anchoring junction;cell junction;cell part;cell-substrate adherens junction;cell-substrate junction;focal adhesion;membrane;plasma membrane	anatomical structure development;anatomical structure morphogenesis;biological adhesion;biological regulation;cell adhesion;cell motility;cellular component movement;cellular process;developmental process;locomotion;response to stimulus;signal transduction	cell part;membrane;plasma membrane
P311	311	0	0	0	0	0	0	0	21.52863	0	0	0	0	0	0	0	0	21.856645	0	0	0	0	0	0	22.69914	21.45343	0	0	TRUE	12.5	11.11111111	20	FALSE	TRUE	FALSE	2.69107875	2.428516111	4.415257							anatomical structure development;biological regulation;cardiac cell development;cardiac muscle cell development;cell development;cellular component organization;cellular component organization at cellular level;cellular component organization or biogenesis;cellular component organization or biogenesis at cellular level;cellular developmental process;cellular localization;cellular macromolecule lo…	structural molecule activity	cell part;cytoplasmic part;cytoskeletal part;envelope;intermediate filament;intracellular organelle part;intracellular part;lamin filament;macromolecular complex;nuclear envelope;nuclear lamina;nuclear part;nucleoplasm;organelle envelope;organelle part;perinuclear region of cytoplasm;protein complex	anatomical structure development;biological regulation;cell development;cellular component organization;cellular localization;cellular membrane organization;cellular process;cytoskeleton organization;developmental process;establishment of localization;establishment or mainte0ce of cell polarity;localization;membrane organization;nuclear transport;nucleocytoplasmic transport;organelle organization…	cell part;macromolecular complex;nuclear envelope;nucleoplasm;protein complex
P312	312	22.737055	22.430375	22.267125	22.770825	22.65389	23.204335	22.369855	23.421435	21.87996	21.20805	21.655925	21.570755	22.452095	21.771455	21.82946	21.828705	22.06685	21.683305	21.601555	21.06065	21.812115	21.859035	22.497575	24.067365	22.01913	22.14403	21.900885	FALSE	100	100	100	TRUE	FALSE	FALSE	22.73186188	21.80702833	22.0645645							alkene biosynthetic process;amine metabolic process;biosynthetic process;carboxylic acid biosynthetic process;carboxylic acid metabolic process;cellular alkene metabolic process;cellular amine metabolic process;cellular amino acid metabolic process;cellular biosynthetic process;cellular ketone metabolic process;cellular lipid metabolic process;cellular metabolic process;cellular modified amino ac…	catalytic activity;gamma-glutamyltransferase activity;transferase activity;transferase activity, transferring acyl groups;transferase activity, transferring amino-acyl groups	cell part;membrane;plasma membrane	amine metabolic process;biosynthetic process;cellular alkene metabolic process;cellular amino acid metabolic process;cellular ketone metabolic process;cellular lipid metabolic process;cellular metabolic process;cellular nitrogen compound metabolic process;cellular process;lipid metabolic process;metabolic process;nitrogen compound metabolic process;organic acid metabolic process;peptide metabolic…	cell part;membrane;plasma membrane
P313	313	23.96501	24.039395	23.637155	23.98102	23.049375	21.43827	23.278595	23.09529	24.10302	23.749805	24.63995	26.17533	22.487465	23.51412	24.08732	23.58243	22.79642	24.009565	24.04295	24.630655	24.49614	24.28911	24.097945	22.14034	23.219565	27.203095	24.19204	FALSE	100	100	100	TRUE	FALSE	FALSE	23.31051375	23.90398444	24.2321405							amine metabolic process;aminoglycan catabolic process;aminoglycan metabolic process;biological regulation;carbohydrate catabolic process;carbohydrate metabolic process;catabolic process;defense response;defense response to bacterium;defense response to Gram-positive bacterium;detection of bacterium;detection of biotic stimulus;detection of external stimulus;detection of stimulus;glycosaminoglycan…	binding;carbohydrate binding;catalytic activity;cation binding;glycosaminoglycan binding;hydrolase activity;hydrolase activity, acting on carbon-nitrogen (but not peptide) bonds;hydrolase activity, acting on carbon-nitrogen (but not peptide) bonds, in linear amides;ion binding;metal ion binding;molecular transducer activity;N-acetylmuramoyl-L-alanine amidase activity;pattern binding;pattern recog…	extracellular membrane-bounded organelle;extracellular organelle;extracellular region part;extracellular vesicular exosome;membrane-bounded organelle;membrane-bounded vesicle;organelle;vesicle	amine metabolic process;biological regulation;carbohydrate metabolic process;catabolic process;detection of stimulus;growth;immune system process;macromolecule metabolic process;metabolic process;multi-organism process;nitrogen compound metabolic process;polysaccharide metabolic process;primary metabolic process;response to biotic stimulus;response to external stimulus;response to stimulus;respon…	extracellular organelle;organelle;vesicle
P314	314	31.640955	32.363755	32.738315	32.516615	32.23549	31.781265	31.825395	31.792665	30.91614	32.310795	32.344895	31.989415	32.40049	31.31137	32.463875	32.148655	31.42527	32.858045	32.5728	32.485745	32.568805	32.346235	32.81773	32.585225	30.75041	30.964235	32.242645	FALSE	100	100	100	TRUE	FALSE	FALSE	32.11180688	31.92343389	32.2191875							acylglycerol catabolic process;acylglycerol metabolic process;alcohol metabolic process;alpha-amino-3-hydroxy-5-methyl-4-isoxazole propionate receptor clustering;anatomical structure morphogenesis;artery morphogenesis;biological regulation;biosynthetic process;blood vessel morphogenesis;calcium ion homeostasis;carboxylic acid transport;catabolic process;cation homeostasis;cell part morphogenesis;…	antioxidant activity;beta-amyloid binding;binding;carbohydrate binding;cation binding;cholesterol binding;cholesterol transporter activity;enzyme activator activity;enzyme regulator activity;glycosaminoglycan binding;heparin binding;ion binding;lipid binding;lipid transporter activity;lipoprotein particle binding;lipoprotein particle receptor binding;low-density lipoprotein particle receptor bind…	blood microparticle;cell part;chylomicron;extracellular matrix;extracellular membrane-bounded organelle;extracellular organelle;extracellular region part;extracellular vesicular exosome;high-density lipoprotein particle;intermediate-density lipoprotein particle;intracellular membrane-bounded organelle;intracellular organelle;intracellular part;low-density lipoprotein particle;macromolecular compl…	alcohol metabolic process;anatomical structure morphogenesis;biological regulation;biosynthetic process;catabolic process;cellular component assembly;cellular component morphogenesis;cellular component organization;cellular homeostasis;cellular ion homeostasis;cellular lipid metabolic process;cellular localization;cellular membrane organization;cellular metabolic process;cellular process;circulat…	cell part;extracellular matrix;extracellular organelle;intracellular membrane-bounded organelle;intracellular organelle;macromolecular complex;membrane;nucleus;organelle;vesicle
P315	315	24.66047	23.475295	24.03455	23.635865	23.566775	22.89781	22.759085	22.32293	24.089155	24.423835	23.98405	22.863635	24.32115	25.00649	23.877275	23.143375	21.83972	23.273865	23.834905	23.45013	22.77871	23.27254	23.4807	21.76374	23.14665	23.7147	22.90051	FALSE	100	100	100	TRUE	FALSE	FALSE	23.4190975	23.72763167	23.161645							anatomical structure development;biological adhesion;calcium-dependent cell-cell adhesion;carbohydrate metabolic process;cell adhesion;cell-cell adhesion;cellular carbohydrate metabolic process;cellular glucan metabolic process;cellular macromolecule metabolic process;cellular metabolic process;cellular polysaccharide metabolic process;cellular process;developmental process;energy derivation by o…	binding;calcium ion binding;cation binding;ion binding;metal ion binding	cell junction;cell part;cell-cell junction;extracellular membrane-bounded organelle;extracellular organelle;extracellular region part;extracellular vesicular exosome;integral to membrane;intrinsic to membrane;membrane;membrane part;membrane-bounded organelle;membrane-bounded vesicle;organelle;plasma membrane;vesicle	anatomical structure development;biological adhesion;carbohydrate metabolic process;cell adhesion;cellular metabolic process;cellular process;developmental process;energy reserve metabolic process;generation of precursor metabolites and energy;macromolecule metabolic process;metabolic process;polysaccharide metabolic process;primary metabolic process	cell part;extracellular organelle;membrane;organelle;plasma membrane;vesicle
P316	316	24.48591	24.233075	23.970515	23.643815	23.836	22.12772	24.084425	23.28525	23.39065	23.060115	22.787595	22.548095	24.05198	23.06278	23.45749	23.394705	22.33562	23.08126	22.83145	23.320595	22.47066	23.461265	23.556055	21.347835	22.33829	21.914425	23.53255	FALSE	100	100	100	TRUE	FALSE	FALSE	23.70833875	23.12100333	22.7854385							alcohol metabolic process;anatomical structure development;anatomical structure morphogenesis;biological regulation;carbohydrate metabolic process;cellular carbohydrate metabolic process;cellular component organization;cellular component organization at cellular level;cellular component organization or biogenesis;cellular component organization or biogenesis at cellular level;cellular metabolic p…	alpha-mannosidase activity;binding;carbohydrate binding;catalytic activity;cation binding;hydrolase activity;hydrolase activity, acting on glycosyl bonds;hydrolase activity, hydrolyzing N-glycosyl compounds;hydrolase activity, hydrolyzing O-glycosyl compounds;ion binding;mannosidase activity;metal ion binding;transition metal ion binding;zinc ion binding	cell part;cis-Golgi network;cytoplasmic part;extracellular membrane-bounded organelle;extracellular organelle;extracellular region part;extracellular vesicular exosome;Golgi apparatus part;Golgi membrane;intracellular organelle part;intracellular part;membrane;membrane-bounded organelle;membrane-bounded vesicle;organelle;organelle membrane;organelle part;vesicle	alcohol metabolic process;anatomical structure development;anatomical structure morphogenesis;biological regulation;carbohydrate metabolic process;cellular component organization;cellular metabolic process;cellular process;developmental process;embryo development;metabolic process;mitochondrion organization;multicellular organismal process;oligosaccharide metabolic process;organelle organization;…	cell part;extracellular organelle;membrane;organelle;vesicle
P317	317	19.749745	0	0	0	0	24.19531	21.964775	23.44007	19.39222	0	0	0	0	19.53518	0	20.06118	21.513485	19.33313	0	0	0	0	19.4018	23.313705	22.438865	19.42923	0	FALSE	50	44.44444444	50	FALSE	FALSE	FALSE	11.1687375	8.944673889	10.391673								structural constituent of eye lens;structural molecule activity
P318	318	0	0	0	0	0	0	0	0	0	0	0	17.30981	0	0	0	0	0	0	0	0	0	0	17.053585	20.56187	0	0	0	TRUE	0	11.11111111	20	FALSE	TRUE	FALSE	0	1.923312222	3.7615455							cellular macromolecule metabolic process;cellular metabolic process;cellular nitrogen compound metabolic process;cellular process;macromolecule metabolic process;metabolic process;mRNA metabolic process;mRNA processing;nitrogen compound metabolic process;nucleic acid metabolic process;nucleobase-containing compound metabolic process;primary metabolic process;RNA metabolic process;RNA processing;R…	binding;cation binding;ion binding;metal ion binding;nucleic acid binding;nucleotide binding;RNA binding	cell part;intracellular membrane-bounded organelle;intracellular organelle;intracellular organelle part;intracellular part;macromolecular complex;membrane-bounded organelle;nuclear body;nuclear part;nuclear speck;nucleoplasm part;nucleus;organelle;organelle part;ribonucleoprotein complex;spliceosomal complex	cellular metabolic process;cellular nitrogen compound metabolic process;cellular process;macromolecule metabolic process;metabolic process;mRNA metabolic process;mRNA processing;nitrogen compound metabolic process;nucleobase-containing compound metabolic process;primary metabolic process;RNA metabolic process;RNA processing;RNA splicing	cell part;intracellular membrane-bounded organelle;intracellular organelle;macromolecular complex;nucleus;organelle;ribonucleoprotein complex;spliceosomal complex
P319	319	0	0	0	21.883205	0	0	0	19.38136	0	0	0	0	0	0	0	20.6868	19.530355	0	0	0	19.872685	19.6724	0	0	0	0	0	FALSE	25	22.22222222	20	FALSE	TRUE	FALSE	5.158070625	4.468572778	3.9545085									cell part;cytoplasm;extracellular membrane-bounded organelle;extracellular organelle;extracellular region part;extracellular vesicular exosome;intracellular part;membrane-bounded organelle;membrane-bounded vesicle;organelle;vesicle		cell part;cytoplasm;extracellular organelle;organelle;vesicle
P320	320	0	0	0	0	0	21.278135	0	20.05378	0	0	0	0	0	0	0	0	0	0	0	0	0	0	0	20.74806	0	0	0	TRUE	25	0	10	FALSE	TRUE	FALSE	5.166489375	0	2.074806							actin cytoskeleton organization;actin filament organization;actin filament-based process;biological adhesion;biological regulation;cell adhesion;cell-substrate adhesion;cellular component organization;cellular component organization at cellular level;cellular component organization or biogenesis;cellular component organization or biogenesis at cellular level;cellular process;cytoskeleton organiza…		adherens junction;anchoring junction;cell junction;cell part;cell-substrate adherens junction;cell-substrate junction;cytoplasm;focal adhesion;intracellular membrane-bounded organelle;intracellular organelle;intracellular part;membrane-bounded organelle;nucleus;organelle	biological adhesion;biological regulation;cell adhesion;cellular component organization;cellular process;cytoskeleton organization;organelle organization;regulation of organelle organization	cell part;cytoplasm;intracellular membrane-bounded organelle;intracellular organelle;nucleus;organelle
P321	321	25.28033	25.520125	24.677085	24.6017	25.21628	23.724715	24.600025	24.53281	24.722345	24.71063	24.595865	24.15316	25.019835	24.6375	25.229695	24.62218	24.51476	24.699515	24.63395	24.79613	24.66332	24.95524	24.70247	24.22022	24.593615	24.332665	24.87705	FALSE	100	100	100	TRUE	FALSE	FALSE	24.76913375	24.68955222	24.6474175							biological regulation;multicellular organismal process;ossification;positive regulation of biological process;positive regulation of cartilage development;positive regulation of developmental process;regulation of biological process;regulation of cartilage development;regulation of developmental process;regulation of multicellular organismal development;regulation of multicellular organismal proc…	binding;calcium ion binding;catalytic activity;cation binding;endopeptidase activity;hydrolase activity;ion binding;metal ion binding;metalloendopeptidase activity;metallopeptidase activity;peptidase activity;peptidase activity, acting on L-amino acid peptides;transition metal ion binding;zinc ion binding	extracellular region	biological regulation;multicellular organismal process	extracellular region
P322	322	0	0	18.4191	0	0	21.93907	0	0	0	0	0	0	19.72763	0	0	0	0	0	0	0	0	0	0	21.237445	19.91187	0	0	FALSE	25	11.11111111	20	FALSE	TRUE	FALSE	5.04477125	2.191958889	4.1149315							actin cytoskeleton organization;actin filament bundle assembly;actin filament organization;actin filament-based process;anatomical structure development;biological regulation;calcium-mediated signaling;calcium-mediated signaling using extracellular calcium source;calcium-mediated signaling using intracellular calcium source;cell development;cellular component assembly;cellular component assembly …		actin filament;cell cortex part;cell part;cell projection membrane;cell projection part;cortical cytoskeleton;cytoplasmic membrane-bounded vesicle;cytoplasmic part;cytoplasmic vesicle;cytoskeletal part;cytoskeleton;cytosol;intracellular membrane-bounded organelle;intracellular non-membrane-bounded organelle;intracellular organelle;intracellular organelle part;intracellular part;macromolecular com…	anatomical structure development;biological regulation;cell development;cellular component assembly;cellular component organization;cellular process;cytoskeleton organization;developmental process;establishment of localization;macromolecular complex assembly;organelle organization;protein complex assembly;protein transport;regulation of organelle organization;regulation of protein modification pr…	cell part;cytoplasmic membrane-bounded vesicle;cytoskeleton;cytosol;intracellular membrane-bounded organelle;intracellular non-membrane-bounded organelle;intracellular organelle;macromolecular complex;membrane;organelle;protein complex;vesicle
P323	323	0	0	0	0	0	0	0	20.21205	0	0	0	20.19057	0	0	0	0	21.34964	0	0	0	0	0	0	0	0	0	0	TRUE	12.5	22.22222222	0	FALSE	TRUE	FALSE	2.52650625	4.615578889	0								catalytic activity;channel activity;hydrolase activity;hydrolase activity, acting on ester bonds;ion channel activity;ion transmembrane transporter activity;passive transmembrane transporter activity;phosphatase activity;phosphoprotein phosphatase activity;phosphoric ester hydrolase activity;protein tyrosine phosphatase activity;protein tyrosine/serine/threonine phosphatase activity;substrate-spe…	cell part;membrane		cell part;membrane
P324	324	23.25506	23.28848	23.21614	22.75988	24.068315	21.22042	23.5153	23.089065	21.65218	21.81395	22.290425	22.156735	23.973965	22.79803	23.54079	21.968415	0	23.164145	22.32024	22.855005	22.209685	22.713655	23.192995	21.12729	20.82221	22.43486	23.04058	FALSE	100	88.88888889	100	TRUE	FALSE	FALSE	23.0515825	20.02161	22.3880665							alcohol metabolic process;carbohydrate metabolic process;cellular carbohydrate metabolic process;cellular metabolic process;cellular process;hexose metabolic process;mannose metabolic process;metabolic process;monosaccharide metabolic process;primary metabolic process;small molecule metabolic process	alpha-mannosidase activity;binding;carbohydrate binding;catalytic activity;cation binding;hydrolase activity;hydrolase activity, acting on glycosyl bonds;hydrolase activity, hydrolyzing N-glycosyl compounds;hydrolase activity, hydrolyzing O-glycosyl compounds;ion binding;mannosidase activity;metal ion binding;transition metal ion binding;zinc ion binding		alcohol metabolic process;carbohydrate metabolic process;cellular metabolic process;cellular process;metabolic process;primary metabolic process;small molecule metabolic process
P325	325	0	0	0	0	0	21.30855	0	0	20.05643	0	0	22.12499	0	0	0	22.74561	0	0	0	0	0	0	0	22.962195	0	23.27852	0	FALSE	12.5	33.33333333	20	FALSE	TRUE	FALSE	2.66356875	7.214114444	4.6240715							biological regulation;cellular process;cellular response to stimulus;intracellular signal transduction;regulation of biological process;regulation of cellular process;response to stimulus;signal transduction;small GTPase mediated signal transduction		cell part;intracellular	biological regulation;cellular process;response to stimulus;signal transduction	cell part;intracellular
P326	326	0	0	18.763935	0	0	0	0	0	0	0	0	0	0	0	18.39845	0	0	0	20.545585	0	0	0	19.02744	18.44548	0	0	0	FALSE	12.5	11.11111111	30	FALSE	TRUE	FALSE	2.345491875	2.044272222	5.8018505							behavioral response to starvation;biological regulation;cell surface receptor linked signaling pathway;cellular process;cellular response to stimulus;G-protein coupled receptor protein signaling pathway;neuropeptide signaling pathway;regulation of appetite;regulation of biological process;regulation of biological quality;regulation of cellular process;response to external stimulus;response to ext…		extracellular region	biological regulation;cellular process;response to external stimulus;response to extracellular stimulus;response to starvation;response to stimulus;response to stress;signal transduction	extracellular region
P327	327	0	0	0	0	0	0	0	0	0	0	0	0	0	0	0	0	20.79079	0	0	0	0	0	0	0	0	0	0	TRUE	0	11.11111111	0	FALSE	TRUE	FALSE	0	2.310087778	0							actin cytoskeleton organization;actin filament-based process;biological regulation;cellular component organization;cellular component organization at cellular level;cellular component organization or biogenesis;cellular component organization or biogenesis at cellular level;cellular process;circadian regulation of gene expression;circadian rhythm;cortical actin cytoskeleton organization;cortical …	binding;enzyme binding;kinase binding;protein binding;protein kinase binding;protein kinase C binding	caveola;cell part;cytoplasm;intracellular part;macromolecular complex;membrane part;membrane raft;plasma membrane part;protein complex	biological regulation;cellular component organization;cellular process;cytoskeleton organization;organelle organization;rhythmic process	cell part;cytoplasm;macromolecular complex;protein complex
P328	328	21.387055	21.27712	22.77057	22.054665	20.713265	20.762	21.30111	22.578025	21.825755	21.962375	23.52385	20.786485	21.18784	22.0852	22.310375	21.15579	21.46273	21.192685	21.68728	21.024725	21.636205	20.575845	20.8085	20.20444	21.12222	22.488645	22.065385	FALSE	100	100	100	TRUE	FALSE	FALSE	21.60547625	21.81115556	21.280593							biological regulation;biosynthetic process;catabolic process;cellular biosynthetic process;cellular catabolic process;cellular lipid catabolic process;cellular lipid metabolic process;cellular metabolic process;cellular process;ceramide biosynthetic process;ceramide metabolic process;lipid biosynthetic process;lipid catabolic process;lipid metabolic process;membrane lipid biosynthetic process;mem…	catalytic activity;hydrolase activity;hydrolase activity, acting on ester bonds;lipase activity;phospholipase activity;phosphoric diester hydrolase activity;phosphoric ester hydrolase activity;sphingomyelin phosphodiesterase activity	cell part;cytoplasmic part;endosome;extracellular membrane-bounded organelle;extracellular organelle;extracellular region part;extracellular vesicular exosome;intracellular membrane-bounded organelle;intracellular organelle;intracellular part;lysosome;lytic vacuole;membrane;membrane-bounded organelle;membrane-bounded vesicle;organelle;plasma membrane;vacuole;vesicle	biological regulation;biosynthetic process;catabolic process;cellular lipid metabolic process;cellular metabolic process;cellular process;lipid metabolic process;metabolic process;primary metabolic process;regulation of protein modification process	cell part;endosome;extracellular organelle;intracellular membrane-bounded organelle;intracellular organelle;lysosome;membrane;organelle;plasma membrane;vacuole;vesicle
P329	329	23.210675	23.65301	25.066755	25.898735	22.995855	18.66931	21.99845	22.930755	24.704995	26.690445	27.67848	26.47891	22.579215	26.19398	22.06504	26.14274	23.608355	26.2188	25.523245	25.78022	26.27423	26.568675	26.08408	20.53694	25.06571	24.07629	25.519575	FALSE	100	100	100	TRUE	FALSE	FALSE	23.05294313	25.12690667	25.1647765							biological regulation;cellular metabolic process;cellular process;cofactor metabolic process;establishment of localization;heme metabolic process;hemoglobin metabolic process;heterocycle metabolic process;macromolecule metabolic process;metabolic process;nitrogen compound metabolic process;pigment metabolic process;porphyrin-containing compound metabolic process;positive regulation of adaptive im…	binding;catalytic activity;cation binding;hexosaminidase activity;hyalurononglucosaminidase activity;hydrolase activity;hydrolase activity, acting on glycosyl bonds;hydrolase activity, hydrolyzing O-glycosyl compounds;ion binding;metal ion binding	blood microparticle;extracellular membrane-bounded organelle;extracellular organelle;extracellular region;extracellular region part;extracellular vesicular exosome;membrane-bounded organelle;membrane-bounded vesicle;organelle;vesicle	biological regulation;cellular metabolic process;cellular process;cofactor metabolic process;establishment of localization;heterocycle metabolic process;macromolecule metabolic process;metabolic process;nitrogen compound metabolic process;pigment metabolic process;regulation of protein modification process;transport	extracellular organelle;extracellular region;organelle;vesicle
P330	330	22.56218	21.041965	22.405735	21.79962	24.24051	20.109255	21.77177	20.696125	20.33222	21.02331	21.09297	21.815325	24.049865	21.05257	21.773895	21.04338	18.886025	23.147485	21.595735	21.75385	20.72084	22.09713	22.405475	20.85603	21.059955	20.92883	22.447575	FALSE	100	100	100	TRUE	FALSE	FALSE	21.828395	21.22995111	21.7012905							biological adhesion;cell adhesion;cell-cell adhesion;cellular process;homophilic cell adhesion	binding;calcium ion binding;cation binding;ion binding;metal ion binding	cell part;extracellular membrane-bounded organelle;extracellular organelle;extracellular region part;extracellular vesicular exosome;integral to membrane;intrinsic to membrane;membrane;membrane part;membrane-bounded organelle;membrane-bounded vesicle;organelle;plasma membrane;vesicle	biological adhesion;cell adhesion;cellular process	cell part;extracellular organelle;membrane;organelle;plasma membrane;vesicle
P331	331	26.217	26.12269	26.158545	26.360585	25.98181	24.57151	26.04482	25.65489	25.970635	26.10176	26.032905	25.578305	26.14737	25.7834	26.28756	25.93866	25.685065	26.379355	26.041505	25.824275	25.84639	26.222785	25.897395	24.466755	25.866915	25.545215	26.06127	FALSE	100	100	100	TRUE	FALSE	FALSE	25.88898125	25.94729556	25.815186									cell part;extracellular membrane-bounded organelle;extracellular organelle;extracellular region part;extracellular vesicular exosome;integral to membrane;intrinsic to membrane;membrane part;membrane-bounded organelle;membrane-bounded vesicle;organelle;vesicle		cell part;extracellular organelle;organelle;vesicle
P332	332	0	0	0	0	0	0	0	18.89149	0	0	0	24.52909	0	18.1334	0	19.934445	19.36448	0	17.935445	20.05919	0	18.87804	0	0	0	22.920125	0	FALSE	12.5	44.44444444	40	FALSE	TRUE	TRUE	2.36143625	9.106823889	7.97928
P333	333	0	0	20.058615	18.47279	0	17.43713	0	0	0	19.067855	0	0	18.57352	0	18.94627	0	0	0	19.47033	0	18.041	0	19.93788	0	0	0	0	FALSE	37.5	33.33333333	30	FALSE	FALSE	FALSE	6.996066875	6.287516111	5.744921							biological adhesion;blood vessel endothelial cell migration;cell adhesion;cell migration;cell migration involved in sprouting angiogenesis;cell motility;cellular component movement;cellular macromolecule metabolic process;cellular metabolic process;cellular process;cellular protein metabolic process;endothelial cell migration;locomotion;macromolecule metabolic process;macromolecule modification;m…	adenyl nucleotide binding;adenyl ribonucleotide binding;ATP binding;binding;catalytic activity;ephrin receptor activity;kinase activity;molecular transducer activity;nucleotide binding;phosphotransferase activity, alcohol group as acceptor;protein kinase activity;protein tyrosine kinase activity;purine nucleotide binding;purine ribonucleoside triphosphate binding;purine ribonucleotide binding;rec…	cell part;extracellular membrane-bounded organelle;extracellular organelle;extracellular region part;extracellular vesicular exosome;integral to membrane;integral to plasma membrane;intrinsic to membrane;intrinsic to plasma membrane;membrane part;membrane-bounded organelle;membrane-bounded vesicle;organelle;plasma membrane part;vesicle	biological adhesion;cell adhesion;cell motility;cellular component movement;cellular metabolic process;cellular process;locomotion;macromolecule metabolic process;macromolecule modification;metabolic process;phosphorus metabolic process;primary metabolic process;protein metabolic process;protein modification process;protein phosphorylation	cell part;extracellular organelle;organelle;vesicle
P334	334	0	0	0	0	0	21.136135	0	0	0	0	0	0	0	0	0	0	0	0	0	0	0	0	0	21.59924	0	0	0	TRUE	12.5	0	10	FALSE	TRUE	FALSE	2.642016875	0	2.159924							ATP hydrolysis coupled proton transport;ATP metabolic process;cation transport;cellular metabolic process;cellular nitrogen compound metabolic process;cellular process;energy coupled proton transport, against electrochemical gradient;establishment of localization;heterocycle metabolic process;hydrogen transport;ion transmembrane transport;ion transport;metabolic process;monovalent inorganic catio…	adenyl nucleotide binding;adenyl ribonucleotide binding;ATP binding;binding;catalytic activity;hydrolase activity;hydrolase activity, acting on acid anhydrides;hydrolase activity, acting on acid anhydrides, catalyzing transmembrane movement of substances;nucleotide binding;purine nucleotide binding;purine ribonucleoside triphosphate binding;purine ribonucleotide binding;ribonucleotide binding;tra…	cell part;macromolecular complex;membrane part;protein complex;proton-transporting two-sector ATPase complex, catalytic domain;proton-transporting V-type ATPase, V1 domain	cellular metabolic process;cellular nitrogen compound metabolic process;cellular process;establishment of localization;heterocycle metabolic process;hydrogen transport;ion transport;metabolic process;nitrogen compound metabolic process;nucleobase-containing compound metabolic process;nucleobase-containing small molecule metabolic process;nucleotide metabolic process;primary metabolic process;smal…	cell part;macromolecular complex;protein complex
P335	335	23.08074	23.334015	22.541825	23.087235	23.208955	20.791965	23.25676	23.48106	22.20717	23.016745	22.695	20.925	22.776905	23.50939	22.74816	23.565795	20.847285	22.7974	22.33039	22.91469	21.812985	22.77968	21.87763	21.87875	22.96484	21.777875	23.135175	FALSE	100	100	100	TRUE	FALSE	FALSE	22.84781938	22.47682778	22.4269415							apoptotic cell clearance;B cell chemotaxis;biological adhesion;biological regulation;blood coagulation;cell adhesion;cell chemotaxis;cell communication;cell differentiation;cell migration;cell motility;cell surface receptor linked signaling pathway;cell-substrate adhesion;cellular component movement;cellular component organization;cellular component organization or biogenesis;cellular development…	binding;binding, bridging;calcium channel activity;calcium ion binding;caspase inhibitor activity;caspase regulator activity;cation binding;cation channel activity;cation transmembrane transporter activity;channel activity;cysteine-type endopeptidase inhibitor activity;endopeptidase inhibitor activity;endopeptidase regulator activity;enzyme activator activity;enzyme inhibitor activity;enzyme regu…	cell part;cytoplasm;extracellular membrane-bounded organelle;extracellular organelle;extracellular region part;extracellular space;extracellular vesicular exosome;intracellular part;membrane-bounded organelle;membrane-bounded vesicle;organelle;vesicle	biological adhesion;biological regulation;cell adhesion;cell communication;cell differentiation;cell motility;cellular component movement;cellular component organization;cellular membrane organization;cellular metabolic process;cellular process;coagulation;cytokine production;developmental process;endocytosis;establishment of localization;immune system process;locomotion;macromolecule metabolic p…	cell part;cytoplasm;extracellular organelle;extracellular space;organelle;vesicle
P336	336	22.89512	22.67163	23.198055	22.18766	22.57492	22.49733	22.16474	22.715225	23.57192	23.393855	23.411625	22.247215	22.420855	23.062745	22.62251	22.891195	21.661425	22.70336	21.88949	23.44459	26.384475	22.60813	21.78865	22.15395	22.233195	23.395865	23.154555	FALSE	100	100	100	TRUE	FALSE	FALSE	22.613085	22.80926056	22.975626							biological regulation;blood coagulation;coagulation;hemostasis;multicellular organismal process;positive regulation of biological process;positive regulation of cell communication;positive regulation of cellular process;positive regulation of intracellular protein kinase cascade;positive regulation of protein kinase B signaling cascade;positive regulation of response to stimulus;positive regulati…	binding;calcium ion binding;catalytic activity;cation binding;endopeptidase activity;hydrolase activity;ion binding;lipid binding;metal ion binding;peptidase activity;peptidase activity, acting on L-amino acid peptides;phospholipid binding;serine hydrolase activity;serine-type endopeptidase activity;serine-type peptidase activity	extracellular region	biological regulation;coagulation;multicellular organismal process;regulation of body fluid levels	extracellular region
P337	337	22.0158	21.709235	20.425975	21.033195	21.387845	21.66472	22.306665	22.488395	20.599485	20.931	20.10534	20.252045	21.01942	21.00679	20.977335	20.151075	21.17244	19.88423	19.72961	19.79855	19.973195	20.17702	20.578425	20.53386	20.41591	21.14838	20.437245	FALSE	100	100	100	TRUE	FALSE	FALSE	21.62897875	20.69054778	20.2676425							biological regulation;cellular process;establishment of localization;establishment of localization in cell;establishment of protein localization;establishment of protein localization to organelle;Golgi to lysosome transport;Golgi vesicle transport;induction of apoptosis;induction of apoptosis by extracellular signals;induction of apoptosis by granzyme;induction of programmed cell death;intracellu…		cell part;cytolytic granule;cytoplasmic membrane-bounded vesicle;cytoplasmic part;cytoplasmic vesicle;endosome;external side of plasma membrane;extracellular membrane-bounded organelle;extracellular organelle;extracellular region part;extracellular vesicular exosome;intracellular membrane-bounded organelle;intracellular organelle;intracellular part;late endosome;lysosome;lytic vacuole;melanosome;…	biological regulation;cellular process;establishment of localization;Golgi vesicle transport;regulation of protein stability;regulation of transport;transport;vacuolar transport;vesicle-mediated transport	cell part;cytoplasmic membrane-bounded vesicle;endosome;extracellular organelle;intracellular membrane-bounded organelle;intracellular organelle;lysosome;membrane;organelle;plasma membrane;vacuole;vesicle
P338	338	20.796775	21.402045	20.960775	20.67179	22.1761	19.63603	21.731815	21.258245	20.75326	0	20.8477	20.31047	20.61873	21.175105	20.85112	21.035035	21.34601	20.68062	20.87066	20.130565	21.204315	21.202685	0	20.07156	20.88367	20.758535	21.16836	FALSE	100	88.88888889	90	TRUE	FALSE	FALSE	21.07919688	18.54860333	18.697097							axon guidance;biological regulation;cell surface receptor linked signaling pathway;cellular process;cellular response to stimulus;chemotaxis;enzyme linked receptor protein signaling pathway;ephrin receptor signaling pathway;locomotion;positive regulation of biological process;positive regulation of cellular metabolic process;positive regulation of cellular process;positive regulation of cellular …	chemorepellent activity	anchored to external side of plasma membrane;anchored to membrane;anchored to plasma membrane;cell part;intrinsic to external side of plasma membrane;intrinsic to membrane;intrinsic to plasma membrane;membrane part;plasma membrane part	biological regulation;cellular process;locomotion;regulation of organelle organization;regulation of protein modification process;regulation of transport;response to chemical stimulus;response to external stimulus;response to stimulus;signal transduction	cell part
P339	339	27.80218	27.833735	27.53584	27.36834	28.01907	25.80665	27.579165	27.137465	27.2515	27.23748	27.05516	26.86085	27.95297	26.95038	27.423445	27.28671	26.522255	27.470935	27.39057	27.37841	27.43528	27.62014	27.415185	26.2276	26.579155	26.78206	27.697515	FALSE	100	100	100	TRUE	FALSE	FALSE	27.38530563	27.17119444	27.199685							cellular metabolic process;cellular process;metabolic process;peptide amidation;peptide metabolic process;peptide modification	amidine-lyase activity;binding;carbon-nitrogen lyase activity;catalytic activity;cation binding;copper ion binding;ion binding;lyase activity;metal ion binding;monooxygenase activity;oxidoreductase activity;oxidoreductase activity, acting on paired donors, with incorporation or reduction of molecular oxygen;oxidoreductase activity, acting on paired donors, with incorporation or reduction of molec…	cell part;extracellular membrane-bounded organelle;extracellular organelle;extracellular region part;extracellular vesicular exosome;membrane;membrane-bounded organelle;membrane-bounded vesicle;organelle;vesicle	cellular metabolic process;cellular process;metabolic process;peptide metabolic process	cell part;extracellular organelle;membrane;organelle;vesicle
P340	340	0	0	20.40426	20.150505	21.4937	19.26226	0	20.6784	0	0	20.24864	0	19.9206	20.634775	20.388865	20.7054	20.57395	20.27048	0	0	0	0	0	19.26833	19.83798	20.34321	20.979215	FALSE	62.5	66.66666667	50	FALSE	FALSE	FALSE	12.74864063	13.60802556	10.0699215								binding;carboxypeptidase activity;catalytic activity;cation binding;exopeptidase activity;hydrolase activity;ion binding;metal ion binding;metallocarboxypeptidase activity;metalloexopeptidase activity;metallopeptidase activity;peptidase activity;peptidase activity, acting on L-amino acid peptides;serine hydrolase activity;serine-type carboxypeptidase activity;serine-type exopeptidase activity;ser…	cell part;extracellular membrane-bounded organelle;extracellular organelle;extracellular region part;extracellular vesicular exosome;membrane;membrane-bounded organelle;membrane-bounded vesicle;organelle;vesicle		cell part;extracellular organelle;membrane;organelle;vesicle
P341	341	21.521215	22.03302	22.36236	0	0	0	0	0	22.537735	22.40682	22.584985	21.451955	22.08145	0	20.60648	0	0	22.49695	0	21.86455	21.774025	21.01202	0	0	0	0	0	FALSE	37.5	66.66666667	40	FALSE	FALSE	FALSE	8.239574375	14.62993611	8.7147545								cargo receptor activity;receptor activity;scavenger receptor activity	blood microparticle;cell part;extracellular membrane-bounded organelle;extracellular organelle;extracellular region part;extracellular vesicular exosome;membrane;membrane-bounded organelle;membrane-bounded vesicle;organelle;vesicle		cell part;extracellular organelle;membrane;organelle;vesicle
P342	342	0	0	19.21991	0	0	19.27839	0	0	0	0	0	0	19.80027	0	0	19.27251	0	0	0	0	0	0	0	20.53385	0	0	0	FALSE	25	22.22222222	10	FALSE	TRUE	FALSE	4.8122875	4.34142	2.053385								binding;calcium ion binding;cation binding;ion binding;metal ion binding
P343	343	18.373455	0	0	0	18.48148	0	20.945985	20.97291	0	0	0	18.50556	0	18.82867	17.80564	0	21.98024	0	17.291535	0	0	0	20.02072	0	19.7152	0	0	FALSE	50	44.44444444	30	FALSE	FALSE	FALSE	9.84672875	8.568901111	5.7027455							cellular process;endosome transport;establishment of localization;establishment of localization in cell;establishment of protein localization;intracellular protein transport;intracellular transport;protein transport;retrograde transport, endosome to Golgi;transport;vesicle-mediated transport	binding;cation binding;ion binding;metal ion binding;transition metal ion binding;zinc ion binding	cell part;cytoplasmic part;endosome;intracellular membrane-bounded organelle;intracellular organelle;intracellular part;macromolecular complex;membrane part;membrane-bounded organelle;organelle;protein complex;retromer complex	cellular process;endosome transport;establishment of localization;protein transport;transport;vesicle-mediated transport	cell part;endosome;intracellular membrane-bounded organelle;intracellular organelle;macromolecular complex;organelle;protein complex;retromer complex
P344	344	18.87882	18.995625	17.99225	18.58582	19.520245	0	19.99546	19.825495	0	0	20.6499	21.17396	0	0	18.22637	0	0	18.360265	18.33381	0	0	19.74559	17.54208	0	19.564025	20.40312	21.010165	FALSE	87.5	33.33333333	70	FALSE	FALSE	FALSE	16.72421438	6.672247778	13.4959055							anatomical structure homeostasis;antigen processing and presentation;antigen processing and presentation of peptide antigen;antigen processing and presentation of peptide antigen via MHC class I;biological regulation;detection of chemical stimulus;detection of chemical stimulus involved in sensory perception;detection of chemical stimulus involved in sensory perception of bitter taste;detection o…	antigen binding;binding;peptide antigen binding;peptide binding	cell part;extracellular membrane-bounded organelle;extracellular organelle;extracellular region part;extracellular space;extracellular vesicular exosome;intracellular membrane-bounded organelle;intracellular organelle;intracellular part;macromolecular complex;membrane;membrane part;membrane-bounded organelle;membrane-bounded vesicle;MHC class I protein complex;MHC protein complex;nucleus;organell…	biological regulation;detection of stimulus;homeostatic process;immune system process;response to chemical stimulus;response to stimulus	cell part;extracellular organelle;extracellular space;intracellular membrane-bounded organelle;intracellular organelle;macromolecular complex;membrane;MHC protein complex;nucleus;organelle;plasma membrane;protein complex;vesicle
P345	345	18.470535	0	0	0	0	21.26259	19.934415	20.303405	0	0	0	0	17.93997	0	0	0	20.0978	0	0	0	0	0	19.7058	21.383515	21.07454	0	0	FALSE	50	22.22222222	30	FALSE	TRUE	TRUE	9.996368125	4.226418889	6.2163855
P346	346	0	18.55379	0	0	19.58441	0	0	18.93871	0	18.93158	0	20.03766	0	0	0	0	0	0	18.57496	18.95841	18.43522	0	0	0	0	22.0557	0	FALSE	37.5	22.22222222	40	FALSE	TRUE	TRUE	7.13461375	4.329915556	7.802429							actin cytoskeleton organization;actin filament organization;actin filament-based process;actin nucleation;Arp2/3 complex-mediated actin nucleation;biological regulation;cellular component organization;cellular component organization at cellular level;cellular component organization or biogenesis;cellular component organization or biogenesis at cellular level;cellular process;cytoskeleton organiza…	actin binding;actin filament binding;binding;cytoskeletal protein binding;protein binding;structural constituent of cytoskeleton;structural molecule activity	adherens junction;anchoring junction;Arp2/3 protein complex;cell junction;cell part;cell-substrate adherens junction;cell-substrate junction;cytoskeletal part;extracellular membrane-bounded organelle;extracellular organelle;extracellular region part;extracellular vesicular exosome;focal adhesion;intracellular organelle part;intracellular part;macromolecular complex;membrane-bounded organelle;memb…	biological regulation;cellular component organization;cellular process;cytoskeleton organization;organelle organization;regulation of organelle organization	cell part;extracellular organelle;macromolecular complex;organelle;protein complex;vesicle
P347	347	0	0	0	0	0	22.432195	19.97924	22.250715	0	0	0	0	0	0	0	0	22.040485	0	0	0	0	0	19.795865	21.164565	20.7162	19.99673	0	FALSE	37.5	11.11111111	40	FALSE	TRUE	TRUE	8.08276875	2.448942778	8.167336
P348	348	25.920035	25.69288	25.49845	25.50786	26.024755	22.8945	25.304345	25.21685	24.643995	25.180235	24.36631	25.14674	26.07196	24.699535	25.27545	24.87748	23.86505	25.65743	25.47068	25.138165	25.14278	25.323955	25.38905	24.27437	24.712105	23.69934	24.933445	FALSE	100	100	100	TRUE	FALSE	FALSE	25.25745938	24.90297278	24.974132
P349	349	21.595905	21.680715	21.650085	21.00851	20.68423	21.692545	21.308395	20.86697	20.86485	22.081585	22.073075	22.393585	21.849775	20.93236	23.33811	0	21.48227	21.77064	22.41863	24.22085	22.27685	21.216955	21.772885	23.290905	21.20383	21.239375	21.81535	FALSE	100	88.88888889	100	TRUE	FALSE	FALSE	21.31091938	19.44617889	22.122627							biological regulation;macromolecule metabolic process;membrane protein ectodomain proteolysis;membrane protein proteolysis;metabolic process;multi-organism process;positive regulation of angiogenesis;positive regulation of biological process;positive regulation of developmental process;primary metabolic process;protein metabolic process;proteolysis;regulation of anatomical structure morphogenesis…	aminopeptidase activity;binding;catalytic activity;cation binding;exopeptidase activity;hydrolase activity;ion binding;metal ion binding;metalloexopeptidase activity;metallopeptidase activity;peptidase activity;peptidase activity, acting on L-amino acid peptides;transition metal ion binding;zinc ion binding	cell part;cytoplasm;extracellular membrane-bounded organelle;extracellular organelle;extracellular region part;extracellular space;extracellular vesicular exosome;intracellular part;membrane;membrane-bounded organelle;membrane-bounded vesicle;organelle;vesicle	biological regulation;macromolecule metabolic process;metabolic process;multi-organism process;primary metabolic process;protein metabolic process;proteolysis;response to biotic stimulus;response to stimulus	cell part;cytoplasm;extracellular organelle;extracellular space;membrane;organelle;vesicle
P350	350	22.44773	21.48469	20.60688	22.122415	23.74409	26.43278	25.210055	26.510905	23.604905	21.36735	21.651045	25.177745	23.44491	22.413325	23.779455	22.908085	26.98389	19.8247	18.201675	22.81432	22.33349	21.85602	23.6622	26.396805	25.728425	26.639185	22.908665	FALSE	100	100	100	TRUE	FALSE	FALSE	23.56994313	23.48119	23.0365485							alcohol biosynthetic process;alcohol catabolic process;alcohol metabolic process;anatomical structure formation involved in morphogenesis;angiogenesis;biosynthetic process;carbohydrate biosynthetic process;carbohydrate catabolic process;carbohydrate metabolic process;catabolic process;cellular biosynthetic process;cellular carbohydrate biosynthetic process;cellular carbohydrate catabolic process;…	catalytic activity;glucose-6-phosphate isomerase activity;intramolecular oxidoreductase activity;intramolecular oxidoreductase activity, interconverting aldoses and ketoses;isomerase activity	cell part;cytoplasm;extracellular membrane-bounded organelle;extracellular organelle;extracellular region part;extracellular space;extracellular vesicular exosome;intracellular organelle part;intracellular part;membrane;membrane-bounded organelle;membrane-bounded vesicle;nuclear part;nucleoplasm;organelle;organelle part;plasma membrane;vesicle	alcohol metabolic process;anatomical structure formation involved in morphogenesis;biosynthetic process;carbohydrate metabolic process;catabolic process;cellular metabolic process;cellular process;developmental process;generation of precursor metabolites and energy;metabolic process;primary metabolic process;small molecule metabolic process	cell part;cytoplasm;extracellular organelle;extracellular space;membrane;nucleoplasm;organelle;plasma membrane;vesicle
P351	351	22.807235	22.767025	22.527155	22.62435	23.825605	21.23064	22.696895	21.77402	21.76683	22.0074	21.53271	22.39989	22.84581	22.190605	22.33084	21.623405	20.307585	22.420235	22.87459	22.862035	22.715355	23.013535	22.79011	0	21.981775	0	22.762025	FALSE	100	100	80	TRUE	FALSE	FALSE	22.53161563	21.88945278	18.141966							biological regulation;biosynthetic process;cellular biosynthetic process;cellular metabolic process;cellular process;hormone metabolic process;macromolecule metabolic process;metabolic process;peptide biosynthetic process;peptide hormone processing;peptide metabolic process;primary metabolic process;protein maturation;protein metabolic process;protein processing;regulation of biological quality;r…	catalytic activity;endopeptidase activity;hydrolase activity;peptidase activity;peptidase activity, acting on L-amino acid peptides;serine hydrolase activity;serine-type endopeptidase activity;serine-type peptidase activity	extracellular region part;extracellular space	biological regulation;biosynthetic process;cellular metabolic process;cellular process;hormone metabolic process;macromolecule metabolic process;metabolic process;peptide metabolic process;primary metabolic process;protein maturation;protein metabolic process	extracellular space
P352	352	19.98809	0	18.7408	0	19.588215	23.668885	22.486635	23.729895	0	0	0	19.51967	19.32019	19.80775	19.51728	0	23.088205	18.37092	19.133655	18.44847	19.348965	0	22.492415	23.399545	23.08492	20.049625	19.66615	FALSE	75	55.55555556	90	FALSE	FALSE	FALSE	16.025315	11.25034389	18.3994665							biological regulation;cellular process;cellular response to chemical stimulus;cellular response to endogenous stimulus;cellular response to growth factor stimulus;cellular response to organic substance;cellular response to stimulus;cellular response to transforming growth factor beta stimulus;negative regulation of biological process;negative regulation of cell proliferation;negative regulation o…	acetyltransferase activator activity;binding;carbohydrate binding;DNA binding;enzyme activator activity;enzyme regulator activity;glycosaminoglycan binding;heparin binding;nucleic acid binding;pattern binding;polysaccharide binding	cell part;cytoplasm;extracellular membrane-bounded organelle;extracellular organelle;extracellular region part;extracellular vesicular exosome;intracellular membrane-bounded organelle;intracellular organelle;intracellular part;membrane-bounded organelle;membrane-bounded vesicle;nucleus;organelle;vesicle	biological regulation;cellular process;regulation of organelle organization;response to chemical stimulus;response to endogenous stimulus;response to stimulus	cell part;cytoplasm;extracellular organelle;intracellular membrane-bounded organelle;intracellular organelle;nucleus;organelle;vesicle
P353	353	0	0	0	0	0	22.037905	0	20.70041	0	0	0	0	0	0	0	0	0	0	0	0	0	0	0	20.75246	0	0	0	TRUE	25	0	10	FALSE	TRUE	FALSE	5.342289375	0	2.075246								2 iron, 2 sulfur cluster binding;binding;catalytic activity;cation binding;cation transmembrane transporter activity;hydrogen ion transmembrane transporter activity;inorganic cation transmembrane transporter activity;ion binding;ion transmembrane transporter activity;iron-sulfur cluster binding;metal cluster binding;metal ion binding;monovalent inorganic cation transmembrane transporter activity;…	cell part;cytoplasmic part;intracellular organelle part;intracellular part;membrane;membrane part;mitochondrial inner membrane;mitochondrial membrane;mitochondrial part;organelle inner membrane;organelle membrane;organelle part;respiratory chain		cell part;membrane
P354	354	0	0	0	0	0	22.230895	0	18.66623	0	0	0	18.56229	0	0	0	0	20.052765	0	0	0	0	0	17.861755	23.013985	18.44666	19.35559	0	FALSE	25	22.22222222	40	FALSE	TRUE	FALSE	5.112140625	4.290561667	7.867799							binding of sperm to zona pellucida;cell recognition;cell-cell recognition;cellular component assembly;cellular component assembly at cellular level;cellular component organization;cellular component organization at cellular level;cellular component organization or biogenesis;cellular component organization or biogenesis at cellular level;cellular macromolecule metabolic process;cellular metabolic…	adenyl nucleotide binding;adenyl ribonucleotide binding;ATP binding;binding;nucleotide binding;purine nucleotide binding;purine ribonucleoside triphosphate binding;purine ribonucleotide binding;ribonucleotide binding	cell body;cell part;chaperonin-containing T-complex;cytoplasmic part;cytoskeletal part;cytosolic part;extracellular membrane-bounded organelle;extracellular organelle;extracellular region part;extracellular vesicular exosome;intracellular organelle part;intracellular part;macromolecular complex;membrane;membrane-bounded organelle;membrane-bounded vesicle;microtubule;organelle;organelle part;plasm…	cell recognition;cellular component assembly;cellular component organization;cellular metabolic process;cellular process;macromolecule metabolic process;metabolic process;primary metabolic process;protein folding;protein metabolic process	cell body;cell part;extracellular organelle;macromolecular complex;membrane;organelle;plasma membrane;protein complex;vesicle
P355	355	21.87936	21.53748	20.667775	20.653935	21.219585	23.112345	22.2844	21.84498	20.37524	20.58297	20.358575	20.67895	21.76171	20.82374	21.61826	21.102885	19.808135	21.08504	20.60646	21.1667	20.75744	20.585495	21.559695	23.562055	22.144135	21.1257	21.016785	FALSE	100	100	100	TRUE	FALSE	FALSE	21.6499825	20.79005167	21.3609505							cellular metabolic process;cellular nitrogen compound metabolic process;cellular process;coenzyme metabolic process;cofactor metabolic process;heterocycle metabolic process;metabolic process;NAD metabolic process;NADH metabolic process;NADP metabolic process;nicotinamide nucleotide metabolic process;nitrogen compound metabolic process;nucleobase-containing compound metabolic process;nucleobase-co…	binding;cation binding;ion binding;metal ion binding;nucleotide binding	cell part;cytoplasmic part;extracellular region;extracellular region part;extracellular space;intracellular membrane-bounded organelle;intracellular organelle;intracellular part;membrane-bounded organelle;mitochondrion;organelle	cellular metabolic process;cellular nitrogen compound metabolic process;cellular process;cofactor metabolic process;heterocycle metabolic process;metabolic process;nitrogen compound metabolic process;nucleobase-containing compound metabolic process;nucleobase-containing small molecule metabolic process;nucleotide metabolic process;primary metabolic process;small molecule metabolic process	cell part;extracellular region;extracellular space;intracellular membrane-bounded organelle;intracellular organelle;mitochondrion;organelle
P356	356	27.67458	27.00492	27.54433	27.85389	26.38532	24.09573	26.708065	26.579845	27.178195	27.527795	26.559615	26.5493	26.454865	25.40879	25.934975	26.42875	25.7923	27.2566	27.206295	26.167095	27.278515	27.02115	27.12224	24.06896	25.01757	24.02087	25.875405	FALSE	100	100	100	TRUE	FALSE	FALSE	26.730835	26.426065	26.10347							anatomical structure development;biological adhesion;cell adhesion;cellular process;central nervous system development;developmental process;hippocampus development;skeletal system development;system development	binding;carbohydrate binding;extracellular matrix structural constituent;glycosaminoglycan binding;hyaluronic acid binding;pattern binding;polysaccharide binding;structural molecule activity	extracellular matrix;extracellular region part;proteinaceous extracellular matrix	anatomical structure development;biological adhesion;cell adhesion;cellular process;developmental process	extracellular matrix;proteinaceous extracellular matrix
P357	357	0	0	0	0	0	21.396575	0	18.70957	0	0	0	17.600565	17.09641	0	0	0	19.217175	0	0	0	17.56659	0	0	23.336465	17.57097	17.92358	0	FALSE	25	33.33333333	40	FALSE	FALSE	TRUE	5.013268125	5.990461111	7.6397605							biological regulation;cellular process;cellular response to acid;cellular response to amine stimulus;cellular response to amino acid stimulus;cellular response to chemical stimulus;cellular response to endogenous stimulus;cellular response to organic nitrogen;cellular response to organic substance;cellular response to stimulus;establishment of localization;establishment of localization in cell;es…	protein transporter activity;substrate-specific transporter activity;transporter activity	cell part;cytoplasmic part;Golgi apparatus;intracellular membrane-bounded organelle;intracellular organelle;intracellular organelle part;intracellular part;membrane;membrane-bounded organelle;nuclear membrane;nuclear part;nucleoplasm;organelle;organelle membrane;organelle part	biological regulation;cellular process;establishment of localization;nuclear transport;nucleocytoplasmic transport;protein targeting;protein transport;regulation of transport;response to chemical stimulus;response to endogenous stimulus;response to stimulus;transport	cell part;Golgi apparatus;intracellular membrane-bounded organelle;intracellular organelle;membrane;nucleoplasm;organelle
P358	358	22.9643	22.64482	22.30587	22.16726	23.15467	20.875175	22.512655	22.063955	21.32345	20.88934	21.249635	22.175885	23.013675	20.82639	21.92258	20.878575	0	22.478605	22.47169	22.174155	22.234825	22.32932	23.040575	20.25269	21.59596	20.497685	21.79404	FALSE	100	88.88888889	100	TRUE	FALSE	FALSE	22.33608813	19.14217	21.8869545							cellular macromolecule metabolic process;cellular metabolic process;cellular process;glycoprotein metabolic process;heparan sulfate proteoglycan biosynthetic process, enzymatic modification;heparan sulfate proteoglycan metabolic process;macromolecule metabolic process;metabolic process;proteoglycan metabolic process;sulfur compound metabolic process	catalytic activity;heparan sulfate 6-O-sulfotransferase activity;heparan sulfate sulfotransferase activity;sulfotransferase activity;transferase activity;transferase activity, transferring sulfur-containing groups	cell part;integral to membrane;intrinsic to membrane;membrane part	cellular metabolic process;cellular process;macromolecule metabolic process;metabolic process;sulfur compound metabolic process	cell part
P359	359	22.936495	23.34754	23.58136	22.98393	24.92914	22.81731	23.48838	23.71508	23.04455	22.11136	22.837905	22.3167	23.18135	24.423085	23.596895	23.905515	23.635395	23.035635	23.15642	22.787495	23.31838	23.5024	22.43728	22.027415	24.11268	22.82532	23.87586	FALSE	100	100	100	TRUE	FALSE	FALSE	23.47490438	23.22808389	23.1078885							adult behavior;anatomical structure development;anatomical structure morphogenesis;axonogenesis;behavior;cardiovascular system development;cell communication;cell part morphogenesis;cell projection morphogenesis;cell projection organization;cell-cell signaling;cellular component morphogenesis;cellular component organization;cellular component organization at cellular level;cellular component orga…		macromolecular complex;protein complex;receptor complex	anatomical structure development;anatomical structure morphogenesis;behavior;cell communication;cell-cell signaling;cellular component morphogenesis;cellular component organization;cellular process;developmental process;multicellular organismal process;response to chemical stimulus;response to stimulus;signaling	macromolecular complex;protein complex;receptor complex
P360	360	20.29982	20.193105	20.181445	19.74631	20.612355	19.1849	20.19454	19.68022	19.9369	19.921805	19.354185	19.544635	20.438735	0	20.26625	19.62965	19.81877	20.231695	19.97471	19.778905	20.11821	19.68546	20.239	0	19.88816	0	19.99552	FALSE	100	88.88888889	80	TRUE	FALSE	FALSE	20.01158688	17.65677	15.991166							adult behavior;adult locomotory behavior;anatomical structure development;anatomical structure morphogenesis;auditory behavior;auditory receptor cell morphogenesis;axonogenesis;behavior;cell morphogenesis;cell morphogenesis involved in differentiation;cell morphogenesis involved in neuron differentiation;cell part morphogenesis;cell projection morphogenesis;cell projection organization;cellular c…		cell part;cell surface;integral to membrane;integral to plasma membrane;intrinsic to membrane;intrinsic to plasma membrane;membrane part;plasma membrane part	anatomical structure development;anatomical structure morphogenesis;behavior;cell morphogenesis;cellular component assembly;cellular component morphogenesis;cellular component organization;cellular process;developmental process;growth;multicellular organismal process;neurological system process;response to abiotic stimulus;response to external stimulus;response to stimulus	cell part;cell surface
P361	361	24.30168	23.989695	23.53237	23.16771	24.44	20.744755	23.504115	22.87554	22.545685	22.797535	22.698865	23.54108	24.609615	22.50065	23.83182	22.744915	21.121795	23.67785	23.43874	23.199245	23.87663	23.852355	23.578145	21.92549	22.533035	21.82565	23.287205	FALSE	100	100	100	TRUE	FALSE	FALSE	23.31948313	22.93244	23.1194345							adult behavior;anatomical structure morphogenesis;axonogenesis;behavior;biological regulation;cell part morphogenesis;cell projection morphogenesis;cell projection organization;cellular component morphogenesis;cellular component organization;cellular component organization at cellular level;cellular component organization or biogenesis;cellular component organization or biogenesis at cellular lev…			anatomical structure morphogenesis;behavior;biological regulation;cellular component morphogenesis;cellular component organization;cellular process;developmental process;growth;homeostatic process;multicellular organismal process;response to stimulus
P362	362	0	0	0	21.264785	0	0	21.0416	20.034855	0	20.28615	0	20.837525	0	0	20.80609	21.426575	20.09713	20.88396	19.81553	0	20.709005	20.899835	0	0	0	0	20.90331	FALSE	37.5	55.55555556	50	FALSE	FALSE	FALSE	7.792655	11.49483	10.321164
P363	363	23.774445	22.886695	25.585645	24.362085	23.94575	0	0	0	23.014875	25.252095	25.262605	23.72538	23.56222	23.821265	23.98702	0	0	25.164635	25.78516	23.279115	24.042405	24.128895	25.684165	22.89907	23.66503	0	24.41519	FALSE	62.5	77.77777778	90	FALSE	FALSE	FALSE	15.0693275	18.73616222	21.9063665							biological regulation;negative regulation of biological process;negative regulation of catalytic activity;negative regulation of cell communication;negative regulation of cellular process;negative regulation of kinase activity;negative regulation of lipid kinase activity;negative regulation of lipid metabolic process;negative regulation of metabolic process;negative regulation of molecular functi…		extracellular membrane-bounded organelle;extracellular organelle;extracellular region part;extracellular vesicular exosome;membrane-bounded organelle;membrane-bounded vesicle;organelle;vesicle	biological regulation	extracellular organelle;organelle;vesicle
P364	364	23.350875	22.64501	22.53089	22.286835	23.42474	21.742695	22.99532	22.344665	21.876885	22.08177	0	22.376965	23.315485	21.659745	22.99746	22.31635	19.95758	23.013375	22.96283	21.911385	22.57252	22.99629	23.28055	22.624195	22.200015	21.76398	22.99401	FALSE	100	88.88888889	100	TRUE	FALSE	FALSE	22.66512875	19.62024889	22.631915							alcohol metabolic process;amine metabolic process;amine transport;amino acid transport;benzene-containing compound metabolic process;biological regulation;carboxylic acid metabolic process;carboxylic acid transport;cellular amine metabolic process;cellular amino acid metabolic process;cellular aromatic compound metabolic process;cellular ketone metabolic process;cellular metabolic process;cellula…	binding;coenzyme binding;cofactor binding;hormone binding;NADP binding;nucleotide binding;protein binding transcription factor activity;thyroid hormone binding;transcription cofactor activity;transcription corepressor activity;transcription factor binding transcription factor activity	cell part;cytoplasmic part;extracellular membrane-bounded organelle;extracellular organelle;extracellular region part;extracellular vesicular exosome;intracellular membrane-bounded organelle;intracellular organelle;intracellular part;membrane-bounded organelle;membrane-bounded vesicle;mitochondrion;nucleus;organelle;vesicle	alcohol metabolic process;amine metabolic process;amine transport;amino acid transport;biological regulation;cellular amino acid metabolic process;cellular aromatic compound metabolic process;cellular ketone metabolic process;cellular metabolic process;cellular nitrogen compound metabolic process;cellular process;establishment of localization;hormone metabolic process;hormone transport;metabolic …	cell part;extracellular organelle;intracellular membrane-bounded organelle;intracellular organelle;mitochondrion;nucleus;organelle;vesicle
P365	365	0	0	0	0	0	19.22202	0	0	0	0	0	0	0	0	0	0	0	0	0	0	0	0	0	20.23205	0	0	0	TRUE	12.5	0	10	FALSE	TRUE	FALSE	2.4027525	0	2.023205								binding;catalytic activity;cation binding;endopeptidase activity;hydrolase activity;ion binding;metal ion binding;metalloendopeptidase activity;metallopeptidase activity;peptidase activity;peptidase activity, acting on L-amino acid peptides
P366	366	19.431635	0	0	0	0	23.287525	18.07091	18.10011	19.63446	0	18.127645	21.446285	0	0	18.24335	0	22.194485	0	18.26678	0	0	0	20.756815	24.490205	19.64231	24.172145	0	FALSE	50	55.55555556	50	FALSE	FALSE	FALSE	9.8612725	11.07180278	10.7328255							biological regulation;cell cycle checkpoint;cellular macromolecule metabolic process;cellular metabolic process;cellular nitrogen compound metabolic process;cellular process;cellular response to stimulus;cellular response to stress;DNA damage checkpoint;DNA integrity checkpoint;DNA metabolic process;DNA recombination;DNA repair;double-strand break repair;double-strand break repair via homologous …	binding;damaged DNA binding;DNA binding;nucleic acid binding	cell part;chromatin;chromosomal part;chromosome;chromosome, telomeric region;condensed chromosome;condensed nuclear chromosome;extracellular membrane-bounded organelle;extracellular organelle;extracellular region part;extracellular vesicular exosome;germ cell nucleus;intracellular membrane-bounded organelle;intracellular non-membrane-bounded organelle;intracellular organelle;intracellular organel…	biological regulation;cellular metabolic process;cellular nitrogen compound metabolic process;cellular process;DNA metabolic process;DNA recombination;DNA repair;macromolecule metabolic process;metabolic process;multicellular organismal process;nitrogen compound metabolic process;nucleobase-containing compound metabolic process;primary metabolic process;regulation of cell cycle;response to DNA da…	cell part;chromosome;extracellular organelle;intracellular membrane-bounded organelle;intracellular non-membrane-bounded organelle;intracellular organelle;macromolecular complex;nuclear chromosome;nucleosome;nucleus;organelle;vesicle
P367	367	0	0	15.91956	15.62305	0	0	0	26.50144	0	28.61383	21.710665	26.39746	0	27.36035	20.007175	0	21.610145	0	27.01769	16.08663	16.39854	0	0	0	0	21.92557	0	FALSE	37.5	66.66666667	40	FALSE	FALSE	FALSE	7.25550625	16.18884722	8.142843
P368	368	0	0	0	0	0	19.8414	0	19.79544	0	0	0	0	0	0	0	0	0	0	0	0	0	0	0	19.68101	19.3309	0	0	TRUE	25	0	20	FALSE	TRUE	FALSE	4.954605	0	3.901191							cellular macromolecule metabolic process;cellular metabolic process;cellular nitrogen compound metabolic process;cellular process;macromolecule metabolic process;metabolic process;mRNA metabolic process;mRNA processing;nitrogen compound metabolic process;nucleic acid metabolic process;nucleobase-containing compound metabolic process;primary metabolic process;RNA metabolic process;RNA processing			cellular metabolic process;cellular nitrogen compound metabolic process;cellular process;macromolecule metabolic process;metabolic process;mRNA metabolic process;mRNA processing;nitrogen compound metabolic process;nucleobase-containing compound metabolic process;primary metabolic process;RNA metabolic process;RNA processing
P369	369	0	0	0	0	0	0	0	0	0	0	0	19.48206	0	0	0	0	0	0	0	18.83099	0	0	18.045	0	0	20.69343	0	TRUE	0	11.11111111	30	FALSE	TRUE	FALSE	0	2.164673333	5.756942							macromolecule metabolic process;metabolic process;primary metabolic process;protein metabolic process;proteolysis	binding;calcium ion binding;calcium-dependent cysteine-type endopeptidase activity;catalytic activity;cation binding;cysteine-type endopeptidase activity;cysteine-type peptidase activity;endopeptidase activity;hydrolase activity;ion binding;metal ion binding;peptidase activity;peptidase activity, acting on L-amino acid peptides	cell part;cytoplasm;intracellular part	macromolecule metabolic process;metabolic process;primary metabolic process;protein metabolic process;proteolysis	cell part;cytoplasm
P370	370	0	0	0	0	0	20.68784	0	19.69596	0	0	0	0	0	0	0	0	0	0	0	0	0	0	0	21.398875	0	0	0	TRUE	25	0	10	FALSE	TRUE	FALSE	5.047975	0	2.1398875							biological regulation;cellular macromolecule metabolic process;cellular metabolic process;cellular nitrogen compound metabolic process;cellular process;cellular response to stimulus;cellular response to stress;DNA metabolic process;DNA recombination;DNA repair;double-strand break repair;double-strand break repair via homologous recombination;double-strand break repair via nonhomologous end joinin…	endopeptidase activator activity;endopeptidase regulator activity;enzyme activator activity;enzyme regulator activity;peptidase activator activity;peptidase regulator activity	cell part;extracellular membrane-bounded organelle;extracellular organelle;extracellular region part;extracellular vesicular exosome;intracellular membrane-bounded organelle;intracellular organelle;intracellular part;macromolecular complex;membrane-bounded organelle;membrane-bounded vesicle;nucleus;organelle;proteasome regulatory particle, lid subcomplex;protein complex;vesicle	biological regulation;cellular metabolic process;cellular nitrogen compound metabolic process;cellular process;DNA metabolic process;DNA recombination;DNA repair;macromolecule metabolic process;metabolic process;nitrogen compound metabolic process;nucleobase-containing compound metabolic process;primary metabolic process;response to DNA damage stimulus;response to stimulus;response to stress	cell part;extracellular organelle;intracellular membrane-bounded organelle;intracellular organelle;macromolecular complex;nucleus;organelle;protein complex;vesicle
P371	371	0	0	0	0	0	0	0	0	0	0	0	21.238935	0	0	0	0	19.346545	0	0	0	0	0	0	0	18.21177	22.075075	0	TRUE	0	22.22222222	20	FALSE	TRUE	FALSE	0	4.509497778	4.0286845							biological regulation;cellular component organization;cellular component organization or biogenesis;chemical homeostasis;cholesterol homeostasis;cholesterol transport;establishment of localization;high-density lipoprotein particle remodeling;homeostatic process;lipid homeostasis;lipid metabolic process;lipid transport;macromolecular complex remodeling;macromolecular complex subunit organization;m…	carboxylic ester hydrolase activity;catalytic activity;hydrolase activity;hydrolase activity, acting on ester bonds;lipase activity;lipoprotein lipase activity;phosphatidylcholine 1-acylhydrolase activity;phospholipase activity	cell part;cell surface;cytoplasmic part;early endosome;endosome;extracellular region;extracellular region part;extracellular space;Golgi apparatus;intracellular membrane-bounded organelle;intracellular organelle;intracellular part;membrane-bounded organelle;organelle	biological regulation;cellular component organization;establishment of localization;homeostatic process;lipid metabolic process;lipid transport;metabolic process;multicellular organismal process;primary metabolic process;regulation of transport;transport	cell part;cell surface;endosome;extracellular region;extracellular space;Golgi apparatus;intracellular membrane-bounded organelle;intracellular organelle;organelle
P372	372	18.48577	0	20.26705	0	0	23.0144	20.75778	21.294575	20.608555	20.935065	20.40821	21.29613	20.04634	0	19.28414	0	21.921845	20.38984	20.67934	21.33052	0	0	18.806315	26.33147	20.24783	22.200145	0	FALSE	62.5	77.77777778	70	FALSE	FALSE	FALSE	12.97744688	16.05558722	14.998546							ATP biosynthetic process;ATP hydrolysis coupled proton transport;ATP metabolic process;ATP synthesis coupled proton transport;biological regulation;biosynthetic process;cation transport;cellular biosynthetic process;cellular metabolic process;cellular nitrogen compound biosynthetic process;cellular nitrogen compound metabolic process;cellular process;energy coupled proton transport, against elect…	active transmembrane transporter activity;adenyl nucleotide binding;adenyl ribonucleotide binding;ATP binding;ATPase activity;ATPase activity, coupled;ATPase activity, coupled to movement of substances;ATPase activity, coupled to transmembrane movement of ions;ATPase activity, coupled to transmembrane movement of substances;binding;catalytic activity;cation transmembrane transporter activity;cati…	cell part;cytoplasmic part;extracellular membrane-bounded organelle;extracellular organelle;extracellular region part;extracellular vesicular exosome;intracellular organelle part;intracellular part;macromolecular complex;membrane;membrane part;membrane-bounded organelle;membrane-bounded vesicle;mitochondrial membrane part;mitochondrial part;mitochondrial proton-transporting ATP synthase complex;n…	biological regulation;biosynthetic process;cellular metabolic process;cellular nitrogen compound metabolic process;cellular process;establishment of localization;heterocycle metabolic process;hydrogen transport;ion transport;lipid metabolic process;metabolic process;nitrogen compound metabolic process;nucleobase-containing compound metabolic process;nucleobase-containing small molecule metabolic …	cell part;extracellular organelle;macromolecular complex;membrane;organelle;plasma membrane;protein complex;proton-transporting two-sector ATPase complex;vesicle
P373	373	26.240815	27.05972	26.44072	25.72984	26.071425	23.467455	26.013285	25.45139	25.536705	25.62368	25.73945	26.266665	26.859795	24.861765	25.284775	25.069495	25.015525	26.62616	25.925675	25.84441	25.887275	26.160475	25.727385	24.683735	25.387505	25.161665	25.69704	FALSE	100	100	100	TRUE	FALSE	FALSE	25.80933125	25.58420611	25.7101325							biological regulation;cellular process;cellular response to stimulus;regulation of biological process;regulation of cellular process;response to stimulus;signal transduction		adherens junction;anchoring junction;cell junction;cell part;cell surface;cell-substrate adherens junction;cell-substrate junction;focal adhesion;integral to membrane;integral to plasma membrane;intrinsic to membrane;intrinsic to plasma membrane;membrane part;plasma membrane part	biological regulation;cellular process;response to stimulus;signal transduction	cell part;cell surface
P374	374	23.877855	24.8605	25.097575	23.61704	25.458545	20.91892	22.527065	22.81476	24.178385	23.4766	24.72436	24.037665	25.670755	24.01667	24.450895	22.316615	22.327695	24.593715	25.320985	24.75164	24.539385	24.77203	25.554115	23.48997	21.45292	21.65339	24.076035	FALSE	100	100	100	TRUE	FALSE	FALSE	23.6465325	23.91107111	24.0204185							biological regulation;blood circulation;blood coagulation;circulatory system process;coagulation;hemostasis;multicellular organismal process;regulation of biological quality;regulation of body fluid levels;system process	binding;cation binding;copper ion binding;ion binding;metal ion binding;transition metal ion binding	cell part;cytoplasmic membrane-bounded vesicle;cytoplasmic part;cytoplasmic vesicle;extracellular region;extracellular region part;extracellular space;intracellular membrane-bounded organelle;intracellular organelle;intracellular part;membrane;membrane-bounded organelle;membrane-bounded vesicle;organelle;platelet alpha granule;stored secretory granule;vesicle	biological regulation;blood circulation;circulatory system process;coagulation;multicellular organismal process;regulation of body fluid levels	cell part;cytoplasmic membrane-bounded vesicle;extracellular region;extracellular space;intracellular membrane-bounded organelle;intracellular organelle;membrane;organelle;vesicle
P375	375	0	0	0	0	0	0	0	20.51663	0	0	0	18.331855	0	17.80933	0	0	21.216715	0	0	0	0	0	0	0	0	0	0	TRUE	12.5	33.33333333	0	FALSE	TRUE	FALSE	2.56457875	6.3731	0								asparaginase activity;beta-aspartyl-peptidase activity;catalytic activity;exopeptidase activity;hydrolase activity;hydrolase activity, acting on carbon-nitrogen (but not peptide) bonds;hydrolase activity, acting on carbon-nitrogen (but not peptide) bonds, in linear amides;omega peptidase activity;peptidase activity;peptidase activity, acting on L-amino acid peptides	cell part;intracellular membrane-bounded organelle;intracellular organelle;intracellular part;membrane-bounded organelle;nucleus;organelle		cell part;intracellular membrane-bounded organelle;intracellular organelle;nucleus;organelle
P376	376	19.40341	0	18.55267	0	20.24315	22.83006	20.007865	19.676815	0	0	18.79782	20.399355	19.852995	0	19.98371	0	22.21064	19.96325	0	19.80931	20.146135	0	19.498085	23.35119	19.841425	20.009925	0	FALSE	75	55.55555556	70	FALSE	FALSE	FALSE	15.08924625	11.24939111	14.261932							multi-organism process;response to biotic stimulus;response to other organism;response to stimulus;response to virus	binding;nucleic acid binding;RNA binding;translation elongation factor activity;translation factor activity, nucleic acid binding	cell part;extracellular membrane-bounded organelle;extracellular organelle;extracellular region part;extracellular vesicular exosome;intracellular membrane-bounded organelle;intracellular organelle;intracellular part;membrane;membrane-bounded organelle;membrane-bounded vesicle;nucleus;organelle;vesicle	multi-organism process;response to biotic stimulus;response to stimulus	cell part;extracellular organelle;intracellular membrane-bounded organelle;intracellular organelle;membrane;nucleus;organelle;vesicle
[truncated: 1,584 more rows]
[truncated: 66 more columns]
